# Supplementary material for: Distinct Roles of Non-Canonical Poly(A) Polymerases in RNA Metabolism
Source: PLoS Genet. 2009 Jul 10;5(7):e1000555. doi: 10.1371/journal.pgen.1000555 (PMC2700272; doi:10.1371/journal.pgen.1000555)
Supplement: Table S1 — List of genes with 2-fold altered expression (FDR<5%) by deletion of either trf4 or trf5 or by overexpression of Trf4p-DADA in the trf4Δ mutant strain. Columns indicate the following (from left to right): Clone ID; gene name; systematic name; Probe sequence on the array (70-mer); GO annotations for biological process, function, and cellular compartment; Operon description of gene product; average log2 ratio in trf4Δ mutants; average log2 ratios in trf4Δ/TRF4-DADA mutants; average log2 ratio in trf5Δ mutants; FDRs trf4Δ; p-value trf4Δ; FDR trf4Δ/TRF4-DADA; p-value trf4Δ/TRF4-DADA microarrays; FDR trf5Δ; p-value trf5Δ; p-value trf4Δ vs. trf4Δ/TRF4-DADA; cyberT test of trf4Δ vs. trf5Δ microarrays; FDR trf4Δ vs. trf4Δ/TRF4-DADA; FDR trf4Δ vs. trf5Δ microarrays. (5.12 MB XLS) [file pgen.1000555.s007.xls]

## Sheet: Data
Oligo_ID	Gene	Systematic name	Probe sequence	Process	Function	Compartment	Description (Operon)	Mean Trf4 delta	Mean Trf4-DADA	Mean Trf5 delta	Trf4 SAM	Trf4 cyberT	Trf4-DADA SAM	Trf4-DADA cyber T	Trf5 SAM	Trf5 CyberT	Trf4 vs. Trf4-DADA Cyber T	Trf4 vs. Trf5 CyberT	Trf4 vs. Trf4-DADA SAM	Trf4 vs. Trf5 SAM
YBOX_IGR1000140		IGR_Chr16:(822142..822301)_54	TTCTGCGCTGGAAAGCACCTTCGGGCATCAACTACCGTTTCTTATCGCTGGCACTATCTATCCACCAATC					5.182	1.079	-0.645	0	8.47733e-08	49.4276		54.232		1.17977e-09	6.88799e-11	0	0
YBOX_SNO1000041	SNR3	SNR3	AGAACTCGAGTGGATTGCTAGTTGTTTTGATTAGCTGAATGAGACTCGAGTGTCAGAAGATGACTATATT				S000006492	3.674	1.204	-0.165	0	5.50644e-07	0	0.0105865	59.3801	0.443266	7.42305e-06	1.82539e-09	0	0
YHR214CC01	YHR214C-C_ORF	YHR214C-C	AATGTATCCACATCTAATAACTCTCCCAGCACGGACAACGATTCCATCAGTAAATCAACTACTGAACCGA				TyA Gag protein; the main structural constituent of virus-like particles (VLPs)	3.452	0.571	0.872	0	1.00059e-06	34.8969	0.103663	1.20325	0.010452	6.32839e-06	1.3614e-05	0	0
YBOX_TIL1000199	ICY2	TIL_US100_YPL250C_0_0	TGCGTAAAAAGGTATATATAAGAACAGGACTCATCTTGATTTCGGAAAGGGTCTGGAGCAACTCTCTTTC	biological_process	molecular_function	cellular_component	S000006171	3.356	1.137	-0.142	0	1.76222e-06	0	0.00176439	75.8943	0.492685	0.000107816	1.03342e-08	0	0
YDR426C_01	YDR426C_ORF	YDR426C	TCTTTCTTGTTCAGTCAATTGTTTGATTTCTAATTTATTGAGATTCATTGTTGGCGTAGACGTTTTATAG				Hypothetical ORF	3.272	2.078	0.155	0	6.78507e-06	0	2.59753e-06	75.2331		0.0257472	2.42441e-07	1.09592	0
YDR316WA01	YDR316W-A_ORF	YDR316W-A	AATGTATCCACATCTAATAACTCTCCCAGCACGGACAACGATTCCATCAGTAAATCAACTACTGAACCGA				TyA Gag protein; the main structural constituent of virus-like particles (VLPs)	3.157	0.244	0.745	0	1.58402e-05	59.3661	0.36891	13.9105	0.049589	1.13436e-05	0.000285491	0	0
YGR038CA01	YGR038C-A_ORF	YGR038C-A	AATGTATCCACATCTAATAACTCTCCCAGCACGGACAACGATTCCATCAGTAAATCAACTACTGAACCGA				TyA Gag protein; the main structural constituent of virus-like particles (VLPs)	3.127	0.846	0.644	0	2.67035e-06	1.96604	0.00204532	26.1472	0.0780916	3.38344e-05	5.22273e-05	0	0
YML040W_01	YML040W_ORF	YML040W	AATGTATCCACATCTAATAACTCTCCCAGCACGGACAACGATTCCATCAGTAAATCAACTACTGAACCGA				TyA Gag protein; the main structural constituent of virus-like particles (VLPs)	3.095	0.248	1.037	0	7.13035e-06	57.6213	0.306622	1.70556	0.0058491	3.55739e-06	0.000798416	0	0
YBOX_INT1000056	RPS9A	INT_1_YPL081W	AGATAACTCAAGTATTCTAGGCTTAATACAGAAATGTGTTAGGTTTGAGAACTCCATCATGGATTATGCA	translation*	structural constituent of ribosome	cytoplasm*	S000006002	3.07	1.071	0.246	0	5.07293e-06	0	0.000991949	22.565	0.101862	0.000251796	5.33006e-07	0	0
YDR042C_01	YDR042C_ORF	YDR042C	GAACGAAAGCCTCAATAATGGAATCTGATTCCACTACTCTGCTCGAAAGTAGTTGGAGTACTGAGCGAAA	biological_process	molecular_function	cellular_component	Hypothetical ORF	3.027	1.563	-0.315	0	2.97896e-06	0	0.000563938	9.3778	0.292735	0.000575298	3.57357e-08	0	0
YBOX_SNO1000003	SNR11	SNR11	CGCGGTTGATCTTAGATAAATATATTTCTTTTTCATAAAGAAAGTGAGTGGATCTTCCCTGGAAGTACGA				S000007293	3.018	1.039	-0.309	0	5.1886e-06	0	0.00133109	30.2752	0.209908	0.000261846	1.70814e-07	0	0
YBOX_SNO1000061	SNR45	SNR45	CGATGATATTATTTGCGTTTCAAATCGAACAATTCTTCTCGGAGCGATCTGAGGTTTTAATGGAGATAGC				S000006505	3	0.785	0.722	0	7.54816e-05	1.96604	0.00126894	19.0056	0.0593027	0.000563207	0.00113413	0.589789	0.669282
YBOX_IGR1000067		IGR_Chr07:(complement(974235..974403))_39	GGCTAAATCCTTTAGGACCTGTAAAAAATGCAATCACGTTTTCACATTTTTTTTTTTCTTGCGGAATTGC					2.992	1.994	0.144	0	3.76007e-06	0	3.58697e-06	68.3645	0.444755	0.0390642	2.1811e-07	0	0
YBOX_ONO1000059	YJL047C-A_ONO_ORF	YJL047C-A	ATTACAAAAGAAACGAAAACTGTATTAGTAATATGCTTGTAATTGGAGAAGGGCCGAGGGGCGAGACCAT	biological_process	molecular_function	cellular_component	S000028804	2.895	2.418	0.137	0	0.00019441	0	1.18644e-06	73.4105	0.365148	0.443074	6.48156e-05	60.762	0
YBR012WA01	YBR012W-A_ORF	YBR012W-A	AATGTATCCACATCTAATAACTCTCCCAGCACGGACAACGATTCCATCAGTAAATCAACTACTGAACCGA				TyA Gag protein; the main structural constituent of virus-like particles (VLPs)	2.814	1.152	1.026	0	2.10598e-05	0	0.00113952	0.528093	0.00323557	0.00323443	0.00242583	0.589789	0
YDR210CC_01	YDR210C-C_ORF	YDR210C-C	TAAATCAACTACTGAACCGATTCAATTGAACAATAAGCACGACCTTCATCTTAGGCCAGAAACTTACTGA				TyA Gag protein; the main structural constituent of virus-like particles (VLPs)	2.697	0.537	0.457	0	4.07548e-05	27.8101	0.0296233	39.0787	0.0913058	0.000260523	0.000191474	0.589789	0
YBOX_LTR1000024	YLRCDELTA3_LTR	YLRCDELTA3	GTATACCTAATATTATAGCCTCTATCAACAATGGAATCCCAACAATTATCTAATTACCCACATATATCTC				S000007066	2.693	0.742	0.476	0	1.67774e-05	6.9611	0.00619151	4.87206	0.0290404	0.000378268	4.56565e-05	0	0
YLR227WA01	YLR227W-A_ORF	YLR227W-A	AATGTATCCACATCTAATAACTCTCCCAGCACGGACAACGATTCCATCAGTAAATCAACTACTGAACCGA				TyA Gag protein; the main structural constituent of virus-like particles (VLPs)	2.69	1.259	0.523	0	1.51823e-05	0	0.000480741	26.1472	0.0680928	0.00683503	0.000141128	0.589789	0
YBOX_LTR1000008	YLRWDELTA13_LTR	YLRWDELTA13	GTATACCTAATATTATAGCCTTTATCAACAATGGAATCCCAACAATTATCTCAACACCCACACATTTCTC				S000007088	2.618	1.085	0.358	0	6.19151e-05	0	0.00132208	63.5117	0.158511	0.00665124	0.000147561	0.589789	0
YLR256WA01	YLR256W-A_ORF	YLR256W-A	AATGTATCCACATCTAATAACTCTCCCAGCACGGACAACGATTCCATCAGTAAATCAACTACTGAACCGA				TyA Gag protein; the main structural constituent of virus-like particles (VLPs)	2.618	0.851	0.805	0	1.81902e-05	4.25599	0.0103667	4.12447	0.0218718	0.00149792	0.00133103	0	0
YBL101WB01	YBL101W-B_ORF	YBL101W-B	AAGCAGAAATACACGCAGTCAGTGAAGCTATACCGCTATTGAATAACCTCAGTCACCTTGTGCAAGAACT				TyB Gag-Pol protein; proteolytically processed to make the Gag, RT, PR, and IN proteins that are required for retrotransposition	2.609	-0.206	0.275	0	3.13723e-05	37.5776	0.249277	68.3645	0.24103	1.30428e-06	3.74375e-05	0	0
YBOX_SNO1000068	SNR17B	SNR17B	GAATAAAATTTTGCTTTGCCGTTGCAATTGTGATAACTTCCTTTGGAATTTGTTGCGATATTTAATGGCG				S000007441	2.575	0.093	0.34	0	7.6842e-05	70.7401	0.5956	43.2514	0.121828	1.88992e-05	0.000110073	0	0
YLR157CB01	YLR157C-B_ORF	YLR157C-B	CCGTATTATAAATCACAAATTGGCAACATATATTTACTTAATGGAAAGGTAATTGGAGGAAAGTCCACCA				TyB Gag-Pol protein; proteolytically processed to make the Gag, RT, PR, and IN proteins that are required for retrotransposition	2.569	0.233	0.287	0	7.13551e-05	55.3606	0.20995	70.8869	0.260389	3.77191e-05	0.000118852	0	0
YAR010C_01	YAR010C_ORF	YAR010C	AATGTATCCACATCTAATAACTCTCCCAGCACGGACAACGATTCCATCAGTAAATCAACTACTGAACCGA				TyA Gag protein; the main structural constituent of virus-like particles (VLPs)	2.566	0.908	0.546	0	2.35852e-05	1.96604	0.0018914	11.307	0.050636	0.00145915	0.000177798	0	0
YGR027WB01	YGR027W-B_ORF	YGR027W-B	CCGTATTATAAATCACAAATTGGCAACATATATTTACTTAATGGAAAGGTAATTGGAGGAAAGTCCACCA				TyB Gag-Pol protein; proteolytically processed to make the Gag, RT, PR, and IN proteins that are required for retrotransposition	2.559	0.19	-0.174	0	0.000278684	61.1263	0.26644	63.5117	0.474094	0.00753294	0.00222395	0	0
YBOX_RRN1000001	RDN18-1	RRN_RDN18-1	TGATTTGTCTGCTTAATTGCGATAACGAACGAGACCTTAACCTACTAAATAGTGGTGCTAGCATTTGCTG				S000006482	2.533	1.674	1.29	0	3.39941e-05	0	0.0047925	9.3778	0.0176244	0.183364	0.0553082	40.7844	8.74264
YBOX_ONO1000038	YGR121W-A_ONO_ORF	YGR121W-A	GCTTCAGAGGTTCTTGATCAATTATTAAGAGGGGATAACTCTATCGTATATAACTTTTATCTTAAAAATG	biological_process	molecular_function	cellular_component	S000028550	2.526	1.437	0.081	0	8.5681e-05	0	0.000123383	63.5117	0.650981	0.0452232	1.53459e-05	1.76692	0
YCL007C_01	YCL007C_ORF	YCL007C	CAAACACTGTACGACAAAACAAAACAAACAAACTCTTGTTAGTAAAAAAGAAAGGGAAACTAGTAATATG				calcofluor white hypersensitivity	2.514	0.801		0	2.4487e-05	1.22067	0.00853048	75.8943		0.000155896	1.07714e-06	0	0
YBOX_SNO1000067	SNR17A	SNR17A	TAAAAATTTTGCTTTGCCGTTGCATTTGTAGTTTTTTCCTTTGGAAGTAATTACAATATTTTATGGCGCG				S000007294	2.508	0.347	0.511	0	0.000127749	45.8348	0.063559	0.861022	0.0233621	0.000172332	0.000457579	0.589789	0
YAR009C_01	YAR009C_ORF	YAR009C	CCGTATTATAAATCACAAATTGGCAACATATATTTACTTAATGGAAAGGTAATTGGAGGAAAGTCCACCA				TyB Gag-Pol protein; proteolytically processed to make the Gag, RT, PR, and IN proteins that are required for retrotransposition	2.507	0.117	-0.014	0	5.45449e-05	69.8161	0.546203	72.0453	0.960697	1.94859e-05	2.91906e-05	0	0
YBOX_ONO1000127	YPR036W-A_ONO_ORF	YPR036W-A	TTAGAACTAACTTCTGACGTTTCTCAACCTTTTGTCATCCCATCTCTTTCGCCAGTCTCTCAGCCAAGCT	response to drug	molecular_function	cellular_component	S000028425	2.495	-0.114	0.284	0	3.28595e-05	52.5725	0.50209	30.2752	0.123597	2.35793e-06	2.84656e-05	0	0
YDR210WC01	YDR210C-C_ORF	YDR210C-C	AATGTATCCACATCTATTAACTCTCCCAGCACGGACAACGATTCCATCAGTAAATCAACTACTGAACCGA				TyA Gag protein; the main structural constituent of virus-like particles (VLPs)	2.487	0.931	0.984	0	0.000186997	1.22067	0.00405903	1.20325	0.0071372	0.00877131	0.014649	2.14618	2.15263
YJR029W_01	YJR029W_ORF	YJR029W	CCGTATTATAAATCACAAATTGGCAACATATATTTACTTAATGGAAAGGTAATTGGAGGAAAGTCCACCA				TyB Gag-Pol protein; proteolytically processed to make the Gag, RT, PR, and IN proteins that are required for retrotransposition	2.471	0.097	0.208	0	3.68565e-05	71.4929	0.721525	68.3645	0.257531	3.42335e-05	1.92618e-05	0	0
YBOX_SNO1000002	SNR10	SNR10	TCGTCTGTTTTTTAGCAGATCTAAGGGTTTACCTTCGTGTGCCCGGATGAGGACCGTTGCAAGGATTGAT				S000007499	2.462	0.75	-0.067	0	2.48975e-05	9.77614	0.0122797	66.1411	0.657957	0.00117606	1.60916e-06	0.589789	0
YBOX_RRN1000008	ITS2-1	RRN_ITS2-1	TGCGTGCTTGAGGTATAATGCAAGTACGGTCGTTTTAGGTTTTACCAACTGCGGCTAATCTTTTTTTATA				S000029716	2.459	1.449	1.436	0	3.92873e-05	0	0.000502786	2.19551	0.00229552	0.0531036	0.0684444	6.14137	9.93795
YBOX_OCH1000155	YIR043C_OCH_DS100_ORF	OCH_DS100_YIR043C	CCTAAAAGGTGGGTTAAGATTTTCATCGAGCAATTTTATGCACACAGCACGACATGGTTCAGAGTATAAT	biological_process	molecular_function	cellular_component	S000001482	2.438	0.519	-0.231	0	5.87141e-05	13.2091	0.00757045	48.4323	0.25982	0.000206941	4.65055e-06	0	0
YBOX_TIL1000207	ICY2	TIL_US200_YPL250C_7_0	TATTACTCATTTCACTGTTATTTTGCATCCACATCCACACCCGGGTGGTTTTGCAATTCGGTAATTACTC	biological_process	molecular_function	cellular_component	S000006171	2.43	0.418	-0.303	0	0.000254007	34.8969	0.0192413	11.307	0.272917	0.000482006	2.74406e-05	0.589789	0
YBOX_SNO1000020	SNR60	SNR60	CTGATTGAACATACTATCGAAATGAAGATAAAAATTTCCATCGAAATTAGTCTTTCGCTCCTATCTGAAC				S000006451	2.42	1.08	-0.551	0	0.000575907	1.96604	0.00758759	4.87206	0.0353538	0.0413769	3.56177e-05	13.8024	0
YDR261WB01	YDR261W-B_ORF	YDR261W-B	AAGCAGAAATACACGCAGTCAGTGAAGCTATACCGCTATTGAATAACCTCAGTCACCTTGTGCAAGAACT				TyB Gag-Pol protein; proteolytically processed to make the Gag, RT, PR, and IN proteins that are required for retrotransposition	2.411	-0.233	-0.141	0	5.8293e-05	37.5776	0.343871	59.3801	0.475407	8.56416e-06	5.94389e-06	0	0
YML045WA01	YML045W-A_ORF	YML045W-A	AATGTATCCACATCTAATAACTCTCCCAGCACGGACAACGATTCCATCAGTAAATCAACTACTGAACCGA				TyA Gag protein; the main structural constituent of virus-like particles (VLPs)	2.408	0.74	0.206	0	3.60434e-05	21.4717	0.0458779	72.0453	0.26984	0.00321528	2.0797e-05	1.32234	0
YBL005WA01	YBL005W-A_ORF	YBL005W-A	ATTCCTATCAATAACAAGGTAGCATGCCAATTCATTATGAGAGGTCTATCTGGCGAGTACAAATTTTTAC				TyA Gag protein; the main structural constituent of virus-like particles (VLPs)	2.395	0.339	1.236	0	3.88134e-05	45.8348	0.0995816	0.528093	0.000667386	6.08718e-05	0.0234948	0	0.669282
YFL019C_01	YFL019C_ORF	YFL019C	GACCTTCAATATTCCTTTTTTTATACGAATCAGATACTGTTCGGTACACGATATCTAATTAAAATGATTC				Hypothetical ORF	2.392	2.76	-0.431	0	0.000294769	0	2.48756e-07	59.3801		0.501297	3.73654e-05	73.8795	0
YLR410WB01	YLR410W-B_ORF	YLR410W-B	AAGCAGAAATACACGCAGTCAGTGAAGCTATACCGCTATTGAATAACCTCAGTCACCTTGTGCAAGAACT				TyB Gag-Pol protein; proteolytically processed to make the Gag, RT, PR, and IN proteins that are required for retrotransposition	2.387	-0.309	0.206	0	0.000115547	30.2766	0.18048	74.141	0.428469	9.91147e-06	0.000184185	0	0
YPR158CC01	YPR158C-C_ORF	YPR158C-C	AATGTATCCACATCTAATAACTCTCCCAGCACGGACAACGATTCCATCAGTAAATCAACTACTGAACCGA				TyA Gag protein; the main structural constituent of virus-like particles (VLPs)	2.381	-0.192	0.516	0	0.000396124	40.3338	0.356363	6.6153	0.0347162	6.59184e-05	0.00190427	0	0.487573
YPR158WA01	YPR158W-A_ORF	YPR158W-A	AATGTATCCACATCTAATAACTCTCCCAGCACGGACAACGATTCCATCAGTAAATCAACTACTGAACCGA				TyA Gag protein; the main structural constituent of virus-like particles (VLPs)	2.368	0.315	0.379	0	3.20695e-05	49.4276	0.0926388	13.9105	0.0368547	4.4453e-05	5.03533e-05	0	0
YGL152C_01	YGL152C_ORF	YGL152C	GCCTGTTTCAGTTCAGCAATCGTGTCACTAAGTTCCTTTAATGTTTCGCTTTCCTTTTTCCTAAACTCAG				Hypothetical ORF	2.348	1.065	-0.283	0	5.10215e-05	1.22067	0.00526892	13.9105	0.298416	0.00151511	4.42067e-06	0.589789	0
YBOX_TIL1000192	STP4	TIL_US100_YDL048C_16_0	AAAAAACATGGAAGTAAATTCGGTGCCCTATGATTAGGATATCTAATTCTTGTCAGTTGCTTTTCTTGGT	biological_process	molecular_function	cytoplasm*	S000002206	2.321	1.077	0.346	0	0.00050249	0	0.00548835	5.55284	0.163891	0.125368	0.0118362	22.1202	0
YDR365WA01	YDR365W-A_ORF	YDR365W-A	AATGTATCCACATCTAATAACTCTCCCAGCACGGACAACGATTCCATCAGTAAATCAACTACTGAACCGA				TyA Gag protein; the main structural constituent of virus-like particles (VLPs)	2.319	1.416	0.154	0	7.0057e-05	0	0.00178144	68.3645	0.299709	0.103941	2.26354e-05	13.8024	0
YGR161WB01	YGR161W-B_ORF	YGR161W-B	AGTCACCTTGTGCAAGAACTTAACAAGAAACCAATTATTAAAGGCTTACTTACTGATAGTAGATCAACGA				TyB Gag-Pol protein; proteolytically processed to make the Gag, RT, PR, and IN proteins that are required for retrotransposition	2.317	0.162	0.091	0	4.29686e-05	64.8369	0.34685	75.8943	0.626551	1.9502e-05	1.62877e-05	0	0
YPL257WA01	YPL257W-A_ORF	YPL257W-A	AATGTATCCACATCTAATAACTCTCCCAGCACGGACAACGATTCCATCAGTAAATCAACTACTGAACCGA				TyA Gag protein; the main structural constituent of virus-like particles (VLPs)	2.316	0.567	0.532	0	8.71257e-05	32.0914	0.0621772	11.307	0.0422768	0.00166185	0.000740969	0.589789	0
YER138C_01	YER138C_ORF	YER138C	CCGTATTATAAATCACAAATTGGCAACATATATTTACTTAATGGAAAGGTAATTGGAGGAAAGTCCACCA				TyB Gag-Pol protein; proteolytically processed to make the Gag, RT, PR, and IN proteins that are required for retrotransposition	2.289	0.216	0.418	0	0.000209286	59.3661	0.295521	22.565	0.0606981	0.000227105	0.000719134	0.589789	0.487573
YGL088W_01	YGL088W_ORF	YGL088W	GGTTGAACCCCTCCGGGGCGTTCTTGACCCATGAAGAATGTGGATTGGTGTTGCAATATATTTATTATTG				Hypothetical ORF	2.288	0.982	0.609	0	0.000119982	4.25599	0.0144016	34.6642	0.0904671	0.0239957	0.00362132	5.5865	1.32712
YBOX_RRN1000016		RRN_JXN_ITS2_25S	AGAGAGCGTCTAGGCGAACAATGTTCTTAAAGTTTGACCTCAAATCAGGTAGGAGTACCCGCTGAACTTA					2.281	1.192	1.001	0	9.2789e-05	1.22067	0.00614975	8.18927	0.0231758	0.053103	0.0328269	10.5241	4.30916
YBOX_OCH1000082	CCW12	OCH_YLR110C_CCW12	CTCTACTGAAGCTCCAAAGAACACCACCTCTGCTGCTCCAACTCACTCTGTCACCTCTTACACTGGTGCT	cell wall organization and biogenesis*	molecular_function	chitin- and beta-glucan-containing cell wall	S000004100	2.253	0.753	1.623	0	9.93386e-05	4.25599	0.00183189	0.528093	0.000167323	0.00283337	0.214326	0.589789	26.6056
YBOX_INT1000049	RPL7B	INT_2_YPL198W	TACTTTGTTAAAGAGATCTTTTCTCGGTTTTACATTTCCTTGGCATTTGTTAGTCGCGAACAATTTTCAC	translation	structural constituent of ribosome	cytosolic large ribosomal subunit (sensu Eukaryota)	S000006119	2.241	0.22	0.161	0	7.3051e-05	57.6213	0.283104	75.2331		3.00331e-05	1.27235e-05	0	0
YGR161CC01	YGR161C-C_ORF	YGR161C-C	AATGTATCCACATCTAATAACTCTCCCAGCACGGACAACGATTCCATCAGTAAATCAACTACTGAACCGA				TyA Gag protein; the main structural constituent of virus-like particles (VLPs)	2.235	0.382	-0.086	0	8.28523e-05	55.3606	0.443777	66.1411	0.67773	0.00640261	1.68123e-05	5.5865	0
YBOX_IGR1000135		IGR_Chr16:(complement(132445..132580))_14	AAAACGGCGGAGACTGTTTCTCACTGTTTTTACCCTTCTTGTTCTGCCCGTCTCTTGTCTCTCTCCTCCT					2.23	0.066	-0.119	0	0.000463185	72.3468	0.791652	63.5117	0.509621	0.000399167	8.8192e-05	1.09592	0
YBOX_INT1000048	RPL7B	INT_1_YPL198W	CAAAAACTACAAATACGACCTTATTTGGTAACTAGTTTGTTGTCGGTTACATCTGAATTTGAAGTACCCA	translation	structural constituent of ribosome	cytosolic large ribosomal subunit (sensu Eukaryota)	S000006119	2.229	0.026	-0.134	0	0.000109675	70.7401	0.863641	54.232	0.444236	1.90152e-05	9.44855e-06	0	0
YAR070C_01	YAR070C_ORF	YAR070C	CACCTTAATACGCTTTTTTCAATGTCGTTTACAAAACAAGCTAGGTTTGCAAGATATCCTGGACTTTTTT				Hypothetical ORF	2.226	0.956		0	0.000413623	0	0.00786186	75.8943		0.00447863	6.16265e-05	1.2563	0
YMR046C_01	YMR046C_ORF	YMR046C	GAATCAAAACGTAATAAATCTACTCATAGGAGAAGTCCGAGTGATGAGAAGAAAGACTCTCGCACCTATA				TyA Gag protein; the main structural constituent of virus-like particles (VLPs)	2.184	-0.471	0.567	0	0.000117096	21.4717	0.0773256	8.18927	0.0483168	7.99604e-06	0.00173133	0	0
YGL109W_01	YGL109W_ORF	YGL109W	TTATTGTACTTTTCATTCGTCTCTTGAAATCTCTTCTCAGCAGCTAACCTTGCGGCCTCCTTTGGGCTAA				Hypothetical ORF	2.179	0.525		0	0.000183307	10.7424	0.0278641	75.8943		0.000422161	1.96148e-05	0.589789	0.280355
YOL103WA01	YOL103W-A_ORF	YOL103W-A	AATGTATCCACATCTAATAACTCTCCCAGCACGGACAACGATTCCATCAGTAAATCAACTACTGAACCGA				TyA Gag protein; the main structural constituent of virus-like particles (VLPs)	2.167	0.331	0.569	0	0.000312562	52.5725	0.197851	11.307	0.0530668	0.00115243	0.00421208	0.589789	0.487573
YML045W_01	YML045W_ORF	YML045W	CCATATTACAAGTCACAAATTGGCAACATATATTTACTTAATGGAAAGGTAATTGGAGGAAAGTCCACCA				TyB Gag-Pol protein; proteolytically processed to make the Gag, RT, PR, and IN proteins that are required for retrotransposition	2.167	0.185	-0.258	0	0.000129801	61.1263	0.217544	54.232	0.298551	7.2195e-05	2.19758e-05	0	0
YBOX_OCH1000143	PAU5	OCH_DS100_YFL020C	GATAGATTCCCTTAGGGATAAAATGTGATACGAATTAGAGAATAACGAAAAATATACAATTTTTTTTTTT	biological_process	molecular_function	cellular_component	S000001874	2.162	1.145	-0.397	0	0.000942608	0.521509	0.00273205	59.3801		0.589725	0.00285201	2.5898	0
YBOX_OCH1000149	TDH3	OCH_DS100_YGR192C	AAATAAATTTTCTTTTTATAGCTTTATGACTTAGTTTCAATTTATATACTATTTTAATGACATTTTCGAT	glycolysis*	glyceraldehyde-3-phosphate dehydrogenase (phosphorylating) activity	cytoplasm*	S000003424	2.153	0.993	1.743	0	0.000706134	0	0.001232	0.350504	0.000105274	0.0409799	0.4746	8.87054	69.2866
YLR157CA01	YLR157C-A_ORF	YLR157C-A	AATGTATCCACATCTAATAACTCTCCCAGCACGGACAACGATTCCATCAGTAAATCAACTACTGAACCGA				TyA Gag protein; the main structural constituent of virus-like particles (VLPs)	2.139	0.996	0.469	0	0.000185619	2.33242	0.00850823	39.0787	0.0883996	0.0356982	0.00181204	5.41611	0.487573
YGR161CD01	YGR161C-D_ORF	YGR161C-D	CCGTATTATAAATCACAAATTGGCAACATATATTTACTTAATGGAAAAGTAATTGGAGGAAAGTCCACCA				TyB Gag-Pol protein; proteolytically processed to make the Gag, RT, PR, and IN proteins that are required for retrotransposition	2.13	-0.088	0.135	0	0.000571496	55.3606	0.614754	74.141	0.421776	0.000136563	0.00043059	0.589789	0.487573
YNL054WA01	YNL054W-A_ORF	YNL054W-A	AATGTATCCACATCTAATAACTCTCCCAGCACGGACAACGATTCCATCAGTAAATCAACTACTGAACCGA				TyA Gag protein; the main structural constituent of virus-like particles (VLPs)	2.115	0.912	0.531	0	0.000630551	1.22067	0.00121458	2.89616	0.0284088	0.0281724	0.00446403	3.01913	0.669282
YDR098CA01	YDR098C-A_ORF	YDR098C-A	AATGTATCCACATCTAATAACTCTCCCAGCACGGACAACGATTCCATCAGTAAATCAACTACTGAACCGA				TyA Gag protein; the main structural constituent of virus-like particles (VLPs)	2.096	0.634	0.446	0	0.00133783	17.4873	0.0216929	13.9105	0.053791	0.0140785	0.00562427	3.76593	2.15263
YDR034CD01	YDR034C-D_ORF	YDR034C-D	AAGCAGAAATACACGCAGTCAGTGAAGCTATACCGCTATTGAATAACCTCAGTCACCTTGTGCAAGAACT				TyB Gag-Pol protein; proteolytically processed to make the Gag, RT, PR, and IN proteins that are required for retrotransposition	2.083	-0.269	0.084	0	0.000325368	37.5776	0.381583	75.8943	0.727832	0.000126984	0.0003287	0.589789	0
YLR365W_01	YLR365W_ORF	YLR365W	CGAAAGTCGCCGTCAGCCATGCGTTTTACTTTCGTTTGCAAAACTCTTTCTCTTGTGTATCGTATTTAGC				Hypothetical ORF	2.08	0.273	-0.157	0	0.000844142	57.6213	0.187775	59.3801	0.413183	0.00078582	0.000154895	0.589789	0
YBOX_TIL1000208	TIM44	TIL_US300_YIL022W_30_0	CAAAAAGAAAAGAACACCACGACTAATAAAACAAAATTAGAACATTATGATTAGGTACTTCTTCAGTACG	protein import into mitochondrial matrix	protein transporter activity	mitochondrion*	S000001284	2.07	0.264	1.305	0	0.000259013	69.8161		43.2514		0.000109134	0.00240086	0	2.15263
YJR026W_01	YJR026W_ORF	YJR026W	AATGTATCCACATCTAATAACTCTCCCAGCACGGACAACGATTCCATCAGTAAATCAACTACTGAACCGA				TyA Gag protein; the main structural constituent of virus-like particles (VLPs)	2.069	0.496	0.638	0	0.000176991	34.8969	0.0588357	5.55284	0.0362048	0.00225005	0.00578123	0.589789	0
YBR118W_01	TEF2	YBR118W	TTCGACGAATTGTTGGAAAAGAACGACAGAAGATCTGGTAAGAAGTTGGAAGACCATCCAAAGTTCTTGA	translational elongation*	translation elongation factor activity	ribosome*	translational elongation factor EF-1 alpha	2.068	1.135	1.008	0	0.000124898	0	0.000803292	3.60064	0.0103312	0.0530393	0.0533857	1.75996	4.74954
YCL049C_01		YCL049C	TGGTTGAATAAAATTAACCAGACTGTTTCCCAATCCAGTATTATGGTAGCACCAATGATTAAGCCATACA					2.064	0.723	0.355	0	0.000284617	4.25599	0.00397829	26.1472	0.0910856	0.00765389	0.000970498	1.2563	0.280355
YOR142WA01	YOR142W-A_ORF	YOR142W-A	AATGTATCCACATCTAATAACTCTCCCAGCACGGACAACGATTCCATCAGTAAATCAACTACTGAACCGA				TyA Gag protein; the main structural constituent of virus-like particles (VLPs)	2.055	1.049	-0.105	0	0.000110298	0	0.000936561	66.1411	0.63494	0.0315537	2.64802e-05	0	0
YPL245W_01	YPL245W_ORF	YPL245W	TCAAGGAGAAAGACCGTCAATACGGCCAATGTAGGATGCTATCTACTTACGATTTTCCCTATCGCTTGGA	biological_process	molecular_function	cytoplasm*	Hypothetical ORF	2.042	0.62	-0.001	0	0.00115313	5.91758	0.00191102	72.0453	0.994443	0.117327	0.00445513	15.4816	0
YHR214CB01	YHR214C-B_ORF	YHR214C-B	CCATATTACAAGTCACAAATTGGCAACATATATTTACTTAATGGAAAGGTAATTGGAGGAAAGTCCACCA				TyB Gag-Pol protein; proteolytically processed to make the Gag, RT, PR, and IN proteins that are required for retrotransposition	2.04	-0.358	0.47	0	0.000289104	27.8101	0.205023	11.307	0.0417723	5.65028e-05	0.00205772	0	0
YBOX_RET1000008	YLRCTY2-2_RET	YLRCTY2-2	CAGGTCATTATATAGACCAGGATGAACTAGAAATAAATGAAGAGAAATTTAGAAACAGATTTTTTGGCAC				S000007082	2.034	0.143	0.033	0	0.000147178	66.9994	0.328979	75.8943	0.848177	8.25802e-05	4.62713e-05	0	0
YBOX_SNO1000007	SNR51	SNR51	CACACTGTACTAGATTGGTCTCTTTAACGAAGGGGCTAATTGATGACTACAAAATAAAAAATAACTGATT				S000006442	2.028	0.491	-0.35	0	0.000189851	34.8969	0.0365883	26.1472	0.125293	0.00210583	2.33998e-05	0.589789	0
YBOX_INT1000058	GCR1	INT_1_YPL075W	TGAACCTTTTTTAGGAGTTGCCTGCTTATGCAATATAATTTGCTGACAAGTAGTAAATTACCAGCACAAT	positive regulation of transcription from RNA polymerase II promoter*	DNA binding*	nucleus	S000005996	2.023	0.279	0.058	0	0.000114679	52.5725	0.108027	75.8943	0.751232	0.000200228	5.24386e-05	0	0
YGR038CB01	YGR038C-B_ORF	YGR038C-B	AGTCACCTTGTGCAAGAACTTAACAAGAAACCAATTATTAAAGGCTTACTTACTGATAGTAGATCAACGA				TyB Gag-Pol protein; proteolytically processed to make the Gag, RT, PR, and IN proteins that are required for retrotransposition	2.016	0.318	-0.037	0	0.000173322	49.4276	0.132875	70.8869	0.858851	0.000593842	6.41379e-05	0	0
YDR261CC01	YDR261C-C_ORF	YDR261C-C	AATGTATCCACATCTAATAACTCTCCCAGCACGGACAACGATTCCATCAGTAAATCAACTACTGAACCGA				TyA Gag protein; the main structural constituent of virus-like particles (VLPs)	2.014	1.855	0.345	0	0.000208238	0	9.00605e-05	54.232	0.151125	0.157042	0.00112086	28.0146	0
YBOX_NCR1000008	SNR83	RUF3	CCCTTTTTCCACCCCGATTTGTATTTTATTTTTCGTTACAAAATTGGGACTAATATTAAGGGCGACAGTT				S000028468	2.012	0.101	0.811	0	0.000212789	71.4929	0.706547	4.87206	0.0236582	0.000384543	0.024771	0.589789	2.79086
YDR210WD01	YDR210C-D_ORF	YDR210C-D	AGTCACCTTGTGCAAGAACTTAACAAGAAACCAATTATTAAAGGCTTACTTACTGATAGTAGATCAACGA				TyB Gag-Pol protein; proteolytically processed to make the Gag, RT, PR, and IN proteins that are required for retrotransposition	2.008	-0.379	-0.088	0	0.000133949	25.2221	0.115965	66.1411	0.664188	1.12913e-05	3.51815e-05	0	0
YPR077C_01	YPR077C_ORF	YPR077C	ACTAAACTCTGTTTTGTGCCCGAACCAGGTGATCAGCCTTTGGTACAAGCATAACCGTGTAAAAGGTTAA				Hypothetical ORF	1.984	0.225	0.337	0	0.00617188	59.3661	0.253332	75.4677	0.145302	0.0385737	0.0542763	1.32234	3.19391
YBR051W_01	YBR051W_ORF	YBR051W	CCTATTTTTTTTTTCTTATTCCAATATATTATTTTATCAGAAGACAGACAGCAAGAACGACAGCCTAAGT				Hypothetical ORF	1.957	0.339	-0.309	0	0.000244837	32.0914	0.139055	19.0056	0.187348	0.000303781	3.46432e-05	0	0
YOR010C_01	TIR2	YOR010C	CTGTTTCTTCAGCTGTTGCTTCTTCCACCAAAGCCTCCGCCATTTCTCAAATCAGTGATGGTCAAGTTCA	response to stress	molecular_function	chitin- and beta-glucan-containing cell wall	cold-shock induced protein of the Srp1p/Tip1p family of serine-alanine-rich proteins	1.939	0.413	1.349	0	0.000183699	40.3338	0.0450519	0.528093	0.000552601	0.00116862	0.218052	0.589789	22.6708
YMR045C_01	YMR045C_ORF	YMR045C	CCGTATTATAAATCACAAATTGGCAACATATATTTACTTAATGGAAAAGTAATTGGAGGAAAGTCCACCA				TyB Gag-Pol protein; proteolytically processed to make the Gag, RT, PR, and IN proteins that are required for retrotransposition	1.924	0.138	-0.03	0	0.000142278	68.4978	0.487717	70.8869	0.854998	0.000216232	4.08219e-05	0	0
YDR261CD01	YDR261C-D_ORF	YDR261C-D	CATGTGGGACACTAGAGATAAACAATTAATATGGCACAAACACAAAACCTCTTCCGATAAAAACATTTAA				TyB Gag-Pol protein; proteolytically processed to make the Gag, RT, PR, and IN proteins that are required for retrotransposition	1.919	-0.239	0.674	0	0.00161054	37.5776	0.340417	3.60064	0.0276203	0.000510065	0.0326651	0.589789	4.74954
YNL179C_01	YNL179C_ORF	YNL179C	TTTCTTGATATATCGTCCTTTTTCTCTCTATCTTAGTTCTTGCGAGTACTGGCAATCATGTTTCTCCTTT				Hypothetical ORF	1.914	-0.003	-0.349	0	0.000183822	72.5126	0.98647	59.3801		4.16952e-05	3.3928e-05	0	0
YFL002WA01	YFL002W-A_ORF	YFL002W-A	AGTCACCTTGTGCAAGAACTTAACAAGAAACCAATTATTAAAGGCTTACTTACTGATAGTAGATCAACGA				TyB Gag-Pol protein; proteolytically processed to make the Gag, RT, PR, and IN proteins that are required for retrotransposition	1.899	0.263	0.17	0	0.000188268	57.6213	0.359933	74.141	0.423267	0.00147065	0.000403497	0.589789	0
YMR194W_01	RPL36A	YMR194W	CAAGAAAGGTGCTGCTTCCAACAGAACCAAGTTCGTAAGATCTTTGGTCAGAGAAATCGCTGGTTTGTCT	translation	structural constituent of ribosome*	cytosolic large ribosomal subunit (sensu Eukaryota)	ribosomal protein L36A (L39) (YL39)	1.898	1.04	0.865	0	0.000614657	0	0.00106539	11.307	0.038652	0.08961	0.0763679	13.8024	12.0199
YOR142WB01	YOR142W-B_ORF	YOR142W-B	CCGTATTATAAATCACAAATTGGCAACATATATTTACTTAATGGAAAAGTAATTGGAGGAAAGTCCACCA				TyB Gag-Pol protein; proteolytically processed to make the Gag, RT, PR, and IN proteins that are required for retrotransposition	1.892	0.372	-0.089	0	0.00025187	37.5776	0.0201804	66.1411	0.69764	0.00105765	0.000133548	0.589789	0
YBOX_OCH1000073	HSP150	OCH_YJL159W_HSP150	TGGTGTTACCGACTACGCTTCCACCTTCGGTATTGCCGTTCAACCAATCTCCACTACATCCAGCGCATCA	cell wall organization and biogenesis	structural constituent of cell wall	chitin- and beta-glucan-containing cell wall	S000003695	1.884	0.411	1.205	0	0.000198546	40.3338	0.0540425	1.20325	0.00194606	0.0017507	0.180498	0	13.9557
YBOX_RET1000006	YHRCTY1-1_RET	YHRCTY1-1	ACTCGAATCTCGGTGGTATTATTCCGACAGTAAACGGAAAACCCGTACCACCAATGTTAACCTCACCTAA				S000007006	1.883	0.452	0.847	0	0.00173906	37.5776	0.0676851	3.60064	0.0166806	0.0117567	0.0782205	3.76593	9.93795
YBOX_LTR1000019	YORCDELTA25_LTR	YORCDELTA25	CAACTAATAGTTATACTATCAATATATTATCATATACGGTGTTAAGATGATGACACAAGTTATGAGAAGC				S000007167	1.883	0.015	0.144	0	0.000553601	69.8161	0.925987	73.4105	0.385879	0.000289335	0.00063095	0.589789	0.669282
YGR192C_01	TDH3	YGR192C	ACTGTCAAGTTGAACAAGGAAACCACCTACGATGAAATCAAGAAGGTTGTTAAGGCTGCCGCTGAAGGTA	glycolysis*	glyceraldehyde-3-phosphate dehydrogenase (phosphorylating) activity	cytoplasm*	glyceraldehyde-3-phosphate dehydrogenase 3	1.881	0.8	1.321	0	0.000156645	2.33242	0.00274563	4.87206	0.00772239	0.0160438	0.307924	0.589789	44.3725
YBOX_NCR1000002	SCR1	SCR1	CAGTCGGATAATTGTGCAAGTTGATCGCTTCGGCGGTTTAATTTGGCGGTGCCATCAGGATTTACTCGCA				S000006491	1.881	-0.039	0.093	0	0.000535657	64.8369	0.879834	75.2331	0.528215	0.00042362	0.000301992	1.09592	0.280355
YER137CA01	YER137C-A_ORF	YER137C-A	AATGTATCCACATCTAATAACTCTCCCAGCACGGACAACGATTCCATCAGTAAATCAACTACTGAACCGA				TyA Gag protein; the main structural constituent of virus-like particles (VLPs)	1.845	0.433	0.792	0	0.000441852	45.8348	0.11601	2.89616	0.0182919	0.00549563	0.0381806	1.09592	2.79086
YBOX_LTR1000001	YORWDELTA17_LTR	YORWDELTA17	GCAAGGATTGATAATGTAATAGGACCAATGAATATTAACATATAAAATGATGATAATAATATTTATAGAA				S000007173	1.836	0.25	0.095	0	0.000326085	55.3606	0.202886	75.8943	0.596044	0.000823398	0.000253629	0	0
YJR028W_01	YJR028W_ORF	YJR028W	AATGTATCCACATCTAATAACTCTCCCAGCACGGACAACGATTCCATCAGTAAATCAACTACTGAACCGA				Ty ORF	1.831	0.645	0.599	0	0.0015325	7.75297	0.00588095	54.232	0.148994	0.0234744	0.0471039	3.76593	8.74264
YBOX_ONO1000045	YHL015W-A_ONO_ORF	YHL015W-A	GCTTTTGCATCTTTAAGAGAACCTTTGGTCTTGGCTAATCTCAAAATTAAAGTTCATATCTACCGTATGA	biological_process	molecular_function	cellular_component	S000028828	1.829	0.275	-0.499	0	0.00057837	69.8161		59.3801		0.000434552	0.000130043	0.589789	0
YJR078W_01	BNA2	YJR078W	TTTCTCGTAACGCTTCTAACCGTGCATTGCAAGAGGCCTATGGACGTTGCATTTCCATGCTGAAAATATT	NAD biosynthetic process	tryptophan 2,3-dioxygenase activity	cytoplasm	Tryptophan 2,3-dioxygenase	1.827	0.168	-0.062	0	0.000182093	64.8369	0.375985	70.8869		0.000125343	4.09868e-05	0	0
YBOX_ONO1000071	YLR154C-G_ONO_ORF	YLR154C-G	GGTTTATCCGGAGATGGGGTCTTATGGCTGGAAGAGGCCAGCACCTTTGCTGGCTCCGGTGCGCTTGTGA	biological_process	molecular_function	cellular_component	S000028561	1.817	0.933	0.398	0	0.00250745	13.2091	0.0764576	70.8869	0.254543	0.207511	0.0221806	47.2948	6.56687
YDR210WB01	YDR210W-B_ORF	YDR210W-B	AAGCAGAAATACACGCAGTCAGTGAAGCTATACCGCTATTGAATAACCTCAGTCACCTTGTGCAAGAACT				TyB Gag-Pol protein; proteolytically processed to make the Gag, RT, PR, and IN proteins that are required for retrotransposition	1.81	-0.238	0.32	0	0.000920332	34.8969	0.311978	59.3801	0.153794	0.000218794	0.0037124	0.589789	2.15263
YPL106C_01	SSE1	YPL106C	AGTATGCTCCATTTGCTTCCGATGCTGAAAAGACGAAGTTACAAGGTATGTTAAACAAGGCCGAAGAGTG	telomere maintenance*	ATP binding*	cytoplasm	HSP70 family|SSA1 SSE2 homolog	1.808	-0.114	-0.088	0	0.000430966	49.4276	0.466219	66.1411	0.694762	7.80882e-05	0.00011585	0	0
YBL005WB01	YBL005W-B_ORF	YBL005W-B	CCGTATTATAAATCACAAATTGGCAACATATATTTACTTAATGGAAAAGTAATTGGAGGAAAGTCCACCA				TyB Gag-Pol protein; proteolytically processed to make the Gag, RT, PR, and IN proteins that are required for retrotransposition	1.808	0.004	0.575	0	0.00124272	69.8161	0.990812	6.6153	0.0442577	0.00218368	0.0200893	1.32234	2.79086
YMR158CB01	YMR158C-A_ORF	YMR158C-A	TGATGACATAAGGTATGAGAAACTGTCATGGAAGTTAGACGAAGCTGAAATGCAAGGATTGATAATGTAA	biological_process	molecular_function	cellular_component	Similar to probable membrane protein YDR340W and to yeast CYC1/CYP3 transcription activator	1.807	-0.106	-0.192	0	0.000775382	52.5725	0.62747	59.3801	0.372774	0.000313436	0.000227556	0.589789	0
YOR383C_01	FIT3	YOR383C	AAGGTTCTGGTTCTAGTATCACTACCACTATCACTGCCACCAAGAACGGTCACGTCTACACTAAGACTGT	siderophore transport	molecular_function	chitin- and beta-glucan-containing cell wall	Cell wall protein involved in iron transport	1.806	0.091	-0.171	0	0.000274985	71.4929	0.666792	48.4323	0.307148	0.000360302	5.538e-05	0.589789	0
YBOX_LTR1000017	YKRCDELTA8_LTR	YKRCDELTA8	AATAATCGTAATATTAGTATGTAGAAATATAGATTCCATTTTGGGGATTCCTAGACCGGAGAGGAGAACT				S000007058	1.795	0.904	-0.309	0	0.000190134	4.25599	0.00900297	54.232	0.300802	0.0663594	0.000106356	5.5865	0
YNL251C_01	NRD1	YNL251C	CGTTCTGGTAAACCTAACAAATCTGGTAGCATATCGTCGATATCTCCAGTACCCTACGGCAATGCACCAT	transcription termination from Pol II promoter, RNA polymerase(A)-independent	RNA binding	nucleus*	RNA-binding protein that interacts with the C-terminal domain of the RNA polymerase II large subunit (Rpo21p), required for transcription termination and 3' end maturation of nonpolyadenylated RNAs	1.794	0.713	-0.051	0	0.000181501	2.33242	0.0031136	68.3645	0.767092	0.0121913	5.88057e-05	0	0
YPL148C_01	PPT2	YPL148C	TCCTGCCCAAGTACTGTACGCTGGAATGCTATATAAAACACAAACCGATACAGGTGTACCTCAGTTAGAG	protein-cofactor linkage	phosphopantetheinyltransferase activity	mitochondrion	phosphopantetheine:protein transferase (PPTase)	1.789	0.629	-0.169	0	0.000179468	5.91758	0.0145863	26.1472	0.454831	0.00196919	4.06397e-05	0	0
YDR543C_01	YDR543C_ORF	YDR543C	CCGCTTTTACACCGTATACTAACCACTCAATTTATATACACTTATGCCAATATTACAGAAAAATCACCAC				Hypothetical ORF	1.784	0.596	-0.102	0	0.00029669	17.4873	0.00544258	59.3801	0.526445	0.00808567	5.80997e-05	0.589789	0
YPL114W_01	YPL114W_ORF	YPL114W	AAACTTTTACGATTGATAATATTGTTTGTAGAGGCCGTACTGGGCAAGGCCAAAATGATCAAATCCGCAT				Hypothetical ORF	1.783	0.662	-0.164	0	0.00219678	25.2221	0.0435921	54.232	0.363891	0.0161359	0.000656144	3.76593	0
YPL088W_01	YPL088W_ORF	YPL088W	GTGGGATTGAACACTACAGCAAGAGTAGACGAAGCGATTGCCGCACTACAAGTAACTCTAACAGAAGAAG	aldehyde metabolic process	aryl-alcohol dehydrogenase activity	cellular_component	Hypothetical ORF	1.772	0.307	0.612	0	0.000188027	49.4276	0.0754278	16.4347	0.0522599	0.000802071	0.015261	0	2.15263
YPR137CB01	YPR137C-B_ORF	YPR137C-B	AGTCACCTTGTGCAAGAACTTAACAAGAAACCAATTATTAAAGGCTTACTTACTGATAGTAGATCAACGA				TyB Gag-Pol protein; proteolytically processed to make the Gag, RT, PR, and IN proteins that are required for retrotransposition	1.769	-0.356	0.443	0	0.00019496	25.2221	0.134114	30.2752	0.0694433	3.47894e-05	0.00377108	0	0.280355
YBOX_OCH1000118	RPL43A	OCH_YPR043W_RPL43A	GTTATGGTTCCTCTTTGAGAAGACAAGTCAAGAAGTTGGAAATCCAACAACACGCTAGATACGATTGTTC	translation	structural constituent of ribosome	cytosolic large ribosomal subunit (sensu Eukaryota)	S000006247	1.73	0.574	0.647	0	0.000806494	10.7424	0.00850041	0.528093	0.0208587	0.0152851	0.0281023	3.37685	4.74954
YBOX_OCH1000120	YAL064W_OCH_DS100_ORF	OCH_DS100_YAL064W	AATTTAAGGCCACATAAATCCAGAGCCCGCAACTTGGATAGGTATTTACTTGATTTTTAGTTTGCTTTCA	biological_process	molecular_function	cellular_component	S000000060	1.718	0.241	-0.098	0	0.000212249	55.3606	0.245098	74.8048	0.635365	0.000351393	6.29039e-05	0	0
YNL284CA01	YNL284C-A_ORF	YNL284C-A	GAATCAAAACGTAATAAATCTACTTATAGGAGAAATCCGAGTGATGAGAAGAAAGACTCTCGCACCTACA				TyA Gag protein; the main structural constituent of virus-like particles (VLPs)	1.718	-0.191	-0.169	0	0.000324201	45.8348	0.527269	63.5117	0.505582	0.000388723	0.000233999	1.09592	0
YBOX_LTR1000014	YFLWTAU1_LTR	YFLWTAU1	AATCTGTATTGAAGAACCGTAGGTTTGACATGATCTGGTCGTTATATATACGCGTAATATGACTAGTCAA				S000006929	1.712	0.09	-0.34	0	0.000208691	72.5126		9.3778	0.210099	8.3846e-05	3.57769e-05	0	0
YDR210CD_01	YDR210C-D_ORF	YDR210C-D	AAACAAACCTACCAAGCCAGATAATAAACTAGTCGCAATAAGTGATGCTTCATATGGTAACCAACCATAT				TyB Gag-Pol protein; proteolytically processed to make the Gag, RT, PR, and IN proteins that are required for retrotransposition	1.705	0.486	-0.101	0	0.000362357	32.0914	0.0348623	63.5117	0.553884	0.00658227	7.95656e-05	1.2563	0
YMR050C_01	YMR050C_ORF	YMR050C	CCGTATTATAAATCACAAATTGGCAACATATATTTACTTAATGGAAAAGTAATTGGAGGAAAGTCCACCA				TyB Gag-Pol protein; proteolytically processed to make the Gag, RT, PR, and IN proteins that are required for retrotransposition	1.693	0.614	0.208	0	0.000208673	13.2091	0.00519663	72.0453	0.300001	0.00832891	0.000568829	0.589789	0
YBOX_OCH1000266	YOR394C-A_OCH__ORF	OCH_YOR394C-A_YOR394C-A	TATACTGATATGGCATAGGCACACGGATGCTACAGTATATATCATCTCAAGTTACCCTACTCTCACATTC	biological_process	molecular_function	cellular_component	S000028718	1.69	0.519	0.139	0	0.000248079	25.2221	0.0105404	72.9251	0.353351	0.00480718	0.000240455	0.589789	0
YEL074W_01	YEL074W_ORF	YEL074W	TCGAAAAGACCAATATAATAAAAAGTTATAAATTACATTTCCTTATTAGGTATACGACCTCGCGCTTCGA				Hypothetical ORF	1.688	0.878	0.394	0	0.000387145	1.22067	0.000971171	2.19551	0.0748441	0.062346	0.00110072	4.2795	0.487573
YPL143W_01	RPL33A	YPL143W	CTGAATCCCATAGATTGTACGTCAAAGGTAAGCACTTATCCTACCAAAGATCCAAGAGAGTCAACAACCC	translation	structural constituent of ribosome	cytosolic large ribosomal subunit (sensu Eukaryota)	ribosomal protein L33A (L37A) (YL37) (rp47)	1.682	0.724	0.706	0	0.000307589	5.91758	0.00637227	0.861022	0.0180181	0.0253972	0.0290131	1.09592	2.15263
YBOX_IGR1000057		IGR_Chr07:(complement(225921..226092))_29	TTTGGATCGCGCGCCAGCGTCACAGCCGGCGTCTTCTTCATGTCTTGGATAAGCTATGTTCTGTTGTAAA					1.682	1.187	0.303	0	0.00173993	45.8348		74.8048	0.179376	0.013155	0.00279246	3.37685	0.669282
YJL159W_01	HSP150	YJL159W	GTCTCTCAAATCGGTGATGGTCAAGTTCAAGCAACTACCAAAACCACTGCCGCAGCTGTTTCCCAAATTA	cell wall organization and biogenesis	structural constituent of cell wall	chitin- and beta-glucan-containing cell wall	heat shock protein|secretory glycoprotein	1.67	0.916	1.57	0	0.000298981	4.25599	0.0103965	0.528093	0.000194621	0.112634	0.824095	15.4816	80.5133
YBOX_SNO1000045	SNR72	SNR72	ACTTCTTGAGCTATATATTTTCTTGAGAACATCAATGAAGAAAACGTCTCATCAAATGATTTGCACGTCA				S000007306	1.67	0.684	-0.409	0	0.000421783	5.91758	0.0047225	11.307	0.053091	0.0224178	4.76512e-05	1.09592	0
YOR343CB01	YOR343W-B_ORF	YOR343W-B	AAGCAGAAATACACGCAGTCAGTGAAGCTATACCGCTATTGAATAACCTCAGTCACCTTGTGCAAGAACT				TyB Gag-Pol protein; proteolytically processed to make the Gag, RT, PR, and IN proteins that are required for retrotransposition	1.665	-0.301	0.456	0	0.000332369	34.8969	0.328427	8.18927	0.0405573	0.000227445	0.00529308	0.589789	0.487573
YPL189W_01	GUP2	YPL189W	TTTGGGGGTGGTTAACAGTCCTTTTATTATTAGGCGAAACCTACATTACTAACTGTTTTAGTAGATATAG	glycerol transport	O-acyltransferase activity	membrane	active glycerol transporter (putative)	1.646	0.11	-0.397	0	0.0023554	66.9994	0.546494	6.6153	0.14085	0.00213209	0.000571586	1.09592	0
YBOX_SNO1000025	SNR65	SNR65	TGCTAGATAGTATCTGAAAGCATTCAAACTTTATGATTACAGTGTTTTCGACAGTTTTAAATCTCTGAAC				S000006456	1.644	1.14	-0.476	0	0.0003136	0	0.00301812	6.6153	0.119874	0.0507331	8.7383e-05	2.5898	0
YBOX_INT1000022	DBP2	INT_1_YNL112W	ATTGGCTTTTCAGCTTATTTCTAGAACGCATACATACGCTTCGTTGATCGTTGTTTTTTTCAATGCTTGG	35S primary transcript processing*	RNA helicase activity	cytoplasm*	S000005056	1.642	0.312	0.234	0	0.00041882	52.5725	0.13124	48.4323	0.166446	0.00258082	0.000949071	0.589789	0
YAR020C_01	PAU7	YAR020C	TAATTTGGTTGAATTAGGTGTTTATGTTTCCGATATCAGAGCTCATTTGGCTGAATACTACTCTTTCTAA	biological_process	molecular_function	cellular_component	similar to Pau3, member of Pau1 family	1.64	1.102	0.19	0	0.000958851	0	0.00143278	70.8869	0.267461	0.263045	0.00182218	34.2369	1.32712
YBOX_ACM1000019	ARS300-TEL3L_ARS	ARS_ARS300-TEL3L_Chr03_(990..1120)_1	ACCACTCAATTTATACACACTTATGTCAATATAACCACAAAATCACCACTAAAATCACCTAAACATAAAA				--	1.639	0.296	-0.29	0	0.00299769	49.4276	0.0885805	11.307	0.289955	0.0754012	0.00725424	0	0
YGR138C_01	TPO2	YGR138C	TCATTGAATAATTACATTATTGATTGCTACGTCCAATACGCATCCAGTGCTCTGGCTACAAAGGTTTTCT	polyamine transport	spermine transporter activity	plasma membrane*	Polyamine transport protein	1.636	0.382	-0.25	0	0.00110984	40.3338	0.0183144	22.565	0.208477	0.00588573	0.000221052	1.76692	0
YBOX_TIL1000317	ICY2	TIL_YPL250C_301_600_155_0	GACTGTGGTTGTCATCGGTATGACGCATTTTACCACATCTCTACTTGTTCTCACGACCCCTTGCATCGCA	biological_process	molecular_function	cellular_component	S000006171	1.636	0.472	0.333	0	0.000352141	30.2766	0.0201664	39.0787	0.102098	0.00602314	0.00250065	0	0
YBOX_TIL1000031	SCW10	TIL_YMR305C_SCW10_2_20	TATACGAAAGCTGTCTCGGCCTTCACTTATGCTGATACCAGGCACGGTAATAATTAAGAAAGAATGCCTC	conjugation with cellular fusion	glucosidase activity	cytoplasm*	S000004921	1.635	0.628	-0.781	0	0.00254456	57.6213		2.89616	0.0211714	0.0501519	0.00246789	0	0
YHR217C_01	YHR217C_ORF	YHR217C	ATAACCGTTACCCTCCAATTACCCATATCCAACTCCACTACCATTACCCTGCTATTACCCTACCATCCAC				Hypothetical ORF	1.625	0.514	0.329	0	0.000378433	13.2091	0.049756	16.4347	0.0666219	0.0034227	0.00223081	0.589789	0
YBOX_IGR1000101		IGR_Chr13:(complement(433096..433231))_16	TCTATGGGCTGTCAGGACGACGTAGTGAAAATTGGTCGAGTGATTTTGAACATCACGGTTGGTCAAGACC					1.624	0.718	-0.208	0	0.000307531	55.3606		66.1411		0.00136294	8.75036e-05	0	0
YBOX_IGR1000130		IGR_Chr15:(1004377..1004512)_6	AGAAGTCAAAAATTTTTCTTCTTCTCCTTTTCTTGTACTTTTATCCCGGCTAGTTCTTTTTCTAAAATTT					1.621	1.501	-0.297	0	0.00032958	0	0.000101349	48.4323	0.257085	0.780585	0.000129615	44.1155	0
YBOX_INT1000014	RPL18B	INT_1_YNL301C	TTTTCTGGAAATTCTGCGAGTACTAAAGGAAGTACAATACGACCTTCAAGTGCGGACCAACTATTAACTG	translation	structural constituent of ribosome	cytosolic large ribosomal subunit (sensu Eukaryota)	S000005245	1.614	0.113	0.368	0	0.000864045	69.8161	0.539188	22.565	0.0523882	0.00126938	0.00586657	1.09592	2.15263
YBOX_TIL1000200	STP4	TIL_US200_YDL048C_10_0	TTCTTAAAAGTTAAAGCTGCATCAGTGCGTTCTTTATTCTGTCTATTTCTCAAAAGCGCATATTTCCGTC	biological_process	molecular_function	cytoplasm*	S000002206	1.611	0.897	0.3	0	0.00217214	52.5725		72.9251		0.00945159	0.00234197	3.01913	0.669282
YPL135W_01	ISU1	YPL135W	GCGTCCAGCATAACGAAAAGGCTTTATCATCCCAAGGTCATAGAGCATTATACACATCCAAGAAACGTCG	iron ion homeostasis*	protein binding	mitochondrion*	Iron-sulfur cluster nifU-like protein	1.608	0.436	0.816	0	0.000316275	32.0914	0.0191424	1.1615	0.0130837	0.00404114	0.0811629	0	3.51818
YLR279W_01	YLR279W_ORF	YLR279W	TGCAGTGTGCAGGAGCAGGAACTATTCAATGTATTGTTGTTCCAGGGTTTTTGTTCGCAACCCACGTCTT				Hypothetical ORF	1.601	0.24	-0.406	0	0.000276783	70.7401		59.3801		0.000317922	7.6659e-05	0	0
YLR110C_01	CCW12	YLR110C	TACTGTCAGCCAAGAATCTACCACTTTGGTCACCATCACTTCTTGTGAAGACCACGTCTGTTCTGAAACT	cell wall organization and biogenesis*	molecular_function	chitin- and beta-glucan-containing cell wall	cell wall mannoprotein	1.599	1.742	1.342	0	0.000246483	0	0.000194868	0.630685	0.000873899	0.763912	0.567187	77.0285	65.7184
YBOX_OCH1000259	YCR108C_OCH__ORF	OCH_YCR108C_YCR108C	CATACTCACCTTCACTTATATTGATGGGGCATACGCACACGGATGCTACAGTATATACCACTCTCAAGTT	biological_process	molecular_function	cellular_component	S000028536	1.591	0.543	0.296	0	0.000355054	5.91758	0.0399939	16.4347	0.102663	0.00338975	0.00220561	0	0
YPR158CD01	YPR158C-D_ORF	YPR158C-D	CCATATTACAAGTCACAAATTGGCAACATATATTTACTTAATGGAAAGGTAATTGGAGGAAAGTCCACCA				TyB Gag-Pol protein; proteolytically processed to make the Gag, RT, PR, and IN proteins that are required for retrotransposition	1.591	0.061	0.024	0	0.000360275	72.5126	0.820704	75.8943	0.915911	0.0012952	0.000668183	0.589789	0
YDR316WB01	YDR316W-B_ORF	YDR316W-B	CCATATTACAAGTCACAAATTGGCAACATATATTTACTTAATGGAAAGGTAATTGGAGGAAAGTCCACCA				TyB Gag-Pol protein; proteolytically processed to make the Gag, RT, PR, and IN proteins that are required for retrotransposition	1.585	0.868	-0.352	0	0.000237017	1.22067	0.00077458	16.4347	0.0968281	0.0828551	5.90059e-05	0.589789	0
YBOX_RRN1000015		RRN_JXN_5.8S_ITS2	ATTCCAGGGGGCATGCCTGTTTGAGCGTCATTTCCTTCTCAAACATTCTGTTTGGTAGTGAGTGATACTC					1.584	0.552	1.443	0	0.000498225	30.2766	0.0275995	2.89616	0.00278126	0.0239214	0.786936	3.37685	80.5133
YER138WA01	YER138W-A_ORF	YER138W-A	AGATTCCCTTTTATGGATTCCTAAATCCTCGAGGAGAACTTCTAGTATATCTACATACCTAATATTATAA	biological_process	molecular_function	cellular_component	Similar to TyB and TyA	1.572	0.245	0.114	0	0.00122349	59.3661	0.353618	74.8048	0.46984	0.00868507	0.00169677	2.14618	0.487573
YBL109W_01	YBL109W_ORF	YBL109W	GTCTAACACCATCCAGCATGCAATACAGTGACATATATATATACCCTAACACTACCCTAACCCTACCCTA				Hypothetical ORF	1.571	0.856	0.467	0	0.000230017	1.22067	0.00102401	4.12447	0.0372487	0.0841881	0.00835465	0.589789	0
YBOX_LTR1000009	YELCDELTA4_LTR	YELCDELTA4	TGATAATGTAATAGGATCAATGAATATTAACATATAAAACGATGATAATAATATTTATAGAATTGTGTAG				S000006887	1.565	0.558	-0.341	0	0.000207488	13.2091	0.0111937	13.9105	0.11306	0.0139921	5.91203e-05	0	0
YPL250C_01	ICY2	YPL250C	TACCAGCAAGAATTGCTAACTTTTCCGCTATCGTACCCGATTGTCGATGAGTCAGAATGCACGCACACTA	biological_process	molecular_function	cellular_component	Protein that interacts with the cytoskeleton and is involved in chromatin organization and nuclear transport, interacts genetically with TCP1 and ICY1	1.558	0.175	0.552	0	0.00020034	62.8205	0.273027	1.70556	0.0311935	0.000699629	0.0150503	0	0.732953
YLL065W_01	YLL065W_ORF	YLL065W	CCACTTTTGCACCATATACTAACCACTCAATTTATACACACTTATTTCAATATACCCACAAAATCACCAC				growth inhibitor	1.557	-0.082	-0.107	0	0.000326968	57.6213	0.691045	75.8943	0.584463	0.000317821	0.000136809	0.589789	0
YBOX_IGR1000037		IGR_Chr05:(complement(117013..117220))_16	AGTCCTGTCTTATTGTTCTTGATTTGTGCCCCGTAAAATACTGTTACTTGGTTCTGGCGAGGTATTGGAT					1.553	0.492	-0.109	0	0.000210209	9.77614	0.0467988	63.5117	0.574545	0.00211465	0.000109356	0	0
YCR022C_01	YCR022C_ORF	YCR022C	ATACCAAATTAGCTCATCTTCGTTATTTCATCATCCCTTTCTGCTATGGCAAGGACAAGTTTTTTTCTAG				Hypothetical ORF	1.55	0.738	-0.07	0	0.00186899	2.33242	0.0020544	75.2331	0.704403	0.517763	0.016382	34.2369	0
YCR085W_01	YCR085W_ORF	YCR085W	TATTTACTGTATATAGTATTCAGTCCCTCACTCAACTGGCGTCAAGAGTGAAGAAGGGCGGCCTCATTAT				Hypothetical ORF	1.547	0.465	-0.655	0	0.000241424	45.8348	0.0645734	3.02344	0.056999	0.00227254	8.39782e-05	0.589789	0
YBR012WB01	YBR012W-B_ORF	YBR012W-B	CCGTATTATAAATCACAAATTGGCAACATATATTTACTTAATGGAAAAGTAATTGGAGGAAAGTCCACCA				TyB Gag-Pol protein; proteolytically processed to make the Gag, RT, PR, and IN proteins that are required for retrotransposition	1.542	1.12	-0.215	0	0.000404923	0.521509	0.00260211	39.0787	0.177153	0.362013	9.17414e-05	44.1155	0
YPL125W_01	KAP120	YPL125W	CCGTTGTAAACAAGCTTTTAACCGGATGGATAGTATGTTTTAGAGATATCTTTGATCCTAAATTCAAAAA	protein import into nucleus	structural constituent of nuclear pore	cytoplasm*	karyopherin	1.536	-0.328	0.196	0	0.000799497	27.8101	0.122024	72.0453	0.293199	0.000169818	0.003045	0.589789	2.15263
YPL131W_01	RPL5	YPL131W	AAATTCACCAAGGAACAATACGCTGCTGAATCCAAGAAGTACAGACAAACCAAATTGTCCAAGGAAGAAA	translation*	structural constituent of ribosome*	cytosolic large ribosomal subunit (sensu Eukaryota)	ribosomal protein L5 (L1a)(YL3)	1.519	0.166	0.381	0	0.00020219	62.8205	0.282645	13.9105	0.0391781	0.000683326	0.00398928	0	0
YAR053W_01	YAR053W_ORF	YAR053W	TTTAACAATTATTGCCATTTTCAGCAGTACTAACGTAAGATCTAGTGTGGTTCGCTTAGGATGTTTTCGA				Hypothetical ORF	1.514	0.846	-0.155	0	0.00185174	1.22067	0.00806198	68.3645		0.354133	0.019918	1.32234	0
YPL056C_01	YPL056C_ORF	YPL056C	CCAATCTTTTGCTAAGCCATCTTTTTCTTTTTTTTTCTTTCTTCTTACCTCGTTATTATCGCCTTTCTAA	biological_process	molecular_function	cellular_component	Hypothetical ORF	1.509	0.257	0.495	0	0.000221619	55.3606	0.155196	5.55284	0.0783298	0.00181896	0.00357939	0	0.487573
YBOX_INT1000202	SFT1	INT_1_YKL006C-A	ACGCATAGGTGTTTAGAATGGGACCTAGCTTGCTATATGGATGTTATAAGCTACTAACTATTGCTTCTGT	intra-Golgi vesicle-mediated transport	v-SNARE activity	Golgi membrane	S000002101	1.503	0.927	-0.208	0	0.00910693	0	0.000847383	26.1472	0.348269	0.886056	0.0280324	17.9457	0.280355
YBOX_INT1000183	RPS14B	INT_1_YJL191W	GCACTTCAATGCTATTGTGTTATAGAGGCTCTGCGCTCACCCTTAATACTGTATCATCTGTAATAAAGAA	translation*	structural constituent of ribosome*	cytosolic small ribosomal subunit (sensu Eukaryota)*	S000003727	1.498	1.152	-0.053	0	0.000390498	0	0.00058296	63.5117	0.701679	0.414657	0.000196392	11.5089	0
YBOX_ONO1000093	YMR194C-B_ONO_ORF	YMR194C-B	TCCAAGATTGCCTTCTATCACATCAGTACGATGATGCTAAATGCGCTAAAGTTATAGATCAGCTGTACAT	biological_process	molecular_function	cellular_component	S000028514	1.491	0.329	0.248	0	0.00302926	52.5725	0.193469	19.0056	0.193373	0.170358	0.0663664	2.14618	0.280355
YKL225W_01	YKL225W_ORF	YKL225W	CCCTACTCTCACATTCCACTCCATGGCCCAGTCTCACTAAATCAGTACGATGCACTCACATCATTATTCA				Hypothetical ORF	1.48	0.382	0.034	0	0.00201194	40.3338	0.0194437	75.8943	0.820081	0.168121	0.0336543	0	0.669282
YLR122C_01	YLR122C_ORF	YLR122C	TAATTTTCAACGCATTCAAACGAAAAACTTATCTAAATACAATTGTAACATACCGGCTTGCTGTGTGTGA				Hypothetical ORF	1.473	0.364	0.055	0	0.00267626	30.2766	0.0661698	75.8943		0.107287	0.0336298	1.09592	0
YPR043W_01	RPL43A	YPR043W	AGAACTAAGAAGGTTGGTATCACTGGTAAGTACGGTGTCCGTTATGGTTCCTCTTTGAGAAGACAAGTCA	translation	structural constituent of ribosome	cytosolic large ribosomal subunit (sensu Eukaryota)	ribosomal protein L43A	1.469	0.522	0.693	0	0.000583957	32.0914	0.0308569	34.6642	0.098629	0.0307384	0.145764	3.76593	22.6708
YPR156C_01	TPO3	YPR156C	TATTCATTGAATAATTACATTATTGATTGCTACGTCCAATACGCATCCAGTGCTCTGGCTACAAAGGTTT	polyamine transport	spermine transporter activity	plasma membrane*	Polyamine transport protein	1.465	0.774	-0.253	0	0.000289695	1.22067	0.00143578	48.4323	0.28414	0.0778081	0.00018642	0.589789	0
YJR009C_01	TDH2	YJR009C	ACTGTCAAGTTGAACAAGGAAACCACCTACGATGAAATCAAGAAGGTTGTCAAGGCTGCCGCTGAAGGTA	glycolysis*	glyceraldehyde-3-phosphate dehydrogenase (phosphorylating) activity	cytoplasm*	glyceraldehyde 3-phosphate dehydrogenase	1.464	0.146	1.125	0	0.000290534	64.8369	0.34555	0.528093	0.00172318	0.000933434	0.45514	0	40.73
YER159CA01	YER159C-A_ORF	YER159C-A	AATGTATCCACATCTAATAACTCTCCCAGCACGGACAACGATTCCATCAGTAAATCAACTACTGAACCGA				TyA Gag protein; the main structural constituent of virus-like particles (VLPs)	1.462	0.568	0.641	0	0.00118285	27.8101	0.0445829	16.4347	0.0560497	0.0602223	0.095935	6.14137	9.93795
YAL069W_01	YAL069W_ORF	YAL069W	ACACGGATGCTACAGTATATACCATCTCAAACTTACCCTACTCTCAGATTCCACTTCACTCCATGGCCCA				Hypothetical ORF	1.451	-0.045	0.369	0	0.00272997	62.8205	0.874909	30.2752	0.0618998	0.0496771	0.192945	1.2563	0.669282
YCR040W_01	MATALPHA1	YCR040W	GACGAATAATTATGCTGAAGTACGTGGTGACGGATATTGGGAAGATGTGTTTGTACATTTGGCCTTATAG	regulation of transcription from RNA polymerase II promoter*	transcription coactivator activity	nucleus	involved in the regulation of alpha-specific genes|transcription factor	1.441	1.017	-0.52	0	0.000448563	4.25599	0.00722495	6.6153	0.110325	0.0727875	0.000225455	3.76593	0
YBOX_IGR1000093		IGR_Chr12:(198936..199176)_127	TTAGTCGTTGCATCGGGTGCTGTTGCCTTAACGATGTGTATATGGGGTTCGGGGGCTGTTGCCATGATAT					1.43	0.22	0.611	0	0.00047651	61.1263	0.353402	13.9105	0.047701	0.00644295	0.0680754	1.32234	5.88929
YBOX_INT1000065	RPO26	INT_1_YPR187W	GCATTCATATTGGAGAAATTGCGTGCTTTAGTTTTAATTATATTTACTAACTTCTATCATTGTGATACAG	transcription from RNA polymerase II promoter*	DNA-directed RNA polymerase activity	DNA-directed RNA polymerase III complex*	S000006391	1.428	0.734	-0.409	0	0.000772774	4.25599	0.00257194	6.6153	0.111281	0.0965463	0.000340792	6.14137	0
YJL223C_01	PAU1	YJL223C	AAGTTGCTGAAGCCGTTTTCAACTACGGTGACTTCACCACCATGTTGACTGGTATTTCTCCAGACCAAGT	biological_process	molecular_function	cellular_component	member of the seripauperin protein/gene family (see Gene_class PAU)	1.427	0.886	0.151	0	0.000526704	0.521509	0.00079496	66.1411	0.287434	0.191022	0.00164994	4.2795	0
YDR170WA01	YDR170W-A_ORF	YDR170W-A	CATTTGAAGCAGAAGTCACAAACATTCTTGACAGACTAAAAAACAATGGCATTCCTATCAATAACAAGGT				Ty ORF	1.421	-0.463	-0.341	0	0.0011614	21.4717	0.136069	54.232	0.29839	0.000544596	0.0015516	0.589789	0.487573
YBOX_IGR1000012		IGR_Chr02:(complement(554857..555007))_13	CACAGAGCTCTTTTCCTTATCTCATCTCACGCATCTAGACCCTGCTAGCCGTCGTTTCTTATTTGAAGCG					1.398	0.517	0.296	0	0.000595107	37.5776	0.0699882	54.232	0.149136	0.0532399	0.00951215	8.87054	1.32712
YDL037C_01	BSC1	YDL037C	GTCACCACATTAGCAGCTTCAACTAGTCCTTTCAGCAGTTTCACTTCAAGTGACTCTAGTAGTTCAAGCG	biological_process	molecular_function	cellular_component	Bypass of Stop Codon transcript encoded by this ORF shows a high level of stop codon bypass	1.393	0.017	0.647	0	0.000680456	69.8161	0.911784	0.528093	0.0210023	0.00105545	0.0854948	0	5.88929
YBOX_INT1000050	SPT14	INT_1_YPL175W	TTCCAAATACATTAAAGAAGATCTCTTTTGTTGTTGATACTAACCAGTAAAGTTGAGAGTTATAACAATG	GPI anchor biosynthetic process	UDP-glycosyltransferase activity	endoplasmic reticulum*	S000006096	1.391	-0.318	0.059	0	0.000836836	52.5725		75.8943	0.70813	0.000682972	0.0015792	0	0.669282
YBOX_AAA1000110	UTP6	AAA_DS100_YDR449C_23	AAAAAAAAAATTGGAAAGAACCGATATACGGTATATAAAATCGAGACAAGGTCCCTTTATGACTTGGCCA	ribosome biogenesis and assembly*	snoRNA binding	small nucleolar ribonucleoprotein complex	S000002857	1.39	0.644	-0.254	0	0.000866023	6.9611	0.00321157	16.4347	0.331821	0.066913	0.000497271	3.37685	0
YBOX_OCH1000204	TPO2	OCH_YGR138C_TPO2	GGCCAACAACCTCAACAGTATGTCCCCTCAAAAACCAACTCTCGTGCAAATCAACTTAAGTTAACTAAGA	polyamine transport	spermine transporter activity	plasma membrane*	S000003370	1.389	0.687	-0.27	0	0.000641979	5.91758	0.00593887	39.0787	0.24655	0.0896814	0.00044173	1.2563	0
YLR159W_01	YLR159W_ORF	YLR159W	TGTACAGCAGTGGGACAGTAGAGCCATTGAAAAAACTACAATCATATCTTGTATGCGGCCCGCAAACCAA	biological_process	molecular_function	cellular_component	Note: YLR156W, YLR159W, and YLR161W are identical.	1.372	0.751	0.003	0	0.00069865	2.33242	0.00182994	72.0453	0.983105	0.123423	0.0004011	1.32234	0
YPL071C_01	YPL071C_ORF	YPL071C	ACGGACATGCAGATGATAACAATCTTATTCATAACAATATAGTATTCACAGACGCTATTGATGATAAGGT	biological_process	molecular_function	cytoplasm*	Hypothetical ORF	1.358	0.228	0.416	0	0.000740989	55.3606	0.136319	2.89616	0.0332972	0.0028421	0.0144485	0	0
YBOX_ONO1000115	YOR032W-A_ONO_ORF	YOR032W-A	GTACCCTGTCCTACTTTACTGGGCATTGATTTTTTAATTCTTGTCTTGAGGCATTTCGACGAGATTTTCA	biological_process	molecular_function	cellular_component	S000028710	1.352	0.181	-0.709	0	0.00444312	49.4276	0.367983	4.12447	0.0407167	0.0597789	0.00627883	0	0
YBOX_OCH1000080	PDC1	OCH_YLR044C_PDC1	TTGACCACTATTGCTGACGCCGCTAAGGGTTACAAGCCAGTTGCTGTCCCAGCTAGAACTCCAGCTAACG	pyruvate metabolic process*	pyruvate decarboxylase activity	cytoplasm*	S000004034	1.339	0.538	1.436	0	0.00141093	13.2091	0.0133547	0.350504	0.00022217	0.0609577	0.829708	1.32234	82.8235
YOR009W_01	TIR4	YOR009W	ACCACCGGTTACAACAATTCTACTAAGGTTTCAACCGCTACTATCTGCAGTACATGCAAAGAAGGTACCT	biological_process	molecular_function	chitin- and beta-glucan-containing cell wall	cell wall mannoprotein	1.331	0.694	-0.115	0	0.00396156	4.25599	0.0137419	34.6642	0.561169	0.328681	0.022098	44.1155	0
YBOX_SNO1000017	SNR191	SNR191	TATGAGTTGAGCTTTTGTTATTTGAGACTTTATCTCGGGCTCCATACAATATGTTCGTAGTAAAGATCCT				S000029463	1.327	0.463	-0.001	0	0.000450151	34.8969	0.0340643	72.0453	0.995258	0.0323171	0.000505952	1.2563	0
YER160C_01	YER160C_ORF	YER160C	CCGTATTATAAATCACAAATTGGCAACATATATTTACTTAATGGAAAAGTAATTGGAGGAAAGTCCACCA				TyB Gag-Pol protein; proteolytically processed to make the Gag, RT, PR, and IN proteins that are required for retrotransposition	1.316	0.069	0.16	0	0.000752566	72.0312	0.761326	74.8048	0.427255	0.00357366	0.00509336	0.589789	1.32712
YMR303C_01	ADH2	YMR303C	GCCAGAGGTCTAGTCAAGTCTCCAATAAAGGTAGTTGGCTTATCCAGTTTACCAGAAATTTACGAAAAGA	NADH oxidation*	alcohol dehydrogenase activity	cytoplasm	alcohol dehydrogenase II	1.314	0.117	1.47	0	0.000698592	69.8161	0.598811	0	1.90835e-05	0.00405231	0.685319	1.09592	82.8235
YBOX_IGR1000133		IGR_Chr16:(411415..411688)_58	TAAGTTTGCTTCACTACAGATTATTCACATATCATACGACAACTTTAAAATTGAACATTCAGGAGATTTT					1.285	0.438	-0.048	0	0.000602459	30.2766	0.0182658	75.8943	0.816373	0.0228797	0.000462928	0	0
YPR093C_01	ASR1	YPR093C	GTACGATTACGACTCTTTAGCCCGAACTGGAGTGCACACAGAACTCCTAATTTACTGTCATGATGAGTAG	response to ethanol	molecular_function	cytoplasm*	Hypothetical ORF	1.265	0.01	-0.003	0	0.000634793	69.8161	0.95069	72.0453	0.981383	0.00133661	0.000527878	0	0
YBOX_IGR1000237		IGR_Chr16:(146118..146628)_259	CAAACGGTATCTTAATGAGGCCAACTATTCCGGCATTCATAGACAAAAAAATTATATCAGAAACTCCAGA					1.256	-0.366	0.127	0	0.000796526	27.8101	0.155898	59.3801	0.515987	0.000410839	0.0016958	0	0
YPL183C_01	YPL183C_ORF	YPL183C	CGGTATGTTGATTAATGGTGGCAAAGAAGTCATTACCACATCGGTTGATCAAGTAATACGCGCTTGGGAA	biological_process	molecular_function	cytoplasm	Hypothetical ORF	1.233	0.167	0.034	0	0.00076701	64.8369	0.343296	75.8943	0.80971	0.00554191	0.0015388	0	0
YPL064C_01	CWC27	YPL064C	CAGTGAAGGAATTAAACTAGACGCATCCTTAGATCAGCCACAAGAGGCACTAATTAGGGAAAAGACGGAG	biological_process	molecular_function	spliceosome	Complexed with Cef1p	1.228	0.355	-0.139	0	0.000929073	40.3338	0.048359	59.3801	0.433612	0.0212252	0.000634245	0	0
YBOX_SNO1000055	SNR79	SNR79	GATGATAGCATGATTTATGTTGCTCGAAGTTAATCGATGTGAGCACAATGATTTCTCAAGACTACAACGG				S000007313	1.187	0.474	-0.679	0	0.00196201	34.8969	0.0344461	5.55284	0.0183622	0.068328	0.000143862	2.14618	0
YJL052W_01	TDH1	YJL052W	GATGCCTCCGCTGGTATCCAATTGTCTCCAAAGTTCGTCAAGTTGATTTCCTGGTACGATAACGAATACG	glycolysis*	glyceraldehyde-3-phosphate dehydrogenase (phosphorylating) activity	cytoplasm*	glyceraldehyde-3-phosphate dehydrogenase 1	1.185	0.416	0.973	0	0.00177825	37.5776	0.0234962	0.195108	0.00434175	0.0352934	0.623401	0.589789	44.3725
YPL239W_01	YAR1	YPL239W	AGGAAAGTGAATCTGATTCTACGGCTTTACATATGGCTGCTGCCAACGGTCATATAGAGACCGTTCGGTA	response to oxidative stress*	molecular_function	cytoplasm	200-amino-acid protein with two ANK repeat motifs and an acidic C terminus rich in PEST-like sequences	1.166	0.386	0.065	0	0.00147702	37.5776	0.0178722	75.8943	0.710234	0.0321915	0.00433454	0	0.669282
YKR093W_01	PTR2	YKR093W	AGAGATCTTTGCCTCTATCACTGGGTTGGAATACGCTTATTCCAAAGCCCCAGCTTCCATGAAATCGTTT	peptide transport*	peptide transporter activity*	plasma membrane	peptide transporter	-3.021	-0.215	1.351	0	9.0627e-05	34.8969	0.209731	0	0.000157211	4.08137e-05	1.77193e-07	0	0
YBOX_SNO1000001	SNR189	SNR189	ATTCGAAAGCTTACAAGTTCTGGTATATTCTATATACTCACTTATTACTTTCAAGTACTTCACACGGGCC				S000007314	0.915	1.292	0.693	0.00745748	0	3.60064	0.0286196	0.615081	69.7816	59.6964
YBOX_OCH1000225	RPL41A	OCH_DS100_YDL184C	TTTTGTTTTAAATTCTTTCAAGAGTATCGTAATGTCATTGATGAATTAACATGTTAGTTTCTATTCTACC	translation	structural constituent of ribosome	cytosolic large ribosomal subunit (sensu Eukaryota)	S000002343	0.89	1.005	0.98	0.00885669	0	1.20325	0.00831539	0.852092	76.2365	82.8235
YDR500C_01	RPL37B	YDR500C	CACCTTGTGTAACAGATGTGGTCGTCGTTCTTTCCATGTTCAAAAGAAGACCTGTTCCTCTTGTGGTTAC	translation	structural constituent of ribosome	cytosolic large ribosomal subunit (sensu Eukaryota)	ribosomal protein L37B (L43) (YL35)	0.732	1.249	0.62	0.028987	0	19.0056	0.0599893	0.797829	56.0643	79.1625
YLR463C_01	YLR463C_ORF	YLR463C	ATTTCAAAGTATGCACTTGAAACAACGTGTAGACCATCAAGTTGATTTTCTTGGGAACAAGATACTTTGA				Hypothetical ORF	0.926	1.03	-0.239	0.0291011	1.96604	59.3801	0.389566	0.0303944	73.8795	4.74954
YFL010WA01	AUA1	YFL010W-A	ACATTAAAAGTCACTACCGTCAAATCCATCATCAAATCCGCCGTCGAACCCACCAGCATCATCAAATCCG	amino acid transport	molecular_function	cellular_component	Involved in ammonia regulation of GAP1 activity	-1.376	-1.3	-0.911	0.0410323	4.34111	4.87206	0.00443753	0.49762	76.6772	74.6119
YLR134W_01	PDC5	YLR134W	CATTGGTGACGGTTCTCTACAATTGACTGTTCAAGAAATCTCTACCATGATTAGATGGGGTTTGAAGCCA	pyruvate metabolic process*	pyruvate decarboxylase activity	cytoplasm*	pyruvate decarboxylase	0.635	1.008	0.756	0.0476295	1.96604	8.18927	0.0381718	0.792965	73.8795	82.8235
YBOX_NCR1000001	NME1	NME1	ATATGCTTTGGGTTGAAAGTCTCCCACCAATTCGTATGCGGAAAACGTAATGAGATTTAAAAATTTTAAA				S000007436	0.705	1.094	-0.153	0.0524792	0	59.3801	0.424738	0.0404151	69.7816	5.88929
YBOX_OCH1000223	RPL41B	OCH_DS100_YDL133C-A	GCGGATTGAGAGCAAATCGTTAAGTTCAGGTCAAGTAAAAATTGATTTCGAAAACTAATTTCTCTTATAC	translation	structural constituent of ribosome	cytosolic large ribosomal subunit (sensu Eukaryota)	S000002293	0.542	1.232	0.659	0.0620166	0	8.18927	0.0345802	0.771721	37.5921	82.8235
YGL189C_01	RPS26A	YGL189C	GTAGAGGTCACGTCAAACCAGTCAGATGTGTCAACTGTTCCAAGTCTATTCCAAAGGATAAGGCTATCAA	translation	structural constituent of ribosome	cytosolic small ribosomal subunit (sensu Eukaryota)	ribosomal protein S26A	0.563	1.286	0.507	0.0668306	0	3.60064	0.0282988	0.877	56.0643	79.1625
YNL284CB01	YNL284C-B_ORF	YNL284C-B	CCGTATTATAAATCACAAATTGGCAACATATATTTACTTAATGGAAAGGTAATTGGAGGAAAGTCCACCA				TyB Gag-Pol protein; proteolytically processed to make the Gag, RT, PR, and IN proteins that are required for retrotransposition	1.789	0.48	0.346	0.14709	0.00215787	37.5776	0.0830658	34.6642	0.109243	0.0221998	0.00911297	8.87054	3.51818
YPR158WB01	YPR158W-B_ORF	YPR158W-B	CCATATTACAAGTCACAAATTGGCAACATATATTTACTTAATGGAAAGGTAATTGGAGGAAAGTCCACCA				TyB Gag-Pol protein; proteolytically processed to make the Gag, RT, PR, and IN proteins that are required for retrotransposition	1.598	0.299	0.271	0.14709	0.00272215	55.3606	0.259727	26.1472	0.137538	0.0158287	0.00834802	5.41611	2.15263
YBOX_OCH1000021	YCL049C_OCH__ORF	OCH_YCL049C_YCL049C	AAACACCGGACAGATTCCCCATCTCGGTGCCATATAATTGGACGTCACAGTACTCAATTGTAGATTATGA	biological_process	molecular_function	membrane fraction	S000000554	1.588	0.261	0.146	0.14709	0.00136239	55.3606	0.172511	73.4105	0.372152	0.00555704	0.00255148	2.5898	2.15263
YMR122C_01	YMR122C_ORF	YMR122C	CGCAACTTTCCTTAGTAGGGAATATATAATCACTGCATTGCTGGTTTCGTACTGCCATCTTTGCGTTTAA				Hypothetical ORF	1.551	0.181	-0.175	0.14709	0.00204454	62.8205	0.368911	66.1411		0.00261357	0.000909971	1.09592	0.280355
YBOX_SNO1000065	SNR49	SNR49	ATCTCCATGACTATGCCATTTCTAGGTAGCCTATGGTAAACGAATCCCGTAGATTATTCACACGTTTGTT				S000007460	1.541	1.069	-0.074	0.14709	0.00132159	0	0.00123608	66.1411	0.700001	0.318758	0.000886895	44.1155	1.32712
YBOX_ONO1000027	YDR524C-B_ONO_ORF	YDR524C-B	TTCAAGACCATCGTCGCTGCCTTCGCTACTGTTGCCGCTGTCCAAGCTGCTAACGTTTCTACCAATGGTT	biological_process	molecular_function	cellular_component	S000028739	1.509	0.881	1.195	0.14709	0.00155465	1.96604	0.00167356	0.195108	0.000590916	0.183948	0.521781	34.2369	69.2866
YHR157W_01	REC104	YHR157W	TTAAGAAATCTGCAACAGTATCTCTTCCGTTTATCTTAGGCGACCCAGTATGCATGCCGAAGAGGGTGGA	meiotic recombination*	molecular_function	condensed nuclear chromosome	meiosis-specific protein	1.491	0.762	-0.433	0.14709	0.00483276	1.96604	0.0065986	6.6153	0.158091	0.314388	0.0133521	24.5808	0
YBOX_OCH1000182	RPL33A	OCH_DS100_YPL143W	ATTTGTTGATTGTATAAGTACTCTATTAAACATCGTTATTTTCTCTTTTATTACTATTAATATTATTATA	translation	structural constituent of ribosome	cytosolic large ribosomal subunit (sensu Eukaryota)	S000006064	1.485	0.497	0.482	0.14709	0.00166388	27.8101	0.0163618	1.70556	0.0271064	0.0301242	0.0271669	7.49211	6.56687
YBOX_ONO1000046	YHR007C-A_ONO_ORF	YHR007C-A	AACTCACCACCAGGCAGAGAACCAATTGTTCTTGTTATTGTTCCAACCGATAATTGTAAAGCCATTAAGG	biological_process	molecular_function	cellular_component	S000028830	1.484	0.709	-0.25	0.14709	0.000994587	5.91758	0.00811367	16.4347	0.323868	0.0826569	0.000393651	13.8024	0
YAL064W_01	YAL064W_ORF	YAL064W	ATACTGCAACTTTTCGGCCTTTGCAACGATTTGTAATGAATCCTTTTGCATCGCTAGAAGGACAAGATAA	biological_process	molecular_function	cellular_component	Hypothetical ORF	1.476	0.759	0.025	0.14709	0.00194035	2.33242	0.00861992	70.8869	0.896688	0.0391656	0.00171688	5.5865	0.669282
YDR155C_01	CPR1	YDR155C	AAGTCTATCTACGGTGGCAAATTCCCAGATGAAAACTTCAAGAAGCACCACGACAGACCAGGTTTGTTGT	sporulation (sensu Fungi)*	peptidyl-prolyl cis-trans isomerase activity	nucleus*	cyclophilin|peptidyl-prolyl cis-trans isomerase (PPIase)	1.457	0.069	0.906	0.14709	0.0013293	72.0312	0.743996	2.19551	0.0146266	0.00312723	0.273058	1.09592	33.0597
YPR099C_01	YPR099C_ORF	YPR099C	TTTCTACATTGTCAATGTTCAAGTTTCTCACACAAATAACTTTTTCACGCCCATTTGTGTATTCTGCCCT				Hypothetical ORF	1.455	-0.179	-0.195	0.14709	0.00096229	59.3661		66.1411		0.000746475	0.000659113	0.589789	0
YBOX_LTR1000005	YDRCDELTA5_LTR	YDRCDELTA5	GCAAGGATTGATAATGTAATAGGATCAATGAATATTAACATATAAAATGATGATAATAATATTTATAGAA				S000006847	1.448	-0.017	0.392	0.14709	0.00368867	66.9994	0.946804	30.2752	0.0622513	0.0064249	0.0323955	3.01913	5.88929
YOR394W_01	YOR394W_ORF	YOR394W	ATAGAGATACTTCAACTATATGCCTTCGAGAATATGTCTTTATTCATTTCTTTCCTGTTAAGCTTATATC	biological_process	molecular_function	cellular_component	Hypothetical ORF	1.445	0.174	-0.336	0.14709	0.00092919	62.8205	0.287015	22.565	0.12251	0.003233	0.000314449	1.09592	0
YBOX_IGR1000134		IGR_Chr16:(complement(296870..297017))_60	TCACTTTTGCCTTTCCATCTTTCTTTTTGCTGCAAAATAAAGGGAAGAGGGGTAAAAACGCAAGGAAGAA					1.422	0.375	-0.265	0.14709	0.00375217	66.9994		16.4347	0.328005	0.0626722	0.0169809	0	0
YBOX_IGR1000139		IGR_Chr16:(complement(718766..718943))_108	GGATGATAAAAGAGACTGTTGCGGACTAGTTTATTATGATGATTTTTTTATATTCACACTGTACTAGATT					1.413	-0.076	-0.543	0.14709	0.000971086	59.3661	0.74412	6.6153	0.0317082	0.00175634	0.000229728	1.2563	0
YML007CA_01	YML007C-A_ORF	YML007C-A	GCCTTACGAAGCATGCGTTTTATGCGAAGATTGGTGAGAAACCTCCAATACTTGCTGTTGCCGATAACTT	biological_process	molecular_function	mitochondrion	Hypothetical ORF identified by homology. See FEBS Letters [2000] 487:31-36.	1.389	0.392	0.065	0.14709	0.000938745	43.4326	0.0358705	75.8943	0.702517	0.0165671	0.00192728	1.76692	0.669282
YDL039C_01	PRM7	YDL039C	CCACCACTACTAACGCATTTATCACATCAAAGCATTCCATTGCTGCTGTATCAACAGGAGCCATTACATC	response to drug*	molecular_function	integral to membrane	Pheromone-regulated protein, predicted to have one transmembrane segment; promoter contains Gcn4p binding elements	1.388	-0.052	0.1	0.14709	0.00106005	61.1263	0.749736	75.8943	0.592177	0.000769441	0.00249928	0.589789	1.32712
YBOX_OCH1000011	FLO1	OCH_YAR050W_FLO1	TCAACTGTTGTGCTCAACAGCAACCGCCGATCACATCAACGAACTTTACCATTGACGGTATCAAGCCATG	flocculation via cell wall protein-carbohydrate interaction	mannose binding	chitin- and beta-glucan-containing cell wall	S000000084	1.383	0.604	0.025	0.14709	0.0011317	7.75297	0.00218892	75.8943	0.882823	0.0552974	0.00142875	3.76593	0.669282
YNR077C_01	YNR077C_ORF	YNR077C	CCACTTTTGCACCATATACTAACCACTCAATTTATACACACTTATTTCAATATACCCACAAAATCACCAC				Hypothetical ORF	1.381	0.327	0.019	0.14709	0.00434903	49.4276	0.0626264	75.8943	0.903948	0.166647	0.0400425	0.589789	0
YPL138C_01	SPP1	YPL138C	TATCGCTACCATTATTCAAAAAAAAGCTAGAACTTTTGGAAGTATATTTGGGATGGTTAGACAACGTATA	chromatin silencing at telomere*	methylated histone residue binding*	COMPASS complex	compass (complex proteins associated with Set1p) component	1.37	0.071	-0.065	0.14709	0.0012885	71.844	0.703345	66.1411	0.667398	0.00245608	0.000684627	0.589789	0.487573
YBOX_SNO1000031	SNR30	SNR30	TTTTCCTATACTTTGTCCTATGGCCAGCTTTCTCCTTATTACGAAGAGATTGCGGGATGTGGGTGCAGAG				S000007497	1.361	0.386	0.355	0.14709	0.00206508	37.5776	0.0157444	63.5117	0.174474	0.0192053	0.0301392	1.32234	5.88929
YOR222W_01	ODC2	YOR222W	GCTATCTTGGACCAATGGACTGTTTGAAAAAAACAATCAAAAACGAAGGTATTATGGGGCTATACAAGGG	mitochondrial transport	organic acid transporter activity*	mitochondrion*	mitochondrial 2-oxodicarboxylate transport protein	1.356	0.774	0.298	0.14709	0.00131375	5.91758	0.00746334	54.232	0.153112	0.181084	0.0120855	22.1202	3.19391
YPR050C_01	YPR050C_ORF	YPR050C	GACTCTACGGCTAGCATTCCTATATATCCTCTCAGTCTCACGTTTCTATGCGGGTCCATCTTACACACTA				Hypothetical ORF	1.353	0.065	-0.363	0.14709	0.00107724	72.5126		59.3801		0.000857603	0.000401871	0.589789	0
YOR382W_01	FIT2	YOR382W	GATGCTACTTACACAAAGGTTGTCACCGAAGGACCAGATACCACCTCTGAAAAGAGTACAACAAAGACAC	siderophore transport	molecular_function	chitin- and beta-glucan-containing cell wall	Cell wall protein involved in iron transport	1.35	-0.269	0.054	0.14709	0.00130964	40.3338	0.411169	75.8943	0.740664	0.00206688	0.00157649	2.5898	0.732953
YNL279W_01	PRM1	YNL279W	TATACCCACTGCAAGCTCCACTTCTGCCGCCACAGAAAACTTACTGGAGAACCTTGTGAATGATATGAGA	response to pheromone*	molecular_function	integral to membrane*	Pheromone-regulated multispanning membrane protein involved in membrane fusion during mating; predicted to have 5 transmembrane segments and a coiled coil domain; localizes to the shmoo tip; regulated by Ste12p	1.343	0.558	0.079	0.14709	0.00109271	21.4717	0.0135432	75.6928	0.602715	0.0554147	0.00163994	4.2795	0.669282
YBOX_SNO1000004	SNR13	SNR13	TTTTCCTTTTTATATGATGAATATGAGTGCATTTGGCTCGAGTTGCTGTTTGGCTTTTGCCAAATCAGTA				S000006498	1.343	0.351	-0.592	0.14709	0.00125853	49.4276	0.131377	4.87206	0.0283602	0.0213034	0.000193186	3.37685	0
YPR167C_01	MET16	YPR167C	AGTGGAACCTGCACATCGTGCCTACAAAGAGCTACATATAAGTGCTGTGTTTACTGGTAGAAGAAAATCA	response to drug*	phosphoadenylyl-sulfate reductase (thioredoxin) activity	cytoplasm*	3'phosphoadenylylsulfate reductase	1.34	-0.466	0.924	0.14709	0.00108715	21.4717	0.0349668	3.02344	0.0184128	0.000151517	0.39281	0	44.3725
YLR137W_01	YLR137W_ORF	YLR137W	AAGACAAAAAGACCCACTCTCTGCATCCTGAGTTGTCACTCATAGGTGAAACATGTTCTTCCGTGTACGT	biological_process	molecular_function	cellular_component	Hypothetical ORF	1.337	0.497	-0.155	0.14709	0.000948431	27.8101	0.0156843	59.3801	0.433333	0.0419083	0.000614757	2.5898	0
YBOX_OCH1000183	RPS23B	OCH_DS100_YPR132W	TTACGATTTCATAATTCGAAAAATTCTACTGTGTATGTATATGTTTAAGAGATTAAATAATTCTTCAAAA	translation*	structural constituent of ribosome	cytosolic small ribosomal subunit (sensu Eukaryota)	S000006336	1.331	-0.02	0.126	0.14709	0.000880319	64.8369	0.912076	74.8048	0.478349	0.00145613	0.00375346	0.589789	1.32712
YNR060W_01	FRE4	YNR060W	TACAGTTAGTCATAGCAGTAAGAGGACTAGACATGCTCAACGCGTGTAAGAAAGAACTAATGGCATTAAA	siderophore-iron transport	ferric-chelate reductase activity	plasma membrane	Ferric reductase, reduces a specific subset of siderophore-bound iron prior to uptake by transporters; expression induced by low iron levels	1.329	0.07	-0.071	0.14709	0.000671044	71.844	0.673401	74.8048	0.691509	0.00201401	0.000726568	0.589789	0
YML039W_01	YML039W_ORF	YML039W	CCGTATTATAAATCACAAATTGGCAACATATATTTACTTAATGGAAAGGTAATTGGAGGAAAGTCCACCA				TyB Gag-Pol protein; proteolytically processed to make the Gag, RT, PR, and IN proteins that are required for retrotransposition	1.314	-0.067	0.64	0.14709	0.00230535	61.1263	0.839513	2.19551	0.0262355	0.00868293	0.13841	3.37685	9.93795
YBOX_TIL1000212	TUF1	TIL_US300_YOR187W_14_0	GATATATACATATACATAAACATAAAGCAGTAAGTTGGGTCTATTATACTGACAACCCTGTTACCCGCAT	translational elongation	GTPase activity*	mitochondrion*	S000005713	1.306	1.429	-1.068	0.14709	0.00456546	0	0.000756256	43.2514		0.864978	0.0113015	44.1155	0
YPL170W_01	DAP1	YPL170W	GATCCCTTAGATGATCTGACAAAAGAACAGATTGACGCACTGGATGAGTGGCAAGAGCATTTTGAGAATA	regulation of ergosterol biosynthetic process	heme binding	membrane	sterol-binding protein (putative)	1.294	-0.166	0.323	0.14709	0.000872328	43.4326	0.326943	11.307	0.0704486	0.000485429	0.0139181	0	2.15263
YBOX_ONO1000123	YPL038W-A_ONO_ORF	YPL038W-A	GTCGTTTTGTTCATCATTCAAGGGTCATTTTTATTTCCATTTATGATTTCTTGAGTACAAAAGGCAAAAA	biological_process	molecular_function	cellular_component	S000028588	1.285	-0.392	0.169	0.14709	0.00108228	21.4717	0.0877433	72.9251	0.311466	0.000263758	0.00525685	0	2.15263
YOR235W_01	YOR235W_ORF	YOR235W	ACTTCAGTATGTAATATACCCCAAACATTTTACCCACAAAAAACCAGGATTTGAAAACTATAGCATCTAA				Hypothetical ORF	1.282	0.406	-0.269	0.14709	0.000737526	45.8348	0.0689255	30.2752	0.221981	0.0295299	0.000438907	3.76593	0
YNL024C_01	YNL024C_ORF	YNL024C	ATGCAAGCAAATAACGTTGATCTAGTTTTGGCAGCTGATTGTGTGTATCTCGAGGAAGCTTTTCCATTAC	biological_process	S-adenosylmethionine-dependent methyltransferase activity	cytoplasm	Putative S-adenosylmethionine-dependent methyltransferase of the seven beta-strand family	1.281	0.606	-0.518	0.14709	0.00244677	7.75297	0.00187596	6.6153	0.106949	0.103219	0.00102955	6.14137	0
YFL063W_01	YFL063W_ORF	YFL063W	ACGGCATACGCACACGGATGCTACAATAGTATATACTATCTCAACTTACCCTACTTTCACATTCCACTCC				Hypothetical ORF	1.269	0.162	0.019	0.14709	0.00404919	64.8369	0.340399	75.8943	0.889168	0.0832505	0.0341825	0	0
YOR192CB01	YOR192C-B_ORF	YOR192C-B	AAGCAGAAATACACGCAGTCAGTGAAGCTATACCGCTATTGAATAACCTCAGTCACCTTGTGCAAGAACT				TyB Gag-Pol protein; proteolytically processed to make the Gag, RT, PR, and IN proteins that are required for retrotransposition	1.254	0.279	0.237	0.14709	0.00166648	55.3606	0.276528	66.1411	0.182199	0.0262402	0.0107654	3.37685	2.15263
YPL159C_01	PET20	YPL159C	GCGATTTTTCGTGGCTACCAAGAGTACCATCCACCTCACATTTAAAGCAGAGTGACATGACCACAAATGT	aerobic respiration	molecular_function	mitochondrion	Protein required for respiratory growth and stability of the mitochondrial genome	1.242	0.2	-0.264	0.14709	0.00122327	61.1263	0.285117	54.232	0.305918	0.00810753	0.00101903	1.09592	0.487573
YPL214C_01	THI6	YPL214C	GCTTCCACCCGTTGTCAAGGAAGTGGTTCATTCCATGTCGAATTGATTGACGCATTATATCAATTATTCC	thiamin biosynthetic process	hydroxyethylthiazole kinase activity*	cytoplasm*	TMP pyrophosphorylase|hydroxyethylthiazole kinase	1.237	-0.004	-0.186	0.14709	0.000881029	66.9994	0.97981	43.2514	0.307053	0.0011857	0.000629444	0	0
YKL060C_01	FBA1	YKL060C	CTTGGACACTGACTGTCAATACGCTTACTTGACTGGTATCAGAGACTACGTCTTGAACAAGAAGGACTAC	glycolysis*	fructose-bisphosphate aldolase activity	cytoplasm*	aldolase	1.23	0.442	0.988	0.14709	0.00117999	32.0914	0.0224011	0.195108	0.00382212	0.040284	0.588151	1.09592	44.3725
YPL210C_01	SRP72	YPL210C	ATTTTTACAAGGTCGCGACACCTCCAAATTACCTGATCCTGAAAGGTGGCTGCCATTAAGAGACAGGTCT	protein targeting to ER*	signal sequence binding	signal recognition particle, endoplasmic reticulum targeting	signal recognition particle component	1.229	0.01	-0.175	0.14709	0.00127501	69.8161	0.95472	43.2514	0.306351	0.00217045	0.000704342	0.589789	0
YBOX_ONO1000105	YNL146C-A_ONO_ORF	YNL146C-A	CAAATCGCGGTGTAAAAAAAATAGGACAAAACTATGTAGCGCATACTATGTCAGTCAGGTATTGAGAATA	biological_process	molecular_function	cellular_component	S000028851	1.226	0.908	0.188	0.14709	0.00618715	0	0.000858498	34.6642	0.337199	0.830641	0.0737429	44.1155	0
YHR053C_01	CUP1-1	YHR053C	TTAACTTCCAAAATGAAGGTCATGAGTGCCAATGCCAATGTGGTAGCTGCAAAAATAATGAACAATGCCA	response to copper ion	copper ion binding	cytosol	copper binding metallothionein	1.223	0.571	-0.058	0.14709	0.00154157	6.9611	0.00770348	68.3645	0.783605	0.0964958	0.00259447	0.589789	0.669282
YGR254W_01	ENO1	YGR254W	TTTGCTGAAGATGACTGGGAAGCTTGGTCTCACTTCTTCAAGACCGCTGGTATTCAAATTGTTGCTGATG	glycolysis*	phosphopyruvate hydratase activity	cytoplasm*	enolase I	1.223	0.573	0.971	0.14709	0.00154778	21.4717	0.0152993	0.195108	0.00469979	0.104885	0.572985	8.87054	54.4644
YPR060C_01	ARO7	YPR060C	AAGTTCCAATCGGATATCCCGCTATACACAAAGCTGATCAAAAGTAAAGATGTCGAGGGGATAATGAAGA	aromatic amino acid family biosynthetic process	chorismate mutase activity	cytoplasm*	chorismate mutase	1.22	-0.248	-0.28	0.14709	0.00129481	30.2766	0.164808	48.4323	0.277681	0.000332644	0.000973952	0	0
YPR182W_01	SMX3	YPR182W	TTAAGTTCAACAGCACCGAATATAGAGGTACGCTCGTGTCCACGGACAACTACTTTAACCTGCAGCTGAA	nuclear mRNA splicing, via spliceosome	RNA splicing factor activity, transesterification mechanism	U4/U6 x U5 tri-snRNP complex*	snRNP protein	1.219	0.117	0.068	0.14709	0.00132531	68.4978	0.481098	74.8048	0.625991	0.00346001	0.0018148	0.589789	0.280355
YPR122W_01	AXL1	YPR122W	TGAAAATCATCGGAATGAATCTTAAGCAGAGATACGGCTCTATATTAGGGTTTTCTTCCCAAGATGGTGA	bud site selection*	metalloendopeptidase activity	integral to membrane*	human insulin-degrading endoprotease homolog (putative)	1.21	-0.175	-0.159	0.14709	0.00149344	40.3338	0.333969	59.3801	0.364584	0.000638408	0.00073178	0	0
YBOX_SNO1000064	SNR48	SNR48	TTTTCTGGCATCTCTAATGTTAGGATGTGAAGTTTAAGTACTCTCCATTCAATGAATACAATTTTTGACA				S000006440	1.205	0.907	-0.691	0.14709	0.00187267	1.22067	0.00165924	13.9105	0.038784	0.465586	0.000305849	37.5921	0
YBOX_JXN1000012	RPL7B	JXN_EI_2_YPL198W	CAAATTGCTGCAGAGAGAGCTGCCCGTAAAGCCGTATGTTCATTTACCATGTTTGAAAGATATTATATCA	translation	structural constituent of ribosome	cytosolic large ribosomal subunit (sensu Eukaryota)	S000006119	1.202	0.159	0.363	0.14709	0.00130858	64.8369	0.350334	22.565	0.0650137	0.00605749	0.0269405	0	2.15263
YGR085C_01	RPL11B	YGR085C	TTACCGTCAGAGGTCCAAAGGCTGAAGAAATTTTGGAAAGAGGTTTGAAGGTCAAGGAATACCAATTGAG	translation*	structural constituent of ribosome	cytosolic large ribosomal subunit (sensu Eukaryota)	ribosomal protein L11B (L16B) (rp39B) (YL22)	1.188	0.899	0.692	0.14709	0.00259793	1.22067	0.00108709	3.02344	0.0277528	0.478587	0.252171	34.2369	20.0657
YPL249CA01	RPL36B	YPL249C-A	GAGAAATCGCCGGTTTGTCCCCATATGAAAGAAGATTGATCGATTTGATCAGAAACTCCGGTGAAAAGAG	translation	structural constituent of ribosome*	cytosolic large ribosomal subunit (sensu Eukaryota)	ribosomal protein L36B (L39) (YL39)	1.183	0.452	0.686	0.14709	0.00206487	37.5776	0.0533933	1.20325	0.0209211	0.0648518	0.229771	3.76593	9.93795
YBR012C_01	YBR012C_ORF	YBR012C	ATTTCGTCACTTAATTATTGCATCAGTGATGACAGATATTATGAAACTGCAGCGATGTGTGTGGTTTTGA				Hypothetical ORF	1.182	-0.433	-0.263	0.14709	0.00171707	21.4717	0.0653566	39.0787	0.243358	0.000245687	0.000736758	0	0
YBOX_ONO1000039	YGR146C-A_ONO_ORF	YGR146C-A	GTGCTTTCTTATTGCATTCGTTTACATTCCCTATTGCTCATTGCCCTTCTTTCAGTTGGGCATCTTTTTT	biological_process	molecular_function	cellular_component	S000028638	1.181	0.671	0.067	0.14709	0.00221776	4.25599	0.00309505	59.3801	0.722303	0.181848	0.00305885	3.01913	0
YKL102C_01	YKL102C_ORF	YKL102C	ACGTTTGCAAGAAAATGTCATCCTATTACTTTCTGAGGCATGATAACATTGTAATCCCTTATCTCTTGCG				Hypothetical ORF	1.178	0.309	0.337	0.14709	0.0091599	49.4276	0.107134	34.6642	0.0977413	0.251829	0.282685	3.76593	3.19391
YPL176C_01	TRE1	YPL176C	CGAAAAATGGAAAAGCGAATGGACAGAGCTTATGTATGGAGCCGGTACATATATAGAACCCACTATCATT	ubiquitin-dependent protein catabolic process	molecular_function	plasma membrane	Hypothetical ORF	1.176	0.247	-0.132	0.14709	0.00155462	52.5725	0.138777	59.3801	0.495581	0.0135186	0.00117515	0.589789	0.280355
YBOX_ONO1000003	YAL063C-A_ONO_ORF	YAL063C-A	AAACATTAATCATTGGTTTTATGATAAGAATATCGTAAGAATTATTTTAACTTTCAGATTAGATTCCGGC	biological_process	molecular_function	cellular_component	S000028813	1.155	0.093	-0.136	0.14709	0.00159538	68.4978	0.666033	75.8943	0.557181	0.00440399	0.00149971	0	0.280355
YPL186C_01	UIP4	YPL186C	AAGGTTTAGACAATCTATCTGAAGGTAATGATAATGATAACACAAGAGTTAATGAAGATACAGACGTCAC	biological_process	molecular_function	endoplasmic reticulum*	Ulp1 Interacting Protein 4	1.14	-0.043	0.122	0.14709	0.00208181	21.4717	0.837235	59.3801	0.541002	0.00157026	0.00349603	0	0.280355
YPR158W_01	YPR158W_ORF	YPR158W	AGACAGTTTTGATAAGATTTATGGCGTTATGTGGATTGAAGTACCTTTCAATGGCAATGGCTTACAGAAT	biological_process	molecular_function	cellular_component	Hypothetical ORF	1.134	0.1	-0.17	0.14709	0.00321884	70.7401	0.615534	43.2514	0.281681	0.00935206	0.00111134	0.589789	0
YPL041C_01	YPL041C_ORF	YPL041C	TACGTTACAGTAAAATTACTATATCCGGTACGCATTTTCATTAGTATCTGGGGAGCACCATATTTTGGGA	telomere maintenance	molecular_function	cellular_component	Hypothetical ORF	1.124	0.426	-0.287	0.14709	0.0130825	34.8969	0.0208847	39.0787	0.219359	0.407088	0.0196858	2.5898	0
YBOX_IGR1000066		IGR_Chr07:(complement(939424..939589))_78	ATATTTTTTGGAACTTTTCTGCCCTTTTTCTCAATGAGTAAGGAGGGCGTTTATCTTTTCTATTTTATTT					1.115	0.762	-0.293	0.14709	0.0117895	55.3606		11.307	0.304712	0.228106	0.0251161	2.14618	0
YBOX_AAA1000087	ISM1	AAA_DS100_YPL040C_21	TCCCCTACTGACATTTTGATGCAGGGCCTCGGCCTATTGTTCTTACCAGCTCTCAGCGCGTTATACGAAC	translation*	isoleucine-tRNA ligase activity	mitochondrion	S000005961	1.11	0.452	-0.264	0.14709	0.0184045	30.2766	0.0694115	13.9105	0.320446	0.28515	0.0322689	2.14618	0
YPL037C_01	EGD1	YPL037C	TGCTGAAAAGAAGGATGAAGCTATTCCAGAGTTAGTTGAAGGTCAAACTTTTGATGCTGACGTCGAATAA	cotranslational protein folding	unfolded protein binding	cytosolic ribosome (sensu Eukaryota)*	pol II transcribed genes regulator	1.104	0.163	0.053	0.14709	0.0112302	62.8205	0.279817	75.8943	0.730043	0.131684	0.0721162	0	0
YKL224C_01	YKL224C_ORF	YKL224C	CTCTACCAGATTGAGACCAGCTATCTCCAGTGCTCTATCCAAGGACGGTATCTACACTATCGCAAATTAG	biological_process	molecular_function	cellular_component	Hypothetical ORF	1.102	0.848	-0.05	0.14709	0.00221052	0.521509	0.00120057	63.5117	0.744792	0.508851	0.00164799	10.5241	0
YPL235W_01	RVB2	YPL235W	TAGGTCAATTATTATTACAACTAAAAGTTATAATGAGCAGGAGATTAAGACAATTTTATCTATAAGAGCA	35S primary transcript processing*	ATPase activity*	nucleus*	transcriptional regulator	1.096	0.435	-0.092	0.14709	0.00250094	32.0914	0.0228241	63.5117	0.598624	0.0724944	0.00208344	1.09592	0
YPL278C_01	YPL278C_ORF	YPL278C	AAGAATGTCGAAACGGCTCGCTCCACTATCGATGGTTTAATTGAATCTCTAGGGTGGATTGAACTAAATT	biological_process	molecular_function	cellular_component	Hypothetical ORF	1.094	0.151	-0.131	0.14709	0.0141851	64.8369	0.369407	48.4323	0.563581	0.14351	0.0398143	1.09592	0
YBOX_SNO1000037	SNR36	SNR36	CTTCTTTGAGTACGAGGATATCGCTATTTTTATCTCACGGTATCGTATTGTAATTAGAACGTCTCATATC				S000007300	1.072	0.202	-0.27	0.14709	0.00302145	61.1263	0.285725	26.1472	0.210352	0.025979	0.00184703	1.2563	0
YBOX_TIL1000098	TFB4	TIL_YPR056W_TFB4_4_95	CAGAAATGGATGCAATATCTGATCCAACGTTTAAGCATGCTAGATCAAGAAAACAGGTTACTGAAGAATC	transcription initiation from RNA polymerase II promoter*	general RNA polymerase II transcription factor activity	holo TFIIH complex	S000006260	1.058	-0.26	0.161	0.14709	0.00235972	34.8969	0.188637	59.3801	0.213637	0.00202962	0.017152	0.589789	0.280355
YPL264C_01	YPL264C_ORF	YPL264C	CTCATTCGTGGAAGCAGTGGGGGCTATTTCTGAACTTGGGTATTTCTGGATTCATTCACCAAATTCTGTT	biological_process	molecular_function	integral to membrane	Hypothetical ORF	1.053	0.154	0.065	0.14709	0.0132802	62.8205	0.325273	68.3645	0.746845	0.156886	0.0903729	10.5241	2.15263
YPR086W_01	SUA7	YPR086W	GAAGATTGATACCGATAATATGAGTGGTGCACAAAACCTAACTTATATACCCAGGTTTTGTTCGCATCTG	transcription initiation from RNA polymerase II promoter	general RNA polymerase II transcription factor activity	nucleoplasm	transcription factor TFIIB homolog	1.027	0.224	0.118	0.14709	0.0146962	55.3606	0.130492	72.9251	0.462152	0.222787	0.135282	17.9457	0.669282
YMR051C_01	YMR051C_ORF	YMR051C	AATGTATCCACATCTAATAACTCTCCCAGCACGGACAACGATTCCATCAGTAAATCAACTACTGAACCGA				TyA Gag protein; the main structural constituent of virus-like particles (VLPs)	0.758	1.133	0.608	0.181306	0	1.20325	0.0265942	0.801819	74.8634	81.7311
YBOX_IGR1000172		IGR_Chr07:(924134..925134)_253	AATTGCCAAAGCTACCTGAGGTCCTTGAGCTGCGGAATTCTCGAACAAGGATTCGTATGGCCAGAAAATG					-3.066	-2.725	-0.844	0.183513	0.000118212	17.4873		5.55284	0.00607856	0.0757514	0.0113632	44.1155	1.32712
YBOX_ONO1000017	YBR296C-A_ONO_ORF	YBR296C-A	ACACGGAAACAATCACGGCACCATTTCCTTGTCAACTCTGTCTTATATCAGAGTCCATAAACTAGTAAAA	biological_process	molecular_function	cellular_component	S000028605	1.502	-0.205	-0.34	0.237887	0.0108801	30.2766	0.290431	63.5117		0.0309201	0.033798	0.589789	5.88929
YBOX_ONO1000119	YOR293C-A_ONO_ORF	YOR293C-A	CCGCCATTTGCATTGTAAAAGCTACAGACTATCACCATGGTATATATATATATATGGTGATTATCTGCTA	biological_process	molecular_function	cellular_component	S000028858	1.408	0.935	-0.214	0.237887	0.00311934	0	0.00103292	19.0056	0.273648	0.993748	0.0181452	7.49211	0
YDL229W_01	SSB1	YDL229W	TGCTGATGAATTGAGAAAGGCTGAAGTTGGTTTGAAGAGAGTTGTCACCAAGGCCATGTCTTCTCGTTAA	translation*	ATPase activity*	soluble fraction*	HSP70 family	1.398	0.186	1.023	0.237887	0.00233655	61.1263	0.267795	6.6153	0.0177078	0.00876757	0.508477	2.5898	69.2866
YBOX_SNO1000052	SNR76	SNR76	GAGGGGGAAACAAATATCCTTTCAAATGAGTGACAATGCTTTAGCGGGCCTAGAAAACCCGCGCAACTGA				S000007310	1.363	0.213	-0.268	0.237887	0.00528766	61.1263	0.328833	43.2514	0.248048	0.116839	0.012955	1.09592	0
YBOX_OCH1000215	TPO3	OCH_YPR156C_TPO3	ATGGGTGTGAGCTCCAAAGCCCCCGTTCCTGATGTTAATGCTCCTCAATCTAGCAAGAATAAGATTTTTC	polyamine transport	spermine transporter activity	plasma membrane*	S000006360	1.32	0.16	-0.642	0.237887	0.00143298	64.8369	0.350451	16.4347	0.0461809	0.00599474	0.000361873	1.75996	0
YPL040C_01	ISM1	YPL040C	AGGAATTCAAGAGGTTAAGTCTAGAAGAAGGTGTCACCAAAACAACACATAGTCACGTTACCATTTTCAC	translation*	isoleucine-tRNA ligase activity	mitochondrion	isoleucine-tRNA ligase	1.316	-0.042	-0.038	0.237887	0.0015373	61.1263	0.808251	68.3645	0.809829	0.00164951	0.00124867	0.589789	0.732953
YJL153C_01	INO1	YJL153C	ACCGGATTTCCATTCACAATGTTTGCGAAGATTCTTTACTGGCTACGCCCTTGATCATCGATCTTTTAGT	inositol metabolic process	inositol-3-phosphate synthase activity	cytoplasm	L-myo-inositol-1-phosphate synthase	1.316	0.387	-0.077	0.237887	0.00429396	37.5776	0.0510534	70.8869		0.126218	0.0227281	0	0
YPL152W_01	RRD2	YPL152W	TGCAATTTTGAAGGACATGTTCATACTACTTGGGGAGACTGCTGTGGTATAAAGTTACCGAGCGCTATTG	response to osmotic stress*	protein phosphatase type 2A regulator activity	cytosol*	Resistant to Rapamycin Deletion 2	1.316	0.292	0.008	0.237887	0.00446801	34.8969	0.178052	75.8943	0.960124	0.0923313	0.0325821	0	0.280355
YBOX_ONO1000076	YLR157W-A_ONO_ORF	YLR157W-A	TTTTCTGTTGTACAGCAGTGGGACAGTAGAGCCATTGAAAAAACTACAATCATATCTTGTATGCGGCCCG				--	1.3	0.823	0.114	0.237887	0.00364449	1.22067	0.00629783	70.8869	0.420928	0.106875	0.00721242	22.1202	2.15263
YPR169W_01	JIP5	YPR169W	GGATGAAGTCAGTTTTGTTGATCTAGATTTTGAATACCGTGTTGTTTCTGGTGGTTTGGAAAACATCAAG	protein monoubiquitination	molecular_function	nucleus*	Jumonji Interacting Protein	1.283	-0.089	0.105	0.237887	0.00127928	55.3606	0.591798	59.3801	0.567353	0.000982486	0.00224335	0.589789	1.32712
YBOX_OCH1000196	YPL277C_OCH_US100_ORF	OCH_US100_YPL277C	AAAAAAAAAAAATTCTTTTAAGAAATCTATGGTCTTAGCTCTCGAAGAATCCATTGACCACTGTTTAGAT	biological_process	molecular_function	membrane fraction	S000006198	1.265	0.26	-0.475	0.237887	0.0017623	45.8348	0.248178	59.3801		0.00774397	0.000996236	1.75996	0.280355
YJR027W_01	YJR027W_ORF	YJR027W	TGCTGATGTGATGACAAAACCTCTTCCGATAAAAACATTTAAACTATTAACTAACAAATGGATTCATTAG				TyB Gag-Pol protein; proteolytically processed to make the Gag, RT, PR, and IN proteins that are required for retrotransposition	1.263	-0.115	0.113	0.237887	0.00298541	52.5725	0.531526	75.8943	0.688022	0.0021642	0.0172947	0.589789	4.74954
YDL075W_01	RPL31A	YDL075W	CTACGTTGAACCTGTCTTAGTTGCTTCTGCCAAGGGTCTACAAACTGTTGTTGTCGAAGAAGATGCTTAA	translation	structural constituent of ribosome	cytosolic large ribosomal subunit (sensu Eukaryota)	ribosomal protein L31A (L34A) (YL28)	1.257	0.49	0.94	0.237887	0.00200392	27.8101	0.01427	3.02344	0.0154936	0.0578635	0.519111	7.49211	65.7184
YPR144C_01	NOC4	YPR144C	CCAAGTGGCGAACTTGAAAACTCTGAAAGAAAACTATGTAGATCCCTTCGATGTTCATGAATCGGACCCT	ribosome biogenesis and assembly*	molecular_function	nucleus*	U3 snoRNP protein	1.248	-0.334	0.168	0.237887	0.00231688	27.8101	0.0905799	68.3645	0.247386	0.00051056	0.00742003	0.589789	3.19391
YPL151C_01	PRP46	YPL151C	TGGAAGGTGAACGGAGTGTTCTTTGTAGCACTTTCGATAAAACAGGTTTAAGATTAATCACTGGAGAAGC	nuclear mRNA splicing, via spliceosome	molecular_function	spliceosome	pre-mRNA splicing factor	1.242	0.215	-0.043	0.237887	0.00184841	57.6213	0.228182	66.1411	0.762365	0.0102538	0.00130715	1.32234	0.669282
YDL184C_01	RPL41A	YDL184C	CAAGTGGAGAAAGAAGAGAACTAGAAGACTTAAGAGAAAGAGACGGAAGGTGAGAGCCAGATCCAAATAA	translation	structural constituent of ribosome	cytosolic large ribosomal subunit (sensu Eukaryota)	ribosomal protein L41A (YL41) (L47A)	1.241	1.626	1.449	0.237887	0.00228638	0	0.000641387	0	8.22197e-05	0.446224	0.623953	74.5056	81.7311
YPR067W_01	ISA2	YPR067W	CCGAAAAGAATAATAAATAAGACGCCTGGGTTAAACTTATCTATTTCTGAGAGGGCTTCCAACAGACTAG	response to drug*	molecular_function	mitochondrion*	Iron Sulfur Assembly -- IscA/NifA homolog	1.233	-0.106	0.254	0.237887	0.00163992	49.4276	0.542648	48.4323	0.130897	0.00125894	0.0126291	0.589789	3.51818
YBOX_ACM1000021		ARS_ARSconsensus-TEL12L-YP2_Chr12_(5861..5991)_31	GTTCAACCAAAAGCTACTTACTACCTTTATTTTATGTTTACTTTTTATAGATTGTCTTTTTATCCTACTC					1.202	0.471	-0.456	0.237887	0.00235628	49.4276	0.0545707	6.6153	0.138645	0.0256554	0.00101869	3.01913	0
YAR062W_01	YAR062W_ORF	YAR062W	CCCTGATCCTTCAAAACATACTACTAGCATCGTCACAACTACTACCGAACTGTGGACTGGTACTTTTACT	biological_process	molecular_function	cellular_component	Hypothetical ORF	1.201	-0.136	0.186	0.237887	0.00209324	49.4276	0.467254	63.5117	0.250438	0.0012822	0.00873222	0.589789	2.15263
YBOX_OCH1000113	FIT3	OCH_YOR383C_FIT3	ACTGCTGAAACTTCTTCCTCTGCTACATCCTCTAGCACCGCTGAATTATCTAGTTACACCGGTGCTGCTG	siderophore transport	molecular_function	chitin- and beta-glucan-containing cell wall	S000005910	1.189	0.292	0.264	0.237887	0.00280149	49.4276	0.0966358	54.232	0.173115	0.0218277	0.020765	1.75996	3.51818
YDR077W_01	SED1	YDR077W	AACCACCGAATACACTGTAGTCACTGAGTACACTACTTACTGTCCAGAACCAACCACTTTCACCACAAAC	cell wall organization and biogenesis*	structural constituent of cell wall	mitochondrion*	cell surface glycoprotein (putative)	1.186	0.916	1.807	0.237887	0.00292657	1.22067	0.00237009	0.528093	0.000203793	0.518823	0.201166	47.2948	69.2866
YJL062WA_01	YJL062W-A_ORF	YJL062W-A	ACGCTGCTGCTGGGTGTCACGGGCTCTGTTTACTACTACACATATCATTTTCTGCACAAGGACAACGACT	biological_process	molecular_function	mitochondrion	Hypothetical ORF identified by homology. See FEBS Letters [2000] 487:31-36.	1.181	0.328	-0.103	0.237887	0.00193889	45.8348	0.0555553	59.3801	0.513963	0.0222934	0.000941731	1.32234	0.280355
YCR041W_01	YCR041W_ORF	YCR041W	TCAATTCTTAGCATCATTCTTTGTTCTTATCTTAACCATAAACGATCTTGATGTGACTTTTGTAATTTGA				Hypothetical ORF	1.18	0.644	0.052	0.237887	0.00850742	7.75297	0.00795233	66.1411	0.805114	0.73183	0.0619893	44.1155	0.487573
YHR071W_01	PCL5	YHR071W	CGCACTGTTCCCGCAGAATTTTTCTCTGCTGTCTTATTCTATCGCACAAATTTTTGAACGACAACACTTA	cell cycle	cyclin-dependent protein kinase regulator activity	cyclin-dependent protein kinase holoenzyme complex	PHO85 cyclin	1.18	0.159	-0.068	0.237887	0.00353863	64.8369	0.334265	68.3645	0.747176	0.0117782	0.00418458	0.589789	1.32712
YBOX_ONO1000053	YHR214C-D_ONO_ORF	YHR214C-D	ACACCCTTGTGGCCATCGTTGTTTTCTTTGGGAATGGTGAACCTTTCCATGTGTCGTTGTCTGTAGAAAT	biological_process	molecular_function	cellular_component	S000028653	1.178	0.168	-1.07	0.237887	0.00242118	62.8205	0.282762	5.55284	0.0111351	0.00794698	0.000410693	1.09592	0.669282
YPR071W_01	YPR071W_ORF	YPR071W	TAACGGCCCACTAGAAAAGAATGATAGACCTTCTACCGATGAGAAGACATCAGAGAATGAAACGCTATAG	biological_process	molecular_function	integral to membrane	Hypothetical ORF	1.171	-0.077	-0.534	0.237887	0.00220208	55.3606	0.574518	13.9105	0.0404667	0.0013675	0.000481687	0.589789	0
YBOX_TIL1000100	TFB4	TIL_YPR056W_TFB4_6_211	GTTGAATCTACAGAAGGGCTAATTCAATATTTAGCAACTGCAATGTTTATTGATCCGTCGTTAAGACCTA	transcription initiation from RNA polymerase II promoter*	general RNA polymerase II transcription factor activity	holo TFIIH complex	S000006260	1.169	0.262	0.228	0.237887	0.00190779	37.5776	0.239609	43.2514	0.196217	0.00920751	0.01375	1.09592	2.79086
YBOX_LTR1000023	YJLWTAU2_LTR	YJLWTAU2	GTGTGTTTTATATACCTCTCTTATTTAGTATAAGAAGATCAGTACTCACTTCTTCATTAATACTAATTTT				S000007037	1.169	-0.044	0.009	0.237887	0.0020035	62.8205	0.849469	75.8943	0.950079	0.00523265	0.0027303	1.76692	0.732953
YBOX_IGR1000085		IGR_Chr11:(complement(142823..142991))_24	GCAAGATCTTTACTACTTTATGCATAGTTGTCCTATCTTCTCTATTACTGTATAAGAATAATATCATCAA					1.158	0.489	0.137	0.237887	0.00733761	45.8348	0.0417552	72.9251	0.332957	0.262718	0.105606	0.589789	0.732953
YBOX_OCH1000119	YPR063C_OCH__ORF	OCH_YPR063C_YPR063C	AAATAGCTCAACCATCGTCTAGCGGCTCTAAAGGTAATACTGAAACGACAATTGAGACAACTACCGAAGT	biological_process	molecular_function	endoplasmic reticulum	S000006267	1.152	-0.107	0.265	0.237887	0.00173817	52.5725	0.565617	34.6642	0.150191	0.00166836	0.0196781	0.589789	2.79086
YBOX_TRN1000044	TE(CUC)D_TRNA	TE(CUC)D	CGATGTAGTGTAACGGCTATCACATCACGTTCTCACCGTGGAGACCGGGGTTCGACTCCCCGCTTCGGAG				S000006546	1.15	0.422	0.272	0.237887	0.00278181	45.8348	0.0718421	68.3645	0.236704	0.0272294	0.0327487	1.76692	4.74954
YBOX_INT1000248	YPR202W_INT_1	INT_1_YPR202W	CTTCTGTTTTCTATGTTGTGCTTGAAGGGGACAGACAGTCGCTTATCTTAGTGAGATTGCTTACTAACTG	biological_process	molecular_function	cellular_component	S000006406	1.128	0.577	-0.275	0.237887	0.00332064	9.77614	0.00487994	48.4323	0.27488	0.142219	0.00176045	6.14137	0.487573
YPL095C_01	EEB1	YPL095C	TTACAGGTGAAAACGTAATTCCGTACAAACAAGCTAGAGAAAATCCTTGTGTGTTGTTATGCGAGACTGA	medium-chain fatty acid metabolic process	alcohol O-acetyltransferase activity*	cellular_component	Hypothetical ORF	1.118	0.059	0.09	0.237887	0.0028775	72.3193	0.712654	74.8048	0.511732	0.00435499	0.00519185	0	0.669282
YBOX_ONO1000110	YOL097W-A_ONO_ORF	YOL097W-A	AGAATGGGTCTGGCACACTGATGCAGAAAGATGGTAGTCTTTTATATGCCGTGAAAAATTTTTCCCATAT	biological_process	molecular_function	cellular_component	S000028854	1.107	0.789	-0.512	0.237887	0.00222169	2.33242	0.00729009	6.6153	0.11898	0.141003	0.00122763	7.49211	0
YBOX_OCH1000108	HPF1	OCH_YOL155C_YOL155C	AATATTATACCAACAGTTCCTCAATCGCTAGTAACAGCTCCACCGCCGTTTCGTCAACTTCATCAGGTTC	cell wall organization and biogenesis	glucosidase activity	chitin- and beta-glucan-containing cell wall*	S000005515	1.102	0.65	0.387	0.237887	0.00272394	4.25599	0.00249015	11.307	0.0420725	0.215619	0.0528321	10.5241	5.88929
YGR294W_01	YGR294W_ORF	YGR294W	AACTTGGTTGAATTGGGTGTCTACGTCTCTGATATCAGAGCTCACTTGGCCCAATACTACTCTTTCCAAG	biological_process	molecular_function	cellular_component	Hypothetical ORF	1.094	0.928	0.117	0.237887	0.00426121	1.96604	0.00404293	74.8048	0.507395	0.704542	0.0130393	56.0643	2.15263
YPL112C_01	PEX25	YPL112C	ATTCCTTTGTCAGTAGACAAGAGTCTCTTGCATGGCAATACGACATTCTTTTAAGCTTGAAGGACCATTG	peroxisome organization and biogenesis*	molecular_function	peroxisomal membrane	peroxin	1.093	0.187	-0.381	0.237887	0.00326253	61.1263	0.252161	30.2752	0.132015	0.0164694	0.00120666	1.09592	0
YPL067C_01	YPL067C_ORF	YPL067C	TTTTAGTTCTTCTACTCTATATGCTGTGCGTGCCAACGATTTCCCGTATAACTTCGAGCCTGGTGTTGTA	biological_process	molecular_function	cytoplasm	Hypothetical ORF	1.089	0.402	0.387	0.237887	0.00552011	37.5776	0.0372008	11.307	0.0412863	0.0865323	0.0784388	2.5898	5.88929
YJR020W_01	YJR020W_ORF	YJR020W	CATTTTGGAAGCACTCATTTTTATGCAATCTTGTCTTATCTTGTCTTGCTCATGGTGGATACTGAATTGA				Hypothetical ORF	1.085	0.139	-0.357	0.237887	0.0153999	69.8161	0.470881	59.3801		0.113852	0.0366063	11.5089	0
YBOX_ACM1000022	ARS305_ARS	ARS_ARS305_Chr03_(complement(39519..39649))_2	AGCCCCCGTGTAAGTTACTTTAATGAGTATTTGATCCTTTTTTTTATTGTGTTGGTTTTTATATGTTTTG				--	1.082	0.615	0.134	0.237887	0.0176761	2.33242	0.00767335	72.0453	0.343075	0.446037	0.136587	3.76593	4.74954
YJL047C_01	RTT101	YJL047C	CGCCTTGGCCAAGTTGTTACGAGACAAATTCATAACTAGGGACGAATCAACAGCAACTTACAAGTACTAA	ubiquitin-dependent protein catabolic process*	protein binding*	cytoplasm*	Cullin family member; subunit of a complex containing ubiquitin ligase activity; binds HRT1 and is modified by the ubiquitin like protein, RUB1; Regulator of Ty1 Transposition	1.071	-0.59	-0.042	0.237887	0.00313399	21.4717	0.107134	70.8869	0.845473	0.00210999	0.00708762	0.589789	2.15263
YBOX_IGR1000013		IGR_Chr02:(complement(554916..555084))_31	GTTAATATGCAATCAAGTTGTAGGGAAGATTATATCTCTCCAGGGATTATTACCTGGGACACAGAGCTCT					1.064	0.785	-0.03	0.237887	0.00395365	4.25599	0.00258289	74.141	0.860064	0.506439	0.00617135	40.7844	0.669282
YPL191C_01	YPL191C_ORF	YPL191C	ACAACAAATTCTCCATTTTATTCAGAAATGACCATTTTTCTACATTGTTCAAATACGAAGATCGATTATA	biological_process	molecular_function	cytoplasm	Hypothetical ORF	1.058	0.169	-0.222	0.237887	0.0028772	49.4276	0.377523	16.4347	0.259818	0.0159288	0.00381551	0.589789	0
YBOX_NCR1000004	RUF5-2	RUF5-2	CTCTTTTATATGATTCTGACAATCCATATTGCGTTGGTAGTCTTTTTTGCTGGAACGGTTCAGCGGAAAA				S000028474	1.054	0.263	-0.201	0.237887	0.00267209	57.6213	0.268382	63.5117	0.393983	0.0554751	0.00338493	5.41611	0
YBOX_OCH1000049	RPS26A	OCH_YGL189C_RPS26A	AAGAACAGAGCTCCACCTCAAAGACCAAGATTCAACAGAGAAAACAAGGTTTCCCCTGCTGATGCCGCCA	translation	structural constituent of ribosome	cytosolic small ribosomal subunit (sensu Eukaryota)	S000003157	1.042	0.963	0.83	0.237887	0.00322562	0	0.00129163	19.0056	0.059734	0.851174	0.686287	56.0643	77.0158
YBOX_LTR1000016	YGRWSIGMA4_LTR	YGRWSIGMA4	TATAATATATAAGATAAGTAACATTCCGTGAATTAATCTGATAAACTGTTTTGACAACTGGTTACTTCCC				S000006978	1.035	0.463	0.544	0.237887	0.00272225	32.0914	0.0365358	1.70556	0.0334839	0.162847	0.232802	2.14618	6.56687
YJR162C_01	YJR162C_ORF	YJR162C	GCCATTTACCCATAACTCCCACGATTATCCACATTTTAATATCTATATCTCATTCGGCGGCCCCAAATAT				Hypothetical ORF	1.031	0.329	-0.094	0.237887	0.0150826	49.4276	0.067807	34.6642	0.650192	0.350858	0.0514805	1.32234	0
YBOX_SNR1000005	LSR1	LSR1	GGTGGGGTTGGTCTACAATAAGAGTGTTCCATTGTTAACGTGCTGGCGTCTTTTACTATATTTTTTTTCC				S000006478	1.031	-0.191	-0.294	0.237887	0.00417845	40.3338	0.316121	59.3801	0.360918	0.00441496	0.00877744	0.589789	2.15263
YBOX_ACM1000020		ARS_ARSconsensus-TEL04L-XC_Chr04_(complement(796..926))_3	GATAGTATTAAGACGCAATTAAGTGTGTTTATGTATTATGGTTGAAGAATAGAATATTTTTATGTTTAGG					1.03	0.539	-0.079	0.237887	0.0158146	5.91758	0.0384262	75.2331	0.689002	0.399292	0.0510694	1.76692	0
YBOX_IGR1000116		IGR_Chr14:(complement(118894..119086))_109	TTTCGTTTTTTAACAACGAGGACAAAAAAGAGAAATCTACTACTACCGTTAGTGTTACTAGAAACTTTGT					1.028	0.129	-0.298	0.237887	0.00386866	70.7401	0.642684	63.5117		0.0240029	0.00420284	4.2795	0
YPR108W_01	RPN7	YPR108W	ATAAGCAACTAAATTGTGTCATTGATAGAGTTAATGGGATCGTAGAGACCAACAGGCCAGACAACAAAAA	ubiquitin-dependent protein catabolic process	structural molecule activity	proteasome regulatory particle, lid subcomplex (sensu Eukaryota)	proteasome regulatory particle subunit	1.025	-0.346	-0.165	0.237887	0.0145921	27.8101	0.106644	59.3801	0.442592	0.0175635	0.0456554	0	0.669282
YPL207W_01	TYW1	YPL207W	TACACATATCGATTTTGATAAATTTTTCGTATTGCTAAACTCGGGCAAAGACTTCACGTACATGGACTAT	biological_process	molecular_function	endoplasmic reticulum	Hypothetical ORF	1.023	0.434	-0.142	0.237887	0.0034977	34.8969	0.020886	54.232	0.381374	0.128616	0.00418484	1.09592	0
YLR037C_01	DAN2	YLR037C	CTGGTCGAATTAGGTGTCTACGTCTCAGATATCAGAGCTCATTTGGCTGAATACTATATGTTCCAAGCTG	biological_process	molecular_function	chitin- and beta-glucan-containing cell wall	putative cell wall protein	1.015	0.87	0.132	0.237887	0.0152315	1.22067	0.00152374	68.3645	0.330133	0.646833	0.141719	73.0763	0.280355
YPL218W_01	SAR1	YPL218W	CAACCAACATGGCATCCAACTTCTGAAGAACTGGCTATTGGTAACATTAAGTTTACAACTTTCGATTTGG	ER to Golgi vesicle-mediated transport	GTPase activity	COPII vesicle coat	ARF family|GTP-binding protein	1.013	0.344	0.191	0.237887	0.00319707	45.8348	0.0733166	72.0453	0.291204	0.094059	0.0413154	0.589789	2.79086
YEL076WC01	YEL075W-A_ORF	YEL075W-A	GGTCCGCCCTGGAAATCTGGTTCGTCTTCAACAAACGTCAGGAACTTTTTTACATTTTTCCCGACCATGA				Hypothetical ORF	1.01	0.376	0.061	0.237887	0.0156392	37.5776	0.0175692	75.6928	0.651704	0.432504	0.0997605	7.49211	0.487573
YPL171C_01	OYE3	YPL171C	GTCCGCGGAAGGTTATACCGACTACCCAACATATGAAGAGGCAGTAGATTTAGGTTGGAACAAGAACTGA	biological_process	NADPH dehydrogenase activity	cellular_component	NADPH dehydrogenase	0.98	0.29	-1.1	0.237887	0.0226626	69.8161		2.19551	0.00323922	0.143858	0.00472419	1.09592	0
YCR024CA01	PMP1	YCR024C-A	ACTTTACCAGGTGGTGTTATTTTAGTTTTCATTTTGGTCGGTTTGGCTTGTATTGCCATTATTGCTACCA	cation transport	enzyme regulator activity	plasma membrane*	proteolipid associated with plasma membrane H(+)-ATPase (Pma1p)	0.288	1.336	0.151	0.286611	0	70.8869	0.299157	0.651897	46.7789	72.0886
YBOX_INT1000144	RPL7A	INT_2_YGL076C	CATTGAGTGATAATGCCGTGTAACAATTTTTAGCATAAAATACTGTGTTTTCCATCTGGTATTTTTTTAC	translation	structural constituent of ribosome	cytosolic large ribosomal subunit (sensu Eukaryota)	S000003044	1.332	0.288	-0.197	0.289032	0.00477594	49.4276	0.0903939	43.2514	0.304696	0.159035	0.0184422	1.09592	0
YPR150W_01	YPR150W_ORF	YPR150W	TTATTTATTTCATCTTTTTTTTGCTTTTGTGTGTCAACCGCATTTGCAGTGCCTTGTCAAACGGCTTCAA				Hypothetical ORF	1.3	-0.482	-0.317	0.289032	0.00792436	21.4717	0.0695606	59.3801	0.330994	0.00819136	0.0203427	0.589789	0.669282
YBOX_ONO1000010	YBR072C-A_ONO_ORF	YBR072C-A	AAGTAGGCAAGACATCCATATTTCAAGCCACATCCATAGAGATACCTCCAACAGCGCGTTGTTGAAGATT	biological_process	molecular_function	cellular_component	S000028532	1.257	1.443	0.303	0.289032	0.00924738	0	0.000125015	74.8048	0.183771	0.715523	0.0264015	76.6772	4.74954
YBOX_SNO1000038	SNR37	SNR37	CGTTTTTAGAGAATTGCGTAATGCGATTTGAAAGTTTAAATTCCTAAGCGACTCTTCTTCATGATAAGAC				S000006501	1.254	-0.19	0.291	0.289032	0.00513032	40.3338	0.323629	59.3801	0.153708	0.00230535	0.0332949	2.14618	8.74264
YPL105C_01	YPL105C_ORF	YPL105C	AAGAGTAAACAAATTGGCTCATCCACTAGTATCCCGACTTTAAAGGCCCGTCAAGTTAAACCGTCTCGCA	biological_process	molecular_function	cytoplasm*	Hypothetical ORF	1.249	-0.21	0.339	0.289032	0.00368429	34.8969	0.129278	26.1472	0.0959373	0.000979918	0.0358122	1.09592	8.74264
YBOX_SNO1000043	SNR71	SNR71	GTTATATGATGATAACCTTCTCAGCTCACTCAGATCTTTTGATATGATTGATAAAAATTTCCTATCCAAC				S000006462	1.209	1.108	-0.457	0.289032	0.0052807	0	0.000658037	9.3778	0.0619018	0.823974	0.0009987	69.7816	0
YBOX_RRN1000017		RRN_JXN_ITS1_5.8S	ATTTTCGTAACTGGAAATTTTAAAATATTAAAAACTTTCAACAACGGATCTCTTGGTTCTCGCATCGATG					1.195	1.065	1.363	0.289032	0.00347148	0	0.000956224	1.20325	0.00175423	0.763764	0.729863	67.8014	81.7311
YBOX_OCH1000169	RPS16A	OCH_DS100_YMR143W	TCGCTCTTTTCATTTTCTTATAATTGTATACCATCAATAAACACAACAGCCTTTAATTTACGTAAAATTA	translation*	structural constituent of ribosome	cytosolic small ribosomal subunit (sensu Eukaryota)	S000004751	1.194	0.362	0.638	0.289032	0.00471887	49.4276	0.13884	11.307	0.0453162	0.0639248	0.234904	15.4816	36.1813
YLR462W_01	YLR462W_ORF	YLR462W	ACGAAGACGAAAAGTCTGGCCTAATCAAAGTGGTAAAATTCAGAACTGGTGCAATGGATAGGAAAAGGTC	biological_process	molecular_function	cellular_component	Hypothetical ORF	1.191	0.618	0.043	0.289032	0.00559276	6.9611	0.00179005	75.8943	0.759029	0.159252	0.00579012	28.0146	3.19391
YBOX_NCR1000006	SRG1	SRG1	GCAGTTAGGCTGGACCTAATATTTTAGAAAAACCTAATTTTTTTTGTGGACCCATTTTCGATATTTACTC				S000029010	1.176	0.751	-0.026	0.289032	0.00255043	2.33242	0.00137046	68.3645	0.849118	0.288543	0.00205389	28.0146	1.32712
YJL067W_01	YJL067W_ORF	YJL067W	AGAAGCATATTCAGCATCGTTGCCCAGATGCAAGTCGTCCCAATTCAACATGAGGTCTTCTGGAGTTCTA				Hypothetical ORF	1.172	0.013		0.289032	0.00501048	72.3468	0.9449	75.8943		0.00531009	0.00359443	0.589789	0
YBOX_SNO1000051	SNR9	SNR9	GACCAATTACTGAATATGGCTTTTGACATATCTTCTTCTTCATGGGTGAGGATTAAGCTGATATCCTGAC				S000007292	1.167	0.88	-0.345	0.289032	0.00601604	0.521509	0.000622602	16.4347	0.122006	0.514477	0.00200843	47.2948	0
YPL174C_01	NIP100	YPL174C	AATTTATTTAGACAGAGAGAAAGTAGATAGAGTAAATTTAGTTTCGGAAATCATGGAATTGAGAGAAACC	establishment of mitotic spindle orientation	protein binding*	spindle pole body*	large subunit of dynactin complex (putative)	1.158	-0.147	0.033	0.289032	0.00248727	45.8348	0.376378	75.8943	0.838724	0.00141617	0.0044218	0.589789	2.15263
YDL009C_01	YDL009C_ORF	YDL009C	CCTTGTGCTAGGAAAACTACGCCTTTCCAACTACACTGCATTTCACGACCTAATCATTCACGACCTCTTT				Hypothetical ORF	1.15	0.577	-0.67	0.289032	0.00378835	4.25599	0.0203003	8.18927	0.0594079	0.051932	0.00136386	6.14137	0
YPR165W_01	RHO1	YPR165W	GGTGTCAGAGAAGTGTTTGAGGCCGCCACTAGAGCTTCATTGATGGGTAAATCTAAAACGAATGGTAAAG	cell wall organization and biogenesis*	GTPase activity*	mitochondrion*	GTP-binding protein|rho subfamily	1.147	-0.151	0.132	0.289032	0.0030564	45.8348	0.335738	72.9251	0.358006	0.00135034	0.00757672	0.589789	2.79086
YLR109W_01	AHP1	YLR109W	TCAGCCAAAGTGATGCTGACAGTGAATCTTGTAAGATGCCACAAACAGTTGAATGGTCCAAATTAATTTC	response to oxidative stress*	thioredoxin peroxidase activity	cytoplasm	alkyl hydroperoxide reductase|EC 1.11.1.-	1.146	0.407	1.244	0.289032	0.00363051	37.5776	0.0410059	0.350504	0.00061998	0.0601017	0.825547	6.14137	82.8235
YBOX_OCH1000252	YNL338W_OCH__ORF	OCH_YNL338W_YNL338W	ATGTCCCTACGGCCTTGTCTAACACCATCCAGCATGCAATACAGTGACATATATATACCCACACCCACAC				S000005282	1.145	0.026	0.128	0.289032	0.00341071	70.7401	0.934231	72.9251	0.408794	0.0178079	0.00791974	8.87054	2.15263
YBL071C_01	YBL071C_ORF	YBL071C	GAGATGCGACAAGATGATTTAATGGGTCCAAATCATTTTAGCCTACGTATCATGTATAAAATAATCATAT				Hypothetical ORF	1.132	0.918	-0.657	0.289032	0.0215248	0	0.000833074	54.232		0.714309	0.0285599	76.0897	0
YHL035C_01	VMR1	YHL035C	ATCTAATTTCTTCACATGAATTTGAAGAAGTGCTTAACTCGGAGGAACGCTTTAACAGCACTCATAATAA	transport	ATPase activity, coupled to transmembrane movement of substances	mitochondrion*	ABC transporter	1.128	-0.132	-0.175	0.289032	0.00498602	49.4276	0.519457	30.2752	0.292963	0.0033925	0.00179554	1.2563	0.669282
YDR012W_01	RPL4B	YDR012W	AAAAGCGTACTCACGTTTTGAAGAAGAACCCATTGAAGAACAAGCAAGTTTTGTTGAGATTGAACCCTTA	translation	structural constituent of ribosome	cytoplasm*	ribosomal protein L4B (L2B) (rp2) (YL2)	1.128	0.429	1.151	0.289032	0.00533218	40.3338	0.0636217	4.12447	0.00763834	0.0906627	0.964669	15.4816	82.4682
YBOX_JXN1000011	MCT1	JXN_EI_1_YOR221C	GAAAGTGTCATCTTCTTACATGGCATTTTTTGGCCGTATGACAAGGCGCATTTCAACCTCCGATGGAGGA	aerobic respiration*	[acyl-carrier-protein] S-malonyltransferase activity	mitochondrion	S000005747	1.126	0.562	0.087	0.289032	0.00518549	7.75297	0.0344177	68.3645	0.646629	0.057817	0.00657888	4.2795	0.732953
YBOX_IGX1000042		IGX_YP_251199C	TTAAATGAACCTCTATCACCATGGATTTCCTCTGCCACTGGACTTGAATTCTTTTCAGAGTGGGAGAATA					1.122	0.199	-0.101	0.289032	0.00376199	61.1263	0.304072	59.3801	0.608833	0.0189421	0.00194054	1.76692	0.669282
YPL190C_01	NAB3	YPL190C	TGGATATTCCTCTATGAACTCATCCTCTCCCCCTCCTATGAGTACCAATTACAATGGTCAAAATATATCT	regulation of transcription from RNA polymerase II promoter*	poly(A) binding	nucleus	polyadenylated RNA binding protein|polyadenylated single strand DNA-binding protein	1.116	0.156	-0.028	0.289032	0.00354306	66.9994	0.460902	68.3645	0.845025	0.0189482	0.00287455	2.14618	0.732953
YPL193W_01	RSA1	YPL193W	TCATTACAAACCAAATTACAAAAACAGGAAACCTAATCTGAGTAGAGCCAACTTTACTAGAAATAAGTAA	telomere maintenance*	molecular_function	nucleoplasm	RiboSome Assembly	1.113	-0.027	-0.182	0.289032	0.00444774	62.8205	0.848679	63.5117	0.445011	0.0044681	0.00284635	1.2563	2.15263
YPL206C_01	YPL206C_ORF	YPL206C	ATCAAAGTTTATAACATCCTTTGCACGCTTCTATATTCCAAATGGGTCCATATTAAGTTGTGCGGTTGGT	glycerophospholipid catabolic process	glycerophosphodiester phosphodiesterase activity	cytoplasm*	Endoplasmic reticulum protein of unknown function	1.111	-0.098	-0.308	0.289032	0.00263771	52.5725	0.617179	34.6642	0.204559	0.00339875	0.00173795	0.589789	0
YBOX_SNR1000006	SNR7-S	SNR7-S	CCTTTTATTGCCTATAGAACTTATAACGAACATGGTTCTTGCCTTTTACCAGAACCATCCGGGTGTTGTC				S000006496	1.099	0.398	0.487	0.289032	0.00348397	43.4326	0.0448153	8.18927	0.032859	0.0693184	0.119912	8.87054	12.0199
YPR173C_01	VPS4	YPR173C	TCCATGCGTATTGACCAAGGAAGATTATAGAACTTTAGGTGCAATGACTGAAGGTTATTCCGGGAGTGAT	protein retention in Golgi*	ATPase activity	cytoplasm*	AAA ATPase	1.098	-0.042	0.165	0.289032	0.00455599	59.3661	0.834848	66.1411	0.249844	0.00402886	0.0147535	1.09592	3.51818
YPL099C_01	YPL099C_ORF	YPL099C	GTTCATTCTAATGGGATCTTCCGTTTATTTACTGCTTCACTTCTCTTGGTGGAAACTAGAGCATGAGGAG	biological_process	molecular_function	mitochondrion	The authentic, non-tagged protein was localized to the mitochondria	1.098	-0.613	0.136	0.289032	0.00377627	21.4717	0.148808	74.141	0.392388	0.0010915	0.012025	0.589789	3.51818
YPR193C_01	HPA2	YPR193C	AGTCTCTTTTCCCGATGACTTGGACGATTTCAATTTCGGCAGATTCCTAGATCCTAACATTAAAATGTGG	histone acetylation	histone acetyltransferase activity	cytoplasm	histone acetyltransferase	1.096	-0.259	-0.09	0.289032	0.00369471	27.8101	0.198384	75.2331	0.643424	0.00189192	0.00273645	0.589789	0.669282
YNL054WB01	YNL054W-B_ORF	YNL054W-B	AGTCACCTTGTGCAAGAACTTAACAAGAAACCAATTATTAAAGGCTTACTTACTGATAGTAGATCAACGA	transposition, RNA-mediated	protein binding*	retrotransposon nucleocapsid	TyB Gag-Pol protein; proteolytically processed to make the Gag, RT, PR, and IN proteins that are required for retrotransposition	1.085	-0.822	-0.343	0.289032	0.00714279	17.4873	0.0914179	26.1472	0.138294	0.00256265	0.00238996	0	0
YPR009W_01	SUT2	YPR009W	ACTTAAAGACAAAAGTATCTTCGAGATGACTGTCGATGATTATGTTGCCGCTGGCTTCCAAACCCTTTAG	regulation of transcription from RNA polymerase II promoter*	specific RNA polymerase II transcription factor activity	nucleus	Involved in sterol uptake; homologous to SUT1	1.082	0.313	-0.401	0.289032	0.015568	49.4276	0.0669494	8.18927	0.0684087	0.303827	0.0135922	1.09592	0
YPR107C_01	YTH1	YPR107C	ACTGTACACAAAGTCCAGATTGTCAATATCTACACATAGATCCCGCTAGCAAGATACCAAAATGTGAAAA	mRNA cleavage*	RNA binding	mRNA cleavage and polyadenylation specificity factor complex	polyadenylation factor subunit	1.079	-0.142	0.112	0.289032	0.00323443	45.8348	0.3809	74.141	0.465394	0.00212237	0.0103788	0	2.15263
YPL016W_01	SWI1	YPL016W	CAACAAAATTATTCAAAGGTGCTCCTACCGTCAATTAACATATCCTGTGTTCAGTTAATCAAATGTTTGG	regulation of transcription from RNA polymerase II promoter*	general RNA polymerase II transcription factor activity	SWI/SNF complex*	zinc finger transcription factor	1.079	0.208	0.011	0.289032	0.00468205	57.6213	0.193605	75.8943	0.935138	0.0269689	0.00668156	2.14618	2.15263
YOL040C_01	RPS15	YOL040C	CAAGTTGAAATCAGACCAGAAATGTTGGGTCACTATTTGGGTGAATTCTCCATTACTTACACCCCAGTCA	translation*	structural constituent of ribosome	cytosolic small ribosomal subunit (sensu Eukaryota)	ribosomal protein S15 (S21) (rp52) (RIG protein)	1.071	0.564	0.859	0.289032	0.00483312	13.2091	0.0139335	0.350504	0.00856584	0.214638	0.631208	19.597	65.7184
YBR301W_01	DAN3	YBR301W	CCAATACTACTCTTTCCAAGTCGCTCATCCAACTGAAACCTACCCAGTTGAAATCGCTGAAGCCGTTTTC	biological_process	molecular_function	chitin- and beta-glucan-containing cell wall	putative cell wall protein	1.069	0.477	-0.236	0.289032	0.00337121	30.2766	0.0218421	54.232	0.326141	0.129328	0.0030446	5.5865	0.669282
YBOX_INT1000030	NOG2	INT_1_YNR053C	CGAGGATCTTATGAGTTGAGCTTTTGTTATTTGAGACTTTATCTCGGGCTCCATACAATATGTTCGTAGT	ribosome biogenesis and assembly*	GTPase activity	nucleus*	S000005336	1.069	0.17	-0.347	0.289032	0.00680702	64.8369	0.343081	39.0787	0.18928	0.0318106	0.00419314	2.5898	0.669282
YBOX_AAA1000089	YPR003C_AAA_0_NCR	AAA_DS100_YPR003C_0	TATTGTCTTAATGAGCCGCACAAACGCACAAACACTTAAACAATCACTTTTGATCCGAGTTTCCGCTCTC	biological_process	molecular_function	endoplasmic reticulum	S000006207	1.061	0.242	-0.073	0.289032	0.00306095	61.1263	0.228536	66.1411	0.655321	0.0224838	0.00528821	1.09592	0.669282
YBOX_OCH1000105	YNR065C_OCH__ORF	OCH_YNR065C_YSN1	AGGAACGTTTGCCACTACCGATTCCGAAACCAACAGTATAACTTCTTTAAAAGGTGTCGAGTATATAATT	biological_process	molecular_function	cellular_component	S000005348	1.043	0.336	0.313	0.289032	0.00525026	45.8348	0.0994366	13.9105	0.0744084	0.0874405	0.0710545	5.41611	6.56687
YPL072W_01	UBP16	YPL072W	AAAGTGTTGTGAAACACACCGGTTCTCATTCGAGTGGACACTATATGTGTTACAGACGCAAGACTGAAAT	protein deubiquitination	ubiquitin-specific protease activity	cytoplasm*	deubiquitinating enzyme (putative)	1.039	0.172	-0.123	0.289032	0.00351422	49.4276	0.42403	34.6642	0.546007	0.0206655	0.00546512	1.09592	0.669282
YBOX_SNO1000046	SNR5	SNR5	AGTAGACCAATTTTTTTTGTTCCTAGCTTTTCATTATTGAAATCTAATCCAGTTTTAATGGTTTTTCTTA				S000007291	1.039	0.309	-0.107	0.289032	0.00374541	45.8348	0.0631658	54.232	0.474254	0.0648069	0.00450587	1.75996	0.669282
YIL176C_01	YIL176C_ORF	YIL176C	AAGTTGCTGAAGCCGTTTTCAACTACGGTGACTTCACCACCATGTTGACTGGTATTTCTCCAGACCAAGT	biological_process	molecular_function	cellular_component	Hypothetical ORF	1.032	0.85	0.021	0.289032	0.00487607	1.22067	0.00143204	75.8943	0.905568	0.671369	0.0161781	40.7844	2.15263
YPL001W_01	HAT1	YPL001W	TATGAGGCTATAATCCAATCTTGGCTAGAAGACAAAAGTATTACTGAAATTACTGTAGAGGATCCAAACG	chromatin silencing at telomere*	histone binding*	cytoplasm*	histone acetyltransferase	1.022	0.388	-0.178	0.289032	0.00688237	34.8969	0.0188107	59.3801	0.40551	0.122544	0.00897647	2.5898	0.732953
YOR234C_01	RPL33B	YOR234C	TTTACAGAGCTTCCAAGGAAGTCAGAGGTTCCAAGATTAGAGTTATGTGGGGCAAAGTCACCAGAACTCA	translation	structural constituent of ribosome	cytosolic large ribosomal subunit (sensu Eukaryota)	ribosomal protein L33B (L37B) (rp47) (YL37)	1.013	0.655	0.806	0.289032	0.00456617	9.77614	0.00802202	3.60064	0.0204946	0.391085	0.661551	22.1202	65.7184
YBOX_IGR1000123		IGR_Chr15:(33182..33335)_12	GTATAGGTATATGCTACATTCAATTATCTGGAAAGGCGGTTTTTTAAGCTCATTTTCTTTTTTGAGCTTA					1.012	0.652	-0.234	0.289032	0.00466961	4.25599	0.00304878	34.6642	0.242341	0.371442	0.00481379	6.14137	0
YCR104W_01	PAU3	YCR104W	CACTAGATTGAGACCAGCCATCTCCAGTGCTCTATCTAAGGACGGTATCTACACTGCTATTCCAAAATAG	biological_process	molecular_function	cellular_component	member of the seripauperin protein/gene family (see Gene_class PAU)	1.01	0.421	0.367	0.289032	0.00354735	49.4276	0.0538503	19.0056	0.0494895	0.0683182	0.106151	1.75996	5.88929
YPR184W_01	GDB1	YPR184W	AGCCTGGAGTTCTGCTTGTTTGTTAGATCTATTTTATGATTTATGGGATGCCTACGAAGATGATTCCTGA	glycogen catabolic process	4-alpha-glucanotransferase activity*	cytoplasm*	Glycogen debranching enzyme; the enzyme that debranches the glycogen having a glucanotranferase + 1-6amyloglucosidase activity	1.007	0.083	-0.14	0.289032	0.00427027	71.4929	0.645266	54.232	0.393477	0.0252701	0.00565394	1.09592	0.669282
YBOX_TIL1000030	SCW10	TIL_YMR305C_SCW10_1_45	AGCGAAAACTTGGGACTCATAAAATCCATATTCAACTCCTTAACTTTCCTTCTCAGTATGTTTTTCTTTT	conjugation with cellular fusion	glucosidase activity	cytoplasm*	S000004921	1.007	0.683	-0.893	0.289032	0.0185536	52.5725	0.0785834	4.87206	0.0137159	0.634212	0.0122041	49.7552	0
YPL227C_01	ALG5	YPL227C	GACACACAATGTGGATTCAAATTGTTCAACAGAGCCGCTATATTGAAAATTTTTCCGTATTTGCATACAG	protein amino acid N-linked glycosylation	dolichyl-phosphate beta-glucosyltransferase activity	endoplasmic reticulum membrane	UDP-glucose:dolichyl-phosphate glucosyltransferase	1.006	0.278	-0.096	0.289032	0.0166846	49.4276	0.0853357	59.3801	0.546253	0.304365	0.0482648	1.09592	0.732953
YBOX_TIL1000088	YMR181C_TIL_3_153__ORF	TIL_YMR181C_3_153	AAGAACAATACCCTTCGAGGGAAACGCTATTTTCCTGTCCACACAACCTTAATTAATTCGCACGTCTGTG	biological_process	molecular_function	cellular_component	S000004793	1.005	-0.176	-0.188	0.289032	0.00378387	49.4276	0.553179	48.4323	0.324262	0.0150183	0.00607585	3.76593	0
YDL038C_01	YDL038C_ORF	YDL038C	ACTGACTCGACTCGCCATACAACACTAGTAACTTCAAACATTAACATTCAGTCTGAGGTTGGGAACCAAA	response to drug	molecular_function	cellular_component	Hypothetical ORF	1.002	-0.322	0.446	0.289032	0.00356117	30.2766	0.184764	1.20325	0.0942355	0.00390883	0.0825594	0.589789	4.30916
YOR182C_01	RPS30B	YOR182C	TAGCTCGTGCTGGTAAAGTTAAGTCTCAAACTCCAAAGGTTGAAAAAACTGAAAAGCCAAAGAAACCAAA	translation*	structural constituent of ribosome	cytosolic small ribosomal subunit (sensu Eukaryota)	ribosomal protein S30B	-0.38	1.351	0.85	0.363473	0	11.307	0.035298	0.0363901	24.5808	40.73
YBOX_RET1000004	YPRWTY1-3_RET	YPRWTY1-3	TAACAGAACTCTCCATAAATTCCTTGAAAAAAAAAATGGTATAACTCCATGCTATACAACCACAGCGGAT				S000007220	1.611	0.315	0.692	0.364422	0.0271301	52.5725	0.185774	9.3778	0.0439019	0.069684	0.207982	28.0146	36.1813
YPL075W_01	GCR1	YPL075W	ATATGGGACCTATATGCGGAGTGGTATATTGGTCTGAACGGTAAATCTTCAATAAAAAAATTGATTGAAA	positive regulation of transcription from RNA polymerase II promoter*	DNA binding*	nucleus	trans-acting positive regulator of the enolase and glyceraldehyde-3-phosphate dehydrogenase gene families	1.319	-0.367	0.221	0.364422	0.00793604	25.2221	0.126667	70.8869	0.311282	0.0107609	0.144226	1.09592	7.56409
YLR035CA01	YLR035C-A_ORF	YLR035C-A	CCGTATTATAAATCACAAATTGGCAACATATATTTACTTAATGGAAAAGTAATTGGAGGAAAGTCCACCA				Ty ORF	1.288	0.192	0.482	0.364422	0.0133909	61.1263	0.328853	6.6153	0.0338874	0.0381462	0.122733	11.5089	20.0657
YBOX_SNO1000023	SNR63	SNR63	GTTGGAGAATATTGGGAGTCTTTTAATGTGATGAGTGGCCAACATAACCTTATAGTCATAGTTACACTGA				S000006454	1.196	0.908	1.768	0.364422	0.0119242	0	0.000718001	1.1615	0.000729904	0.54909	0.32408	56.0643	72.0886
YPR143W_01	RRP15	YPR143W	TGAAATTATTTAACGCCATTTTAGCAACTCAAGTCAAGACAGAAAAGGAAGTATCCGAAAATTTAAGCGA	ribosome biogenesis and assembly*	molecular_function	nucleus*	Protein required for cell viability	1.142	-0.126	0.335	0.364422	0.00652518	49.4276	0.50265	11.307	0.0666814	0.00381571	0.0505802	2.5898	9.93795
YBOX_ONO1000011	YBR182C-A_ONO_ORF	YBR182C-A	CGCTGTATACCATGATTCAGCAATACTTTTTTGATAATGGCGGTGTTTATAGTATAAAGAATTTTTATTC	biological_process	molecular_function	cellular_component	S000028603	1.131	1.09	-0.031	0.364422	0.0337146	0	0.00490398	63.5117	0.863806	0.9548	0.0796254	76.8754	2.15263
YBOX_IGR1000042		IGR_Chr05:(complement(159379..159517))_59	ATCGTGCCGCGCGACAAGCGCAAGGATGAGAATCATGAAAACCTTGCTACAACAAGATGCCAATAAAGTC					1.079	0.145	-0.177	0.364422	0.00640355	72.3193		66.1411		0.0114722	0.00603597	2.5898	2.15263
YBOX_INT1000236	IMD4	INT_1_YML056C	TATTCGCACCTTTTTCGGAAAGCCCATTATGTGTGATTAATTGACGTGCAGTGCACTTGAGGAACTTAAT	biological_process	IMP dehydrogenase activity	cytoplasm	S000004520	1.076	0.559	-0.419	0.364422	0.010132	27.8101	0.0243827	5.55284	0.0533922	0.253137	0.00267599	30.9659	0
YBOX_OCH1000041	HYP2	OCH_YEL034W_HYP2	ACAGTTTGCAAACTGCTTTTGATGAAGGTAAGGACTTGATGGTTACCATCATCTCCGCTATGGGTGAAGA	translational initiation	protein binding*	cytoplasm*	S000000760	1.057	0.65	0.5	0.364422	0.00430086	4.25599	0.00257324	26.1472	0.0620157	0.312238	0.205851	28.0146	26.6056
YJR160C_01	MPH3	YJR160C	CTCTGAAATGCCATCTTCAAGACTAAGAACGAAAACAATCATTCTAGCACGTAACACTTATAATGTGGTC	carbohydrate transport	carbohydrate transporter activity*	plasma membrane	alpha-glucoside permease	1.027	0.432	-0.512	0.364422	0.00462498	49.4276	0.0483188	4.87206	0.108649	0.0663849	0.00318099	5.41611	0.280355
YGR288W_01	MAL13	YGR288W	AACAATGATATGCTGAAGAGATTTTCCACCAAATGCCAGAATGCCCTAATTACTCTGCCCATTTCTAAAC	regulation of transcription, DNA-dependent*	transcription factor activity	nucleus	MAL-activator protein	1	-0.025	-0.229	0.364422	0.00438798	64.8369	0.910867	39.0787	0.232985	0.0196989	0.00566789	2.5898	0.669282
YGL008C_01	PMA1	YGL008C	TCGGTATCTTCTGTGTTTTGGGTGGTTTCTACTACGAAATGTCCACTTCTGAAGCCTTTGACAGATTGAT	regulation of pH*	hydrogen-exporting ATPase activity, phosphorylative mechanism	mitochondrion*	plasma membrane H+-ATPase	0.905	0.598	1.074	0.364422	0.00700194	25.2221	0.0281813	1.20325	0.00558727	0.46571	0.726429	44.1155	81.7311
YER011W_01	TIR1	YER011W	TCTCAAATTACCGATGGTCAAATCCAAGCTACCAAGGCTGTTTCTGAGCAAACTGAAAACGGTGCTGCTA	response to stress	structural constituent of cell wall	chitin- and beta-glucan-containing cell wall	Cold-shock induced protein of the Srp1p/Tip1p family of serine-alanine-rich proteins. Encodes a stress-response cell wall mannoprotein and this gene is downregulated at acidic pH.	0.872	0.544	1.314	0.364422	0.00676298	10.7424	0.0118265	0.528093	0.000808854	0.390946	0.318714	6.14137	72.0886
YBR048W_01	RPS11B	YBR048W	TGTCCACTGAATTAACTGTTCAATCTGAAAGAGCTTTCCAAAAGCAACCTCACATCTTCAACAATCCAAA	translation*	structural constituent of ribosome	cytosolic small ribosomal subunit (sensu Eukaryota)	ribosomal protein S11B (S18B) (rp41B) (YS12)	0.244	1.193	0.307	0.471533	0	73.4105	0.415663	0.899996	46.7789	82.8235
YKL006W_01	RPL14A	YKL006W	GCTAAGAAGATTGCTCAACGTGAAAGACGTGCTGCTTTGACTGACTTTGAAAGATTCCAAGTTATGGTTT	translation	structural constituent of ribosome*	cytosolic large ribosomal subunit (sensu Eukaryota)	ribosomal protein L14A	0.175	1.064	0.588	0.497334	0	19.0056	0.0573088	0.277829	34.2369	74.6119
YBOX_LTR1000004	YFLWDELTA4_LTR	YFLWDELTA4	GAGAACTTCTAGTATATCTACATACCTAATATTATTGCCTTATCAAAAATGGAATCCCAACAATTACATC				S000006927	1.368	-0.161	0.505	0.508189	0.0225028	45.8348	0.456986	5.55284	0.0365121	0.0129461	0.141542	6.14137	26.6056
YCR097WA_01	YCR097W-A_ORF	YCR097W-A	CATCGTCTTGCTCTTGTTCTCAATGTTTGTTTATATACTCATATTTCTATGTGTTTATACAATTGCTATT				Hypothetical ORF identified by homology. See FEBS Letters [2000] 487:31-36. (ChrIII)	1.17	1.316	0.043	0.508189	0.0164563	0	0.000269086	72.0453	0.811082	0.778058	0.01851	77.0285	3.51818
YPR157W_01	YPR157W_ORF	YPR157W	TCTCGGTTTGGATTGGTTGCATTTTCAAGGTGGATGGGGTGATCAACAACTACCAGCTAGAGATCCAAGA	biological_process	molecular_function	cellular_component	Hypothetical ORF	1.164	0.641	-0.19	0.508189	0.00828975	5.91758	0.00332562	34.6642	0.421649	0.230087	0.00468169	37.5921	3.19391
YPL003W_01	ULA1	YPL003W	AACCTTTAACGGGCACTCTCCCAGATATGGAGTCAACAACGGAAAATTATATCAGACTCAAGAAACTGTA	protein neddylation	NEDD8 activating enzyme activity	cellular_component	Protein that acts together with Uba3p to activate Rub1p before its conjugation to proteins (neddlyation), which may play a role in protein degradation	1.115	-0.283	0.14	0.508189	0.00825217	32.0914	0.16422	74.8048	0.434054	0.0028946	0.0238352	1.76692	7.56409
YPR148C_01	YPR148C_ORF	YPR148C	AAGCAAAAGAAGCAGAGTTAGAGGCGAAAAAAGCTGAAGCCACAGGAGAAGCACATAGCAAGGATGTTAG	biological_process	molecular_function	cytoplasm*	Protein of unknown function; green fluorescent protein (GFP)-fusion protein localizes to the cytoplasm in a punctate pattern	1.103	-0.353	0.091	0.508189	0.00719998	25.2221	0.0941115	75.2331	0.542881	0.00178817	0.0147203	1.2563	5.88929
YPR187W_01	RPO26	YPR187W	AAATTTCCATGAATGCGCCAGTTTTTGTAGATTTAGAAGGTGAAACTGATCCATTGCGTATTGCCATGAA	transcription from RNA polymerase II promoter*	DNA-directed RNA polymerase activity	DNA-directed RNA polymerase III complex*	RNA polymerases I, II, and III subunit	1.096	-0.032	0.172	0.508189	0.00650328	61.1263	0.806272	68.3645	0.253903	0.00546984	0.0226313	1.75996	5.88929
YDR447C_01	RPS17B	YDR447C	ACAAGAGACTTTGTGATGAAATTGCAACTATCCAATCCAAGAGATTGAGAAACAAGATTGCTGGTTACAC	translation*	structural constituent of ribosome	cytosolic small ribosomal subunit (sensu Eukaryota)	ribosomal protein S17B (rp51B)	1.03	0.416	1.165	0.508189	0.00659981	32.0914	0.0168451	0.528093	0.00174727	0.12691	0.780175	10.5241	82.8235
YBOX_OCH1000214	YPR077C_OCH__ORF	OCH_YPR077C_YPR077C	TTGGAAACTAAACTCTGTTTTGTGCCCGAACCAGGTGATCAGCCTTTGGTACAAGCATAACCGTGTAAAA				S000006281	1.017	0.101	0.503	0.508189	0.00937335	72.5126		1.20325	0.071682	0.0229422	0.121027	1.76692	9.93795
YBOX_SNO1000044	SNR4	SNR4	TAGGTTATAGTTCATGTGTAACATCTGTGTTTTAAAATAACTCTAGTTATCCGGGGCGTTTTTCACAAAG				S000006493	1.201	0.472	-0.01	0.560839	0.0194077	27.8101	0.0201393	72.0453	0.969556	0.149841	0.0294264	28.0146	7.56409
YPL058C_01	PDR12	YPL058C	ATGTATCACCATTTACCTACGTGGTTCAAGCTTTGGTTACACCATTAGTTCACAATAAAAAGGTCGTTTG	transport*	organic acid transporter activity*	plasma membrane	multidrug resistance transporter	1.116	-0.578	-0.233	0.560839	0.00965706	21.4717	0.12043	48.4323	0.290149	0.00330753	0.00452952	1.32234	2.79086
YBOX_AAA1000032	YLR091W_AAA_9_NCR	AAA_DS100_YLR091W_9	TCTTTCTTGAGGTGTGTGTGTGTATAGATTAGCAGGGAATTATCTAAGATATGTCCAGGGAAGGTTATCC	biological_process	molecular_function	mitochondrion	S000004081	1.064	-0.06	0.735	0.560839	0.00791266	61.1263	0.813692	6.6153	0.0643314	0.0186327	0.207641	7.49211	40.73
YPR105C_01	COG4	YPR105C	AGTTGCTATCTGTCATAGTCGACTACATCGTAACAACATTGGAGCAAAGAATATGGACTCTAGAATTCAA	intra-Golgi vesicle-mediated transport*	molecular_function	Golgi transport complex	Conserved Oligomeric Golgi complex 4 Complexed with Cog8p	1.057	-0.69	0.02	0.560839	0.00725581	17.4873	0.0788905	72.0453	0.907922	0.0028072	0.0128933	0.589789	5.88929
YPR162C_01	ORC4	YPR162C	GAACGTTTGGGAAAATTTAGTGCAACTGGATTTTTTTACCGAGAAATCAGCCGTTGGTTTGAGAGATAAT	chromatin silencing at silent mating-type cassette*	DNA replication origin binding	pre-replicative complex*	origin recognition complex (ORC) 56 kDa subunit	1.054	-0.602	-0.039	0.560839	0.00793038	17.4873	0.0807051	68.3645	0.842168	0.00299248	0.0137256	1.09592	4.74954
YKL038W_01	RGT1	YKL038W	TCCTGCACGAGGTCTACAACATCACTGAACTGGTCAAGCAGATGCCTACATCACTCATTAGCATTATGAT	glucose metabolic process*	DNA binding*	nucleus	transcriptional activator|transcriptional repressor	1.045	-0.207	0.156	0.560839	0.00748394	34.8969	0.165877	72.9251	0.339146	0.00414593	0.03567	1.09592	6.56687
YML009CA_01	YML009C-A_ORF	YML009C-A	CTTGGTTACCCCATGCAGAAGCTCCGCCATCTCTTGTACTTTTATTATTGTTATTTCCTCCCCAGGTGGA				Hypothetical ORF	1.037	-0.247	0.967	0.560839	0.00962115	40.3338	0.433775	0	0.00492824	0.0154438	0.888536	6.14137	80.5133
YPR163C_01	TIF3	YPR163C	GCTCAGTTTGGTAAGCCTCAACAAACCAAAAATACCTACAAGGATAGGTCTCTAACTAACAAAAAGACTA	translational initiation	translation initiation factor activity	ribosome	translation initiation factor eIF-4B	1.027	-0.173	-0.142	0.560839	0.00723998	40.3338	0.314335	59.3801	0.472687	0.00614791	0.00830533	1.2563	3.19391
YPL129W_01	TAF14	YPL129W	TGACTTGTATAGTTTACCTGAGGGATTATTGAAAAGTCTATGGGACTACGTTAAGAAAAATACCGAGTAA	chromatin remodeling*	general RNA polymerase II transcription factor activity*	mediator complex*	transcription initiation factor TFIIF small subunit	1.018	-0.27	0.318	0.560839	0.00717852	27.8101	0.0944104	39.0787	0.0926395	0.00383753	0.098854	1.09592	12.0199
YBOX_INT1000234	GIM5	INT_1_YML094W	TAGCTCCTTCGTTGTTGCCACCGTACAGACACTTTACTAACTTTTAAGTTACTACATGTTCGAAACTTAG	tubulin folding	tubulin binding	cytoplasm*	S000004559	1.011	0.221	-0.405	0.560839	0.0188175	43.4326	0.249348	6.6153	0.12314	0.171947	0.0295018	4.2795	2.15263
YPL163C_01	SVS1	YPL163C	CTGACACAGACACCACCTACACGTCTACTCTGACCTCTACTTACATAATAACTCTATCTACGGAATCCGC	response to chemical stimulus	molecular_function	chitin- and beta-glucan-containing cell wall*	involved in vanadate resistance	1	-0.144	0.02	0.560839	0.00666066	45.8348	0.435871	75.8943	0.922215	0.0093686	0.0262815	1.32234	6.56687
YBOX_OCH1000233	RPL7B	OCH_DS100_YPL198W	ATAATAAATAATATTTCTCTTCATATATATGACCGGACTCGTAATAGAATAATTGACTGGAACAATAGCG	translation	structural constituent of ribosome	cytosolic large ribosomal subunit (sensu Eukaryota)	S000006119	1	0.102	0.51	0.560839	0.00622407	69.8161	0.574657	3.02344	0.0261001	0.0330064	0.24709	3.76593	29.7906
YDL133CA01	RPL41B	YDL133C-A	TAAGTGGAGAAAGAAGAGAACTAGAAGACTTAAGAGAAAGAGACGGAAGGTGAGAGCCAGATCCAAATAA	translation	structural constituent of ribosome	cytosolic large ribosomal subunit (sensu Eukaryota)	ribosomal protein L41B (YL41) (L47B)	0.912	1.253	1.241	0.560839	0.0067864	0	0.000379878	0.528093	0.00119437	0.430632	0.479556	72.1491	77.0158
YBL027W_01	RPL19B	YBL027W	TCAATCCAAGAGAGAAGGTCGTCACAGTGGTTACGGTAAGAGAAAGGGTACTAGAGAAGCTCGTTTACCA	translation	structural constituent of ribosome	cytosolic large ribosomal subunit (sensu Eukaryota)	ribosomal protein L19B (YL14) (L23B) (rpl5L)	0.138	1.114	0.419	0.599153	0	22.565	0.0610755	0.395092	40.7844	79.1625
YAR047C_01	YAR047C_ORF	YAR047C	AAATTTTTGGAGTGTTTTCTGTGTTTCCCATATCATAAAATAAGTTTAGTGGCTCTTCTTAGTTTCTTTT				Hypothetical ORF	0.144	-1.078	-0.831	0.635531	4.34111	4.87206	0.0052394	0.0209038	0.589789	3.51818
YAL038W_01	CDC19	YAL038W	AGCTGCTAGATTCTCTCACTTGTACAGAGGTGTCTTCCCATTCGTTTTCGAAAAGGAACCTGTCTCTGAC	glycolysis*	pyruvate kinase activity	cytosol	pyruvate kinase	1.139	0.618	1.746	0.672168	0.0150916	9.77614	0.00460507	0	0.000204553	0.252943	0.965508	47.2948	82.8235
YER081W_01	SER3	YER081W	CGATATTAAAGATATTTATGAACAACTAAATCAAACCTCTGCTAAGATCTCAATTAGATTGCTATATTAA	serine family amino acid biosynthetic process	phosphoglycerate dehydrogenase activity	cytoplasm	3-phosphoglycerate dehydrogenase	1.03	0.914	0.02	0.672168	0.0183125	0	0.00100274	63.5117	0.90973	0.806577	0.0247497	69.7816	4.74954
YPL104W_01	MSD1	YPL104W	GAGTCCAAGTGTGATACCTGAAAGCATTCTGGAACCTTACAATATCAAGTATAGTAATTCAAAAAAATGA	translation	aspartate-tRNA ligase activity	mitochondrion	aspartyl-tRNA synthetase	1.001	-0.1	-0.053	0.672168	0.00766797	52.5725	0.594109	66.1411	0.725322	0.0142823	0.015478	2.14618	3.51818
YOL086C_01	ADH1	YOL086C	TTATTCAGATCCATCGGTGGTGAAGTCTTCATTGACTTCACTAAGGAAAAGGACATTGTCGGTGCTGTTC	NADH oxidation*	alcohol dehydrogenase activity	cytosol	alcohol dehydrogenase	0.901	0.271	1.017	0.672168	0.0146183	55.3606	0.190693	0.528093	0.00331513	0.134635	0.809625	8.87054	82.8235
YBOX_RRN1000012	RDN25-1	RRN_RDN25-1	TAACGATCAACTTAGAACTGGTACGGACAAGGGGAATCTGACTGTCTAATTAAAACATAGCATTGCGATG				S000006484	1.281	0.342	0.34	0.902683	0.0260275	49.4276	0.140827	74.8048	0.52935	0.110742	0.215887	37.5921	44.3725
YBOX_SNO1000028	SNR128	SNR128	AAAGACTGGTTCCTTAACATTCGCAGTTTCCACGGTAGGAGTACGCTTACGAACCCATCGTTAGTACTCT				S000006508	1.114	0.352	0.853	0.902683	0.0269401	49.4276	0.089378	19.0056	0.0496467	0.13855	0.667667	34.2369	79.1625
YBOX_IGR1000102		IGR_Chr13:(complement(433418..433640))_129	CCAACTAGCCAGGTTAAGCGATGCACTATGCGTTCCTTCGTGATCAGGATCCCTTCTAAAAAGATTGACG					1.078	0.732	0.094	0.902683	0.0299189	55.3606		75.8943		0.10491	0.0379235	47.2948	5.88929
YJR025C_01	BNA1	YJR025C	TGTGGGTATTGTTGTGGAACAAGATAGGCCTGGGGGAGAAAACGATAAGATAAGGTGGTACTGTTCTCAT	NAD biosynthetic process	3-hydroxyanthranilate 3,4-dioxygenase activity	cytoplasm	3-hydroxyanthranilic acid dioxygenase	1.055	-0.165	-0.247	0.902683	0.0154726	43.4326	0.35025	30.2752	0.250007	0.0383369	0.0305883	1.2563	0.487573
YBOX_SNO1000034	SNR33	SNR33	ACGATGGTGTCACTCTAAAATTATTTACGTAATTTAATTGGATGTGATATCAAGCACTAGTTTTGTTTGG				S000007298	1.01	0.457	0.074	0.902683	0.0130366	45.8348	0.0697516	75.8943	0.633141	0.116282	0.0360507	19.597	7.56409
YBOX_RRN1000010	ETS1-1	RRN_ETS1-1	ATTCCGTGAAACACCGGGGTATCTGTTTGGTGGAACCTGATTAGAGGAAACTCAAAGAGTGCTATGGTAT				S000029717	1.008	0.888	0.508	0.902683	0.0116456	4.25599	0.00650538	6.6153	0.0295694	0.809961	0.277887	73.0763	36.1813
YLR044C_01	PDC1	YLR044C	AAGTCTTTCAACGACAACTCTAAGATCAGAATGATTGAAATCATGTTGCCAGTCTTCGATGCTCCACAAA	pyruvate metabolic process*	pyruvate decarboxylase activity	cytoplasm*	pyruvate decarboxylase	1.066	0.377	0.821	1.09555	0.0194759	37.5776	0.0207158	1.70556	0.0180133	0.139507	0.64077	34.2369	77.0158
YDR214W_01	AHA1	YDR214W	GCTCTACGAAACGTTCCTTGATAAGCAACGCATATTGGCCTGGACCAGATCAGCACAATTTTTCAACAGC	response to stress*	chaperone binding*	cytoplasm	Hsp90 system cochaperone; Aha1 binds to the middle domain of Hsp90 and improves client protein activation in vivo	1.012	-0.014	0.35	1.09555	0.0177496	66.9994	0.934806	70.8869		0.0808656	0.149467	5.41611	4.30916
YHR174W_01	ENO2	YHR174W	GGTGCTCCAGCTAGATCCGAAAGATTGGCTAAGTTGAACCAATTGTTGAGAATCGAAGAAGAATTGGGTG	glycolysis*	phosphopyruvate hydratase activity	mitochondrion*	enolase	0.982	0.545	1.828	1.09555	0.0267217	13.2091	0.0120401	0.195108	8.17137e-05	0.36421	0.125117	44.1155	54.4644
YBOX_IGR1000127		IGR_Chr15:(758078..758288)_131	CATTTGCAAGTAATTCTGTTATAAAACGTTCTCTTCGTTTTTTCAGTCTGAAGCTCTTCTGCACTTTTTT					0.585	0.383	1.541	1.09555	0.124771	37.5776	0.0172173	0	5.00298e-06	0.982344	0.00319201	40.7844	4.30916
YBOX_RRN1000004	ITS1-1	RRN_ITS1-1	AAATGGATTTTTTTGTTTTGGCAAGAGCATGAGAGCTTTTACTGGGCAAGAAGACAAGAGATGGAGAGTC				S000029715	1.097	0.534	2.091	1.59044	0.0374241	37.5776	0.0767872	0.528093	0.000627103	0.325249	0.650857	56.0643	77.0158
YJL079C_01	PRY1	YJL079C	CGACGCTTGGTACAATGAAATTTCCAACTACGACTTCTCGAATCCAGGCTTTTCAAGTAACACTGGCCAC	biological_process	molecular_function	endoplasmic reticulum*	Pathogen Related in Sc, contains homology to the plant PR-1 class of pathogen related proteins. The protein sequence is over 60% identical with the Pry2p & Pry3p over 145 resid. PRY1 is >35% identical (50% similar) to tobacco PR-1c protein.	1.072	0.06	0.006	1.59044	0.020947	72.3468	0.732361	72.0453	0.966919	0.104566	0.0745366	6.14137	4.74954
YBOX_OCH1000070	YPS6	OCH_YIR039C_YPS6	ACGTTTTTCAATAACACATACGGAGATGGTACGTATTATGCAGGGACTTATGGTACGGATGTTGTCTCTT	biological_process	aspartic-type endopeptidase activity	chitin- and beta-glucan-containing cell wall	S000001478	0.92	-0.011	1.898	1.59044	0.014619	66.9994	0.953687	0	6.01772e-06	0.0342284	0.040068	7.49211	44.3725
YBOX_TAG1000019		TAG_MBP_pTWIN-MBP1	GGTCGTCAGACTGTCGATGAAGCCCTGAAAGACGCGCAGACTAATTCGAGCTCGAACAACAACAACAATA					-1.918	-1.038	-1.174	1.59044	0.00259797	13.2091	0.0756831	4.87206	0.00174625	0.0738583	0.231364	28.0146	54.4644
YPL257WB01	YPL257W-B_ORF	YPL257W-B	CCGTATTATAAATCACAAATTGGCAACATATATTTACTTAATGGAAAGGTAATTGGAGGAAAGTCCACCA				TyB Gag-Pol protein; proteolytically processed to make the Gag, RT, PR, and IN proteins that are required for retrotransposition	1.073	0.257	-0.08	1.8324	0.0501054	55.3606	0.236347	66.1411	0.685851	0.15003	0.0429764	37.5921	8.74264
YNL036W_01	NCE103	YNL036W	TCTGCTTTACAACGTAGAGGACGGTCTACTGCAAACAGTTAGCACTTACACAAAAGTTACCCCAAAATAG	response to oxidative stress	carbonate dehydratase activity	cytoplasm*	carbonic anhydrase-like protein	0.538	0.184	1.089	1.8324	0.12695	61.1263	0.257788	0	0.00146761	0.580302	0.0895449	44.1155	69.2866
YDL181W_01	INH1	YDL181W	GAAGACTTCTTCGTTAGGCAGCGTGAGAAGGAGCAACTACGCCATTTGAAAGAACAACTGGAAAAACAAC	ATP synthesis coupled proton transport	enzyme inhibitor activity	mitochondrion*	ATPase inhibitor	-1.856	-0.475	0.009	1.8324	0.00343038	21.4717	0.0972219	75.8943	0.946922	0.0283977	0.00201775	30.9659	0
YGL187C_01	COX4	YGL187C	TTGAATCTTATGATGATTATCGTTATGTCGGTTGTACGGGTTCTCCCGCTGGTTCACATACTATTATGTG	aerobic respiration*	cytochrome-c oxidase activity*	mitochondrion*	cytochrome c oxidase subunit IV	-1.869	0.045	-0.156	1.8324	0.00365729	72.5126	0.767834	43.2514	0.310406	0.00216555	0.00546464	1.05119	0.280355
YAR071W_01	PHO11	YAR071W	CTCTACTGAATTGACCTTTTTCTGGGACTGGAATACCAAGCACTACAACGACACTTTATTAAAACAGTAA	phosphate metabolic process	acid phosphatase activity	extracellular region	acid phosphatase	-2.001	-0.028	-0.83	1.8324	0.00281338	62.8205	0.853276	2.19551	0.00318936	0.00208891	0.066109	1.76692	13.9557
YBOX_OCH1000200	PHO5	OCH_YBR093C_PHO5	AATTAGTCCATTACTCCTACTACCAAGACTTGCACACTTATTACCATGAGGGTCCAGGTTACGACATTAT	regulation of cell size*	acid phosphatase activity*	chitin- and beta-glucan-containing cell wall*	S000000297	-2.829	-0.571	-1.484	1.8324	0.00125913	17.4873	0.0960446	0	5.15548e-05	0.0885301	0.573054	30.9659	48.2491
YLR227C_01	ADY4	YLR227C	CTGACTACCAACTACCTAAGGTACTGTTGACTGCTATGGAGGGGAAATTACTTGTTGCTGAAAAAATATC	sporulation	structural molecule activity	spindle pole body	Component of the meiotic outer plaque, a membrane-organizing center that assembles on the cytoplasmic face of the spindle pole body during meiosis II and triggers the formation of the prospore membrane	1.02	0.284	-0.134	2.36823	0.0364603	52.5725	0.175786	59.3801	0.46863	0.374348	0.063928	34.2369	4.30916
YBL107WA01	YBL107W-A_ORF	YBL107W-A	AGATTCCCTTTTATGGATTCCTAAATCCTGGAGGAGAACTTCTAGTATATCTACATACCTAATATTATAG				Similar to TyA and TyB proteins	1.022	0.691	0.397	3.60973	0.0735537	21.4717	0.0518708	22.565	0.0456388	0.609715	0.293468	71.1493	44.3725
YIR018W_01	YAP5	YIR018W	CTATCCTGCAGAATTTGATCGAGAATTTCAAACCAATGAAGGCGATACCTATTAAGTACAATACCGCTAT	positive regulation of transcription from RNA polymerase II promoter*	RNA polymerase II transcription factor activity	nucleus	bZIP (basic-leucine zipper) protein|transcription factor	0.484	-0.061	2.05	3.60973	0.16791	57.6213	0.696668	0	6.61094e-06	0.209215	0.000116264	1.75996	2.13107
YBOX_RRN1000002	21S_RRNA	RRN_21S_RRNA	GCTATGTACCTTCAGCAAGACGGAAAGACCCTATGCAGCTTTACTGTAATTAGATAGATCGAATTATTGT				S000007288	0.705	1.131	1.041	4.73269	0.0459407	0	0.00143043	0.195108	0.00224582	0.34605	0.470162	71.1493	77.0158
YBOX_OCH1000067	RPL40A	OCH_YIL148W_RPL40A	ACGGTAGAACCTTGTCTGACTACAACATTCAAAAAGAATCCACTTTGCACTTAGTCTTGAGATTGAGAGG	translation*	structural constituent of ribosome*	cytosolic large ribosomal subunit (sensu Eukaryota)	S000001410	0.582	0.769	1.688	4.73269	0.0613343	2.33242	0.00214113	0	1.72462e-05	0.628408	0.0100736	76.6772	8.74264
YHL028W_01	WSC4	YHL028W	CCACTCTACCATTTCGTTATCAGACAACGTAGACTACTCCAGGAGGGTTCTGCGGCTAATGAACGAATAA	response to stress*	transmembrane receptor activity	endoplasmic reticulum membrane*	contains novel cysteine motif|integral membrane protein (putative)|similar to SLG1 (WSC1), WSC2 and WSC3	-1.726	0.031	0.417	4.73269	0.00584901	72.5126	0.854412	6.6153	0.0379167	0.00391263	0.000884612	2.5898	0
YBR296C_01	PHO89	YBR296C	TCGCTGTTGGTTTATGTAACAAGGATCTCAAATCAGTTAATTGGAGAATGGTAGCCTGGTGTTATTCTGG	phosphate transport	sodium:inorganic phosphate symporter activity	plasma membrane	Na+/Pi symporter (putative)	-1.924	-0.517	-1.18	4.73269	0.00319582	21.4717	0.0761513	2.19551	0.0005933	0.0308009	0.230287	28.0146	54.4644
YGL188C_01	YGL188C_ORF	YGL188C	AGAGCCAAAAAATACATAACCAAAAAGATCGAGAAAAGGTCGAGATATATTTTTATTTAAAAATTCTTAT				Hypothetical ORF	-2.149	0.315	0.361	4.73269	0.00399732	49.4276	0.11745	19.0056	0.064843	0.000962706	0.000770703	7.49211	0.606537
YBOX_ONO1000054	YIL002W-A_ONO_ORF	YIL002W-A	TACTGCAGGCGCAAAGGATATTTTAGATGTTTTGAACCTACTAAAAGGAGGAGAAGAGAAAATCTCGGAA	biological_process	molecular_function	cellular_component	S000028835	0.639	0.393	1.521	5.78753	0.0403604	34.8969	0.0258398	0	1.95777e-05	0.500979	0.039087	37.5921	40.73
YIL134W_01	FLX1	YIL134W	CGCACTGTTTGGTGTTTCGCAAGGTGCCTTATATTTTGCAGTTTACGATACCTTAAAGCAAAGAAAATTG	FAD transport	FAD transporter activity	mitochondrion	FAD carrier protein	0.643	0.365	1.155	6.76023	0.0709378	45.8348	0.0652714	0.630685	0.00201224	0.495153	0.298274	47.2948	69.2866
YIL067C_01	YIL067C_ORF	YIL067C	TATTTAAGAGTGGCTCGTGCCTCTGTACGGTCTCCAACGAATAGAGGTGACTATACGAATGCAGGAGTTT	biological_process	molecular_function	vacuole, cell cycle-correlated morphology	Hypothetical ORF	0.602	0.165	1.214	7.93541	0.13771	64.8369	0.380006	0.195108	0.000581933	0.513345	0.0685964	47.2948	54.4644
YIL056W_01	VHR1	YIL056W	AAATACCAGTGCCCATTACGTTGCCCAAAATGTCATGCATAGGTGAAAACCCCTCTATGCCTTCTATTCC	regulation of transcription from RNA polymerase II promoter*	DNA binding*	cytoplasm*	Hypothetical ORF	0.593	0.281	1.044	7.93541	0.0700358	52.5725	0.111436	0	0.00195687	0.392402	0.314791	40.7844	69.2866
YIR017C_01	MET28	YIR017C	AGAACATGAATAAGCTGCAGAACTTAAACACGCAAATCAACAAACTTCGCGATCGTATAGAGCAATTGAA	response to drug*	DNA binding*	nucleus	transcriptional activator in the Cbf1p-Met4p-Met28p complex	0.389	-0.281	2.036	7.93541	0.211712	34.8969	0.262154	0	7.59519e-06	0.174055	8.64099e-05	4.2795	0.732953
YIR039C_01	YPS6	YIR039C	GAGTCCACTTATATGCTGGGAGATGCTTTCCTTGTCGACGCATATGTAGTCTACGATTTAGAAAACTACG	biological_process	aspartic-type endopeptidase activity	chitin- and beta-glucan-containing cell wall	GPI-anchored aspartic protease	0.353	0.09	1.381	7.93541	0.333922	71.4929	0.645258	0	0.00055434	0.568949	0.141556	30.9659	33.0597
YBOX_TIL1000075	PFK26	TIL_YIL107C_PFK26_13_211	ACGTATATATGGAAAATAATTTAATAGATATATTTTGATATGACTAAGTTATGAAATAGAAAAAAATAAG	fructose 2,6-bisphosphate metabolic process*	6-phosphofructo-2-kinase activity	cytoplasm	S000001369	0.311	-0.007	1.836	7.93541	0.353595	66.9994	0.961922	0	8.39635e-05	0.46951	0.0387342	10.5241	16.715
YKL152C_01	GPM1	YKL152C	ACTTGGAAGGTATCTCTGATGCTGACATTGCTAAGTTGAACATCCCAACTGGTATTCCATTGGTCTTCGA	glycolysis*	phosphoglycerate mutase activity	mitochondrion*	phosphoglycerate mutase	0.603	0.196	1.314	10.1536	0.0976027	59.3661	0.270471	0.528093	0.000727076	0.309622	0.137264	34.2369	59.6964
YIR033W_01	MGA2	YIR033W	GAGTTTTACATCGAATTAATGATGACTTACCAAAATATGAGGATCTGTTCCCGTTGTCTTGGGGTAAAGA	positive regulation of transcription from RNA polymerase II promoter*	transcriptional activator activity	endoplasmic reticulum membrane	Product of gene unknown	0.545	0.217	1.615	10.1536	0.073809	59.3661	0.313668	0	7.88595e-06	0.37538	0.00908066	40.7844	20.0657
YIL148W_01	RPL40A	YIL148W	AACTGTGACAAATCTGTTTGCCGTAAGTGTTATGCTAGATTGCCACCAAGAGCTACCAACTGTAGAAAGA	translation*	structural constituent of ribosome*	cytosolic large ribosomal subunit (sensu Eukaryota)	ribosomal protein L40A|also encodes a ubiquitin protein	0.534	0.528	2.145	10.1536	0.0794104	21.4717	0.01057	0	1.45005e-05	0.986905	0.00099336	71.1493	2.79086
YDR015C_01	YDR015C_ORF	YDR015C	TATGGGAGAAGTCGTAATAGACCTTTTGTTCTTTCTTGCTGGAGCAACTTCGGTGCACAAGCTCTTTTCG				Hypothetical ORF	-1.765	-0.352	-1.609	10.1536	0.00882634	21.4717	0.0741535	0.628683	3.72309e-05	0.02762	0.803837	28.0146	82.8235
YDR134C_01	YDR134C_ORF	YDR134C	TATCACTTAATACACCACCTGGTGTCCATTGCCAACCACTGAAGCACCAAAGAATACCACTTCTCCAGCT	biological_process	molecular_function	chitin- and beta-glucan-containing cell wall	Hypothetical ORF	0.747	0.65	1.775	14.4965	0.16685	27.8101	0.0596641	0.528093	0.000284601	0.874358	0.113008	74.5056	59.6964
YIL108W_01	YIL108W_ORF	YIL108W	ATGCTATCCAAATTATAACGAGTCATGGGAGAATGACCGACATGTTTGGTAACAAAGACGGAGGTGGGTT	biological_process	molecular_function	cytoplasm	Hypothetical ORF	0.482	0.478	1.738	14.4965	0.0793343	25.2221	0.0184319	0	2.46528e-05	0.991725	0.00401137	69.7816	7.56409
YBOX_SNO1000029	SNR68	SNR68	GATGAGCATTTATTTTACTGCGTTATCGTATTGACGGGGGCTGTTTAAGTACAGTCTGTTTTATAATCTA				S000006459	0.511	0.643	2.005	17.5985	0.119302	5.91758	0.00317508	0	2.48248e-05	0.725907	0.0027057	76.8754	8.74264
YIL023C_01	YKE4	YIL023C	TCATTCTATAGTTCCACACAAGTTGGCATAATGACCAGCATAGCTGTCACTTTCCATGAGATCCCTCATG	zinc ion transport	zinc ion transporter activity	endoplasmic reticulum	Hypothetical ORF	0.481	0.254	1.779	17.5985	0.104143	55.3606	0.215967	0	1.30673e-05	0.535333	0.00322595	47.2948	7.56409
YER131W_01	RPS26B	YER131W	GTAGAGGTCACGTCAAGCCAGTGAGATGTGTTAACTGTTCCAAGTCCATTCCAAAGGATAAGGCTATCAA	translation	structural constituent of ribosome	cytosolic small ribosomal subunit (sensu Eukaryota)	ribosomal protein S26B	0.396	0.909	1.17	17.5985	0.111524	1.22067	0.00193446	0.350504	0.00104314	0.174877	0.0663638	60.762	44.3725
YIL091C_01	YIL091C_ORF	YIL091C	TCAATGCAAATAGGTCATTGTTTCAACAGGGGCGTCTAAAAGTTATGTTGTATACGGAAAGACTGCACCA	biological_process	RNA helicase activity	nucleus*	Protein required for cell viability	0.512	-0.108	1.513	20.1785	0.11091	55.3606	0.641301	0.195108	4.96837e-05	0.122904	0.0209615	24.5808	44.3725
YBOX_TIL1000065	PFK26	TIL_YIL107C_PFK26_4_125	ATTCAAGGGAACAAAGGCAAGAGGAATAAAAGCTCATGTTCAAACCAGTAGACTTCTCTGAAACATCTCC	fructose 2,6-bisphosphate metabolic process*	6-phosphofructo-2-kinase activity	cytoplasm	S000001369	0.482	0.017	1.331	20.1785	0.13507	69.8161	0.906535	0	0.000148505	0.21228	0.0557209	15.4816	40.73
YJL214W_01	HXT8	YJL214W	ACGATTGTTTTCACGTGTTTTTACATTTTCTGCTTTTCCTGCACCTGGGGACCTGTATGTTATGTGATTA	hexose transport	glucose transporter activity*	plasma membrane	hexose permease	0.483	0.192	1.513	23.7539	0.163187	62.8205	0.3412	0.350504	7.9398e-05	0.353902	0.0273843	47.2948	40.73
YIL116W_01	HIS5	YIL116W	TTTAGAGGTAACGAATTAGGCTGTTCCGGATGTTTGAGAATTACCGTTGGAACCCATGAGGAGAACACAC	histidine biosynthetic process	histidinol-phosphate transaminase activity	intracellular	histidinol-phosphate aminotransferase	0.42	0.407	1.792	23.7539	0.14617	34.8969	0.018658	0	8.50953e-06	0.969727	0.00169666	69.7816	2.79086
YOR029W_01	YOR029W_ORF	YOR029W	TTGAAAGGGTTTTACTCGCCTTCTGCTCCTAGTTACGATTTTTGCCTAGTACTCCTTCCTACCCTCTTCC				Hypothetical ORF	0.406	-0.005	2.013	23.7539	0.140589	66.9994	0.975532	0	4.04044e-06	0.213824	0.000359567	13.8024	0.606537
YHR136C_01	SPL2	YHR136C	TGCTAGTTACTATACTCCACGTAGAACATCGCAGTCACAATCTCTCAGTGGATCAACTTTTAAAGAGTAT	response to temperature stimulus	enzyme inhibitor activity	cytoplasm	Protein with similarity to cyclin-dependent kinase inhibitors, overproduction suppresses a plc1 null mutation; green fluorescent protein (GFP)-fusion protein localizes to the cytoplasm in a punctate pattern	-1.524	-0.551	-1.216	23.7539	0.0134215	17.4873	0.0952786	4.87206	0.0015013	0.136537	0.628877	46.7789	79.1625
YIL139C_01	REV7	YIL139C	AATACGTTTTAGATTTTAGTGAATTACAACATGTGGATAAAGACGATCAGATCATTACGGAAACTGAAGT	DNA repair*	zeta DNA polymerase activity	mitochondrion*	DNA polymerase zeta (pol-zeta) subunit	0.483	-0.021	1.646	28.1667	0.138417	64.8369	0.911739	0	6.00782e-06	0.191715	0.00881314	37.5921	29.7906
YNL277W_01	MET2	YNL277W	CATCACACGTAAACTGGATACGCACGATTTGGCAAGAGACAGAGTAGATGACATCACTGAGGTCCTTTCT	methionine biosynthetic process*	homoserine O-acetyltransferase activity	cytoplasm	homoserine O-trans-acetylase	0.443		1.655	28.1667	0.147958	69.8161		0	0.000128614	0.178997	0.200065	19.597	22.6708
YBOX_TIL1000073	PFK26	TIL_YIL107C_PFK26_11_145	ACCACTCTCATTGGGAGCAACTTTAACATCAAGAATGAAAATGGTGATTCGAGAATACCATTATCTGCAC	fructose 2,6-bisphosphate metabolic process*	6-phosphofructo-2-kinase activity	cytoplasm	S000001369	0.43	0.085	1.272	28.1667	0.174621	72.3193	0.667693	0.528093	0.000595985	0.285537	0.0616024	34.2369	48.2491
YPL015C_01	HST2	YPL015C	CAATGGCCATGACAGCGATGAAGATGGAGCAAGCAACTCCTCTTCTTCACAAAAAGCCGCTAAAGAATAA	chromatin silencing at rDNA*	NAD-dependent histone deacetylase activity	cytoplasm	Homolog of SIR2	0.396	0.047	2.156	28.1667	0.163532	72.5126	0.753938	0.528093	0.000175533	0.295304	0.00179635	19.597	7.56409
YIL018W_01	RPL2B	YIL018W	CTACGTTATCATCATTGGTCACAACCCAGATGAAAACAAAACCAGAGTCAGATTACCATCCGGTGCCAAG	translation*	structural constituent of ribosome	cytosolic large ribosomal subunit (sensu Eukaryota)	ribosomal protein L2B (L5B) (rp8) (YL6)	0.435	0.247	2.461	31.4172	0.220793	55.3606	0.197887	0	6.47967e-06	0.643452	0.000293372	60.762	1.32712
YIR006C_01	PAN1	YIR006C	ACAAGCTTCCACTTCAGAACCTATTATCGCTCACGTTGATAACTACAATGGTGCTGAAAAAGGCACGGGC	endocytosis*	protein binding, bridging	plasma membrane*	Involved in actin organization and endocytosis	0.397	0.123	1.121	31.4172	0.151876	68.4978	0.462312	1.1615	0.00300001	0.401492	0.115125	44.1155	54.4644
YBOX_TIL1000066	PFK26	TIL_YIL107C_PFK26_5_192	AACGCAACTAAAAAATGCTAAAATTCCCACAAACGATACTACTGACTACATGCCTCCTTCAGATGGAGCA	fructose 2,6-bisphosphate metabolic process*	6-phosphofructo-2-kinase activity	cytoplasm	S000001369	0.317	-0.487	1.424	31.4172	0.205116	21.4717	0.0628502	0	6.93407e-05	0.0321769	0.00400886	1.2563	4.74954
YGR189C_01	CRH1	YGR189C	GTTCTACTACCCAGATATCAAGCAAATACACATCTACAATCCAAAGTTCTTCCTCCGAAGCCAGCTCGAC	cell wall organization and biogenesis	molecular_function	chitin- and beta-glucan-containing cell wall*	cell wall protein	0.312	0.29	1.03	34.168	0.220443	52.5725	0.138289	0.195108	0.00228931	0.94567	0.0846793	67.8014	40.73
YIL132C_01	CSM2	YIL132C	TTAAAAAAAAACAACAATACAAGAACGTCATCTGTGCGTAGCAAGAGAAGGCGGATTAAAAATGGAGATT	meiotic chromosome segregation*	molecular_function	cytoplasm*	Protein required for accurate chromosome segregation during meiosis	-0.734	0.242	1.159	34.168	0.216211	55.3606	0.139952	0	0.00424487	0.0817853	0.0165265	30.9659	0
YBOX_INT1000172	RPL40A	INT_1_YIL148W	GTGACTTGTGGAAAATATGATTAGATTTTGAGCGGGTGATGCGACTTAACAGTCTCATTGCCTAAGAAAT	translation*	structural constituent of ribosome*	cytosolic large ribosomal subunit (sensu Eukaryota)	S000001410	-0.947	-0.369	1.171	34.168	0.181954	25.2221	0.142285	0.195108	0.000698742	0.591484	0.00189315	67.8014	0.487573
YBOX_TIL1000184	TIM44	TIL_DS200_YIL022W_14_0	ACATCGTAAGTGCGTTGGCTGTTCTGTGGAAAAGGGAGACACTTTTTATATCAGGTGCAAAGGCTTCGTA	protein import into mitochondrial matrix	protein transporter activity	mitochondrion*	S000001284	-1.067	-0.378	1.248	34.168	0.0602978	21.4717	0.0734423	0.195108	0.000449402	0.254799	0.00117138	46.7789	0
YIL070C_01	MAM33	YIL070C	TGCTTTATCAGACAACTTTGCCAACGTTAATGTTGTTATTTCTAAAGAAAGCGCAAGCGAACCTGCAGTC	response to drug*	molecular_function	mitochondrion*	33-kDa mitochondrial acidic matrix protein	-1.07	-0.459	1.348	34.168	0.0701596	17.4873	0.0338064	0.350504	0.000317265	0.327488	0.000968378	60.762	0
YIR036C_01	YIR036C_ORF	YIR036C	ATATTAGGGAAACATTGGGTCCTCAGGGCATGACACCCAAGGCTCTCGAGAGGTTTACTCAATTGTACAA	biological_process	molecular_function	cytoplasm	Hypothetical ORF	-1.072	-0.231	1.151	34.168	0.0764232	34.8969	0.271646	0.528093	0.00157801	0.185398	0.0029796	49.7552	0.487573
YIL041W_01	GVP36	YIL041W	AAAGCCTGAGGTTGCAGAAGAAGAAAAGCCACAGACAGCTATCTCTATGAATGACGAAGACGACGCTTAA	biological_process	molecular_function	cytoplasm*	peripheral membrane protein	-1.075	-0.253	1.115	34.168	0.0828421	30.2766	0.13334	1.1615	0.00328537	0.198837	0.00430719	56.0643	1.32712
YBOX_TAG1000002		TAG_KANMX4_AJ002680	TTATGCCTCTTCCGACCATCAAGCATTTTATCCGTACTCCTGATGATGCATGGTTACTCACCACTGCGAT					-1.09	0.059	8.676	34.168	0.121566	72.5126		0	4.62096e-10	0.158419	1.16529e-12	37.5921	0
YIL013C_01	PDR11	YIL013C	TATAAAGAAGTGTATCCCATCAATGAGGCGGTCCAAAACATCTCATAATCCAAACGAACAAAGCGTATAA	sterol transport	ATPase activity, coupled to transmembrane movement of substances	membrane	ABC transporter (putative)	-1.151	0.223	1.465	34.168	0.12038	49.4276	0.258655	0	0.000227977	0.0966853	0.0109426	30.9659	0
YPR126C_01	YPR126C_ORF	YPR126C	GTTCTCTTCTTGCTGCTCTTCTTCCTTCATAATTTCTTCTTGCTCCCTCAATTGTTTCAATTTTTGCTTA				Hypothetical ORF	-1.161	-0.257	-1.099	34.168	0.050124	25.2221	0.21693	2.19551	0.00352114	0.11148	0.511952	17.9457	77.0158
YMR250W_01	GAD1	YMR250W	ATCATATAGAACTTGCCTCTGAGCAAACTCCAGAGCGCAAGAGTTCGTTCATCTACGAAATGTTGCTGGC	response to oxidative stress*	glutamate decarboxylase activity	cytoplasm	glutamate decarboxylase	-1.17	-0.749	-1.204	34.168	0.0587702	17.4873	0.100154	4.87206	0.00162406	0.569077	0.959806	72.1491	81.7311
YIL130W_01	YIL130W_ORF	YIL130W	TGGAGTATTCGATCAGTTAGATGCTCAGCTATTTGGGAAATACCTACCTTTAAATTACCCCTCTGAATGA	biological_process	molecular_function	nucleus	Hypothetical ORF	-1.218	-0.09	1.41	34.168	0.0738771	45.8348	0.674088	0	4.77494e-05	0.0949596	0.000936736	49.7552	0.280355
YIL033C_01	BCY1	YIL033C	CGGAGCTGTGGACGTCTCTAAGAAGGGCCAAGGTGTCATAAATAAACTGAAAGACCATGATTATTTCGGT	response to stress*	cAMP-dependent protein kinase inhibitor activity	cytoplasm*	cAMP-dependent protein kinase regulatory subunit	-1.274	-0.183	1.24	34.168	0.0434634	37.5776	0.304182	0	0.000340131	0.0798361	0.000676294	34.2369	0
YIL082W_01	YIL082W_ORF	YIL082W	ATAATGACATATACTAGGCTATTGACAAAGGAAACCTATAATATTGTCAGAATGCACAAACCAGAGACAT				Hypothetical ORF	-1.316	0.421	1.559	34.168	0.0736208	32.0914	0.0181313	0	6.14091e-05	0.0336086	0.00870003	22.1202	0
YBOX_OCH1000265	YOR192C-C_OCH__ORF	OCH_YOR192C-C_YOR192C-C	CCCAACAATTATCTCAAAATTCACCCACTTTTCAAAAACACACGCCGATTGGTCATATTAATCATGACCA	biological_process	molecular_function	cellular_component	S000028857	0.501	-0.076	-1.318	41.8704	0.230168	57.6213	0.707926	1.27422	0.000259173	0.306464	0.00080717	10.5241	0
YJR010W_01	MET3	YJR010W	TACTTATTAGATACCTCAAGCTCAGCCGATATTCAGCTAGAGTCAGCGGATGAACCTATTTCACATATTG	methionine metabolic process*	sulfate adenylyltransferase (ATP) activity	cytoplasm*	ATP sulfurylase	0.419	0.203	2.752	41.8704	0.24929	49.4276	0.301477	0	1.38966e-05	0.630607	0.00747211	15.4816	22.6708
YIR010W_01	DSN1	YIR010W	GTTAGAAACAAAAGTCGATGAGCTAAGGTACCAGTCGCATATATTAAACTCGCACTCACTAGCCTTAAAC	chromosome segregation	molecular_function	kinetochore*	Protein required for cell viability	0.401	-0.008	1.187	41.8704	0.199569	66.9994	0.962166	0.350504	0.000893138	0.260203	0.0917378	40.7844	54.4644
YFR031CA01	RPL2A	YFR031C-A	CTACGTTATTATCATCGGTCACAACCCAGACGAAAACAAGACTAGAGTCAGATTACCATCCGGTGCCAAG	translation	structural constituent of ribosome	cytosolic large ribosomal subunit (sensu Eukaryota)	ribosomal protein L2A (L5A) (rp8) (YL6)	0.352	0.584	1.748	41.8704	0.236546	17.4873	0.0142066	0	2.34544e-05	0.533643	0.00193067	76.0897	6.56687
YBOX_TIL1000074	PFK26	TIL_YIL107C_PFK26_12_185	CCATGTTGAAAAATAAAAGTTTTCTATTACATGGAAAGGATTATCCTAATAATGCTGATAATAATGACAA	fructose 2,6-bisphosphate metabolic process*	6-phosphofructo-2-kinase activity	cytoplasm	S000001369	0.302	0.081	1.572	41.8704	0.266434	70.7401	0.6218	0	8.38417e-06	0.47613	0.00141992	15.4816	2.13107
YIR013C_01	GAT4	YIR013C	GGAGCAAATTAAAGGTACCGGGACTAAGAGAAGGATCCCCAAAGAACTTACCGGAACTGTCAGATTCTGA	transcription	transcription factor activity	nucleus	very short and so far mRNA can't be detected	-0.019	-0.204	1.256	41.8704	0.956392	32.0914	0.297099	0	0.000260201	0.660019	0.0017466	69.7816	40.73
YIL093C_01	RSM25	YIL093C	ACCACTCGATGGTGAAAGTGTTATCCAGCGAACTATGTACTTAATCAAAACGAAGCAGTATGGGGACATG	translation	structural constituent of ribosome	mitochondrion*	mitochondrial ribosome small subunit component	-0.032	-0.001	1.279	41.8704	0.908438	68.4978	0.994773	0	0.000251026	0.931911	0.000794486	65.7636	40.73
YIR021W_01	MRS1	YIR021W	GTCTTCATTTGGATAAAGGCTGGAAACTTAAATTCCCCATACTATCCTCGACAACGGGCCTAAACTTCTC	Group I intron splicing	RNA binding*	mitochondrion	RNA splicing protein of the mitochondrial carrier (MCF) family	-0.088	0.067	1.659	41.8704	0.736559	72.0312	0.705441	0	2.29681e-05	0.645853	3.91461e-05	60.762	8.74264
YIL008W_01	URM1	YIL008W	GGACTTGATGCTATTTTTGGAAAACAAAGAGTACATAAAATTAAGATGGACAAAGAAGATCCTGTCACAG	response to drug*	protein tag	cytoplasm*	ubiquitin-like protein	-0.09	-0.208	1.922	41.8704	0.733281	32.0914	0.153931	0	5.82925e-06	0.561387	4.3546e-06	69.7816	1.32712
YIR032C_01	DAL3	YIR032C	GAACAGCGATCAAATTGCTTCAAGTAAGCCAGGTAGAGAATAAATCTACCAGTAAAGTTCCCAATTGGAA	allantoin catabolic process	ureidoglycolate hydrolase activity	membrane	ureidoglycolate hydrolase	-0.128	0.342	1.003	41.8704	0.678315	45.8348	0.07415	0.350504	0.00310737	0.119084	0.00659295	46.7789	16.715
YIR031C_01	DAL7	YIR031C	TGACAAAGTAACTCCAGAATTGACCGCTAAGATATTAAATGAAGAGACTGCAAAATTGGCTTCAGCAAGT	allantoin catabolic process	malate synthase activity	cellular_component	malate synthase 2	-0.132	-0.103	1.073	41.8704	0.651269	52.5725	0.546418	0.528093	0.0028361	0.954043	0.00580698	76.0897	26.6056
YIL002C_01	INP51	YIL002C	ATACTATTTTCCGATCATCGGCCCGTATATGCCATATTTAGGGCTAGAGTGACTGTAGTGGATGAACAAA	cell wall organization and biogenesis*	phosphoinositide 5-phosphatase activity*	membrane fraction	phosphatidylinositol 4,5-bisphosphate 5-phosphatase	-0.137	0.298	1.118	41.8704	0.65743	52.5725	0.110295	0	0.00115607	0.159749	0.00332263	46.7789	4.30916
YIL061C_01	SNP1	YIL061C	CAGAATCTGCATAGTCGACATAGAAAGAGGCAGAACCGTTAAATATTTCAAGCCAAGAAGATTGGGCGGC	nuclear mRNA splicing, via spliceosome	mRNA binding*	snRNP U1*	U1snRNP 70K protein homolog	-0.177	0.024	1.01	41.8704	0.551164	70.7401	0.888722	0.528093	0.0038264	0.595423	0.00849421	56.0643	2.79086
YBOX_INT1000173	RPL16A	INT_1_YIL133C	CGGGAAAAACAGGTTTTATTTAAAGGATAATACTAACAAATCCATTTTTTTGAATGAGCATCCATTCATT	translation	structural constituent of ribosome*	cytosolic large ribosomal subunit (sensu Eukaryota)	S000001395	-0.22	0.03	1.43	41.8704	0.519401	70.7401	0.812991	0	6.14516e-05	0.459458	5.41623e-05	60.762	2.13107
YBOX_TIL1000256	TIM44	TIL_YIL022W_1_300_42_0	GGGCAGGACCGAGCTTATAGTGTTTCGTTTTTTTATTCCTGAATTTTTCACTACCGCAGCAATTGCTATT	protein import into mitochondrial matrix	protein transporter activity	mitochondrion*	S000001284	-0.244	0.03	1.503	41.8704	0.405833	70.7401	0.839683	0	1.26126e-05	0.40739	1.01738e-05	56.0643	0.606537
YIL097W_01	FYV10	YIL097W	AACACAGGCATTACCATTTGCTCATCACATTCAGTCTCAATTATTTGAAAATCCAATACTATTACCAAAT	negative regulation of gluconeogenesis	molecular_function	cytoplasm*	Protein of unknown function, required for survival upon exposure to K1 killer toxin; involved in proteasome-dependent catabolite inactivation of fructose-1,6-bisphosphatase; contains CTLH domain	-0.346	0.224	1.089	41.8704	0.372011	57.6213	0.222581	0	0.00786807	0.155483	0.0241152	46.7789	2.14284
YIR029W_01	DAL2	YIR029W	AAGACGGGGCCTGACAAAGAACATGTGTATGAAATACGTAAGAGTATAAGAGTCTCCCATGTCAAATTAA	allantoin catabolic process	allantoicase activity	cellular_component	allantoicase	-0.354	-0.012	1.038	41.8704	0.322438	68.4978		0.528093	0.0142231	0.413109	0.0310704	49.7552	1.32712
YIL136W_01	OM45	YIL136W	GGGGTGAAACAGCCGCTCAACTTTCCAAGGACGAAATGGACGATTTAAGATGGAATTATGAGAATTCAAA	biological_process	molecular_function	mitochondrion*	45 kDa mitochondrial outer membrane protein	-0.474	0.211	1.19	41.8704	0.154171	59.3661	0.236658	0.195108	0.000718596	0.0805233	0.00118985	46.7789	0.280355
YIR016W_01	YIR016W_ORF	YIR016W	ACGGTCCTTGATCAATGCGGAGTGGGACGAAAAGATCTCGCTTTTGTCTCACGCGCAATGCTATAAATAA	biological_process	molecular_function	cellular_component	Hypothetical ORF	-0.487	-0.029	1.688	41.8704	0.255237	62.8205	0.827117	0	0.00012171	0.364353	0.00653856	46.7789	0
YIL004C_01	BET1	YIL004C	CAGTATAAAAACATGGTTAATAATATTTTTTATGGTAGGCGTGCTATTTTTTTGGGTATGGATTACATAA	ER to Golgi vesicle-mediated transport*	v-SNARE activity	endoplasmic reticulum membrane*	Type II membrane protein required for vesicular transport between the endoplasmic reticulum and Golgi complex; v-SNARE with similarity to synaptobrevins	-0.488	-0.16	1.542	41.8704	0.175803	43.4326	0.297273	0	1.64046e-05	0.427738	0.000151432	71.1493	0
YBOX_TIL1000185	CYT2	TIL_DS200_YKL087C_18_0	CTCTTCGTCTTCCTCGTCATTGCTCTCATCGGATGCTGTTTCATTTAGAGCTTCTTCCTCCTCCTCGTCC	cytochrome c-heme linkage	holocytochrome-c synthase activity	mitochondrion*	S000001570	-0.509	-0.556	1.779	41.8704	0.158589	21.4717	0.10184	0	1.15762e-05	0.92436	3.23497e-05	71.1493	0
YIL009W_01	FAA3	YIL009W	TTAAACCGGTGGGTATTGTGGTACCCAACCCAGGACCCCTATCTAAATTTGCTGTCAAATTGCGTATTAT	lipid metabolic process*	long-chain-fatty-acid-CoA ligase activity	cellular_component	acyl-CoA synthase	-0.53	-0.442	1.115	41.8704	0.116715	27.8101	0.219248	0	0.00128956	0.859111	0.00182307	76.8211	2.13107
YIL137C_01	TMA108	YIL137C	AAAACGAGAAACCTCAAGACCAAGTCGTTCGTGAAACGATCTGGGAGTGGTATATGGGCAATTTTGACCA	biological_process	molecular_function	cytoplasm*	Hypothetical ORF	-0.533	-0.236	1.141	41.8704	0.192163	34.8969	0.243619	0.195108	0.0010842	0.733251	0.00165135	76.0897	0.280355
YIL162W_01	SUC2	YIL162W	CTTACAATGTCGATTTGAGCAACTCGACTGGTACCCTAGAGTTTGAGTTGGTTTACGCTGTTAACACCAC	sucrose catabolic process	beta-fructofuranosidase activity	cytoplasm*	invertase (sucrose hydrolyzing enzyme)	-0.545	-0.379	1.22	41.8704	0.150083	21.4717	0.0867975	0	0.000512325	0.715942	0.0017198	77.0285	1.32712
YIL022W_01	TIM44	YIL022W	TGTCAAAGTTCTCAAAAAATGGTTCAGCGAGGCGCCATTCAATGTTTACGCCGCCCAACAGAAAATCTTC	protein import into mitochondrial matrix	protein transporter activity	mitochondrion*	48.8 kDa protein involved in mitochondrial protein import	-0.55	0.004	1.459	41.8704	0.204512	68.4978	0.979055	0	0.00036079	0.244382	0.0149829	65.7636	1.32712
YIL050W_01	PCL7	YIL050W	GAGCGTAATGGTTGCGCAAAGCAATTATTCGTCATGGACTCCGGGAACATTCATAGATTGCTCATAACAG	regulation of glycogen biosynthetic process*	cyclin-dependent protein kinase regulator activity	nucleus*	cyclin	-0.555	0.032	1.422	41.8704	0.139787	72.5126	0.823537	0	4.62358e-05	0.173914	0.00029404	46.7789	0
YIL068C_01	SEC6	YIL068C	TGGTAGGAATATTGAAGTGTAGGAAAGATGTGAGTAGCTCAGAAAGAAAGAAGATCGTACAACAGGCTAC	cytokinesis*	protein binding	bud tip*	exocyst complex 88 kDa component	-0.563	0.085	1.334	41.8704	0.144537	70.7401	0.589182	0	0.000220871	0.154989	0.000882811	46.7789	0
YIL017C_01	VID28	YIL017C	GTACATCAAATGTACAAGTAACACGTGCCACGGTGGAAAGATGTAGAAAACTCGTGGAGGTAGGATTATA	response to drug*	molecular_function	cytoplasm*	Vacuole import and degradation	-0.614	0.079	1.412	41.8704	0.187786	70.7401	0.634925	0	6.39346e-05	0.162131	0.000688235	56.0643	0.606537
YIL034C_01	CAP2	YIL034C	AACATCTCCTTCTTCTCCCGACAGTTTCAACTATAGAGTCACCACTACAATCATTCTGCACTTGGACAAA	filamentous growth*	actin filament binding	actin cortical patch*	capping protein beta subunit	-0.62	-0.126	1.928	41.8704	0.186279	45.8348	0.353428	0	6.86075e-06	0.322507	8.24812e-05	67.8014	0
YIL103W_01	DPH1	YIL103W	AGTCGCTCGGAAGGGTAAAGTTTTTGGTCTGATCTTAGGTGCATTAGGTAGACAAGGTAATTTAAACACT	peptidyl-diphthamide biosynthetic process from peptidyl-histidine	molecular_function	cytoplasm	Hypothetical ORF	-0.628	0.193	1.293	41.8704	0.152967	57.6213	0.212923	0.528093	0.000985626	0.0882961	0.0016122	46.7789	2.13107
YIL129C_01	TAO3	YIL129C	CTTGATAGTTTTTTCACAAAGGACACAAATGTGCCAAATATCTCCTCTAAAATGGGGATGGGAATTCCAC	cell morphogenesis*	molecular_function	mitochondrion*	Identified in a hunt for mutants that activate OCH1 transcription	-0.647	0.112	1.717	41.8704	0.160042	68.4978	0.471047	0	6.64077e-06	0.134321	0.000159739	49.7552	0
YIL040W_01	APQ12	YIL040W	CCTAAAGTCTGCCATTGACGTCATCCAATGGTTGATTCCTACTATTACTAAGTTCAGCCAATCACACCCG	mRNA export from nucleus	molecular_function	endoplasmic reticulum*	Protein of unknown function, localizes to the endoplasmic reticulum	-0.657	0.433	1.306	41.8704	0.116747	32.0914	0.0144941	0	0.000178766	0.0216828	0.000537394	4.2795	0
YGR027WA01	YGR027W-A_ORF	YGR027W-A	AATGTATCCACATCTAATAACTCTCCCAGCACGGACAACGATTCCATCAGTAAATCAACTACTGAACCGA				TyA Gag protein; the main structural constituent of virus-like particles (VLPs)	-0.657	-1.004	-1.091	41.8704	0.174928	9.77614	0.0449881	4.87206	0.00236033	0.599117	0.449316	56.0643	48.2491
YIR022W_01	SEC11	YIR022W	ACGTTTGCTTTTTGTTTGCATCTGCTTACATGTTCTGGCAAGGCTTAGCCATTGCTACTAATAGCGCTTC	protein targeting to ER*	signal peptidase activity	endoplasmic reticulum*	signal peptidase subunit	-0.658	0.005	1.514	41.8704	0.126328	68.4978	0.97381	0	1.44582e-05	0.160119	0.000201959	49.7552	0
YIL167W_01	SDL1	YIL167W	CGCATGCGGTGGATCATGTATGACGTATGAAGACTTGGTGAAAGCGTCGAGCACATTAAACGTATCATAA	serine family amino acid metabolic process	L-serine ammonia-lyase activity	cellular_component	Hypothetical ORF	-0.666	0.056	2.049	41.8704	0.20296	72.3468	0.723746	0	1.82314e-05	0.174172	1.07108e-05	49.7552	0
YIL065C_01	FIS1	YIL065C	TCAAATCCACTGACGTGAATGACGAAAGGCTTGGTGTGAAAATCCTCACAGACATTTACAAAGAGGCCGA	response to drug*	molecular_function	mitochondrion*	Mitochondrial outer membrane protein involved in membrane fission, required for loalization of Dnm1p and Mdv1p during mitochondrial division	-0.686	0.067	1.666	41.8704	0.141474	72.0312	0.732522	0	1.33758e-05	0.1498	0.000204506	56.0643	0
YBOX_RET1000005	YILWTY3-1_RET	YILWTY3-1	CCCAGAAACACAAAACTGTCTCTTGCCCCCACCATTCTCGAAGCAACTGACCCGAAATCCGCTGGTAATC				S000007020	-0.696	0.152	1.433	41.8704	0.226273	64.8369	0.357527	0.195108	0.000161884	0.104479	0.000201005	46.7789	0
YIL125W_01	KGD1	YIL125W	GAAGATATTGAACATGGAAAAAGTATTGGTACGAAAGAGGAAACCAAGAGATTAGTTTTGCTGAGTGGCC	tricarboxylic acid cycle*	oxoglutarate dehydrogenase (succinyl-transferring) activity	mitochondrion*	alpha-ketoglutarate dehydrogenase	-0.715	0.097	1.594	41.8704	0.159557	70.7401	0.60958	0	1.13652e-05	0.134144	0.000335615	46.7789	0
YIL126W_01	STH1	YIL126W	TGACCGTCAAGATCAAACTAAACAAAACAACTGTGTTGGAGAATAATGATGGTAAGCGAGCAGAAGAAAA	meiosis*	ATPase activity*	RSC complex	helicase related protein|snf2 homolog	-0.715	-0.018	1.69	41.8704	0.226796	52.5725	0.921432	0	9.55987e-06	0.243408	0.000790472	65.7636	0.606537
YIL054W_01	YIL054W_ORF	YIL054W	TCTTTATGGGAATAATCATCATCACCATTATCACTGTTACTCTTGCGATCATCATCATTAACATAATTTT				Hypothetical ORF	-0.722	-0.139	1.075	41.8704	0.154521	45.8348	0.409411	0	0.00976808	0.275267	0.0211098	56.0643	0.732953
YIL083C_01	YIL083C_ORF	YIL083C	AATCCCAGAAGTCATCGCACGCCATGACAAATGGGTGGCGCATTCGAAAACTAAGCTAGCTACGAAATAA	coenzyme A biosynthetic process	phosphopantothenate--cysteine ligase activity	cytoplasm*	Homolog to human PPCS	-0.751	0.235	1.381	41.8704	0.192983	55.3606	0.186082	0.195108	0.000135103	0.108994	0.00240736	49.7552	2.13107
YIR012W_01	SQT1	YIR012W	ATGGGGGTTCTTGATTTTATATTACTGCATCCTGTGGCAAATACCGGCACCGAGCAGAAGAGAAAAGTAA	ribosome biogenesis and assembly*	molecular_function	cytoplasm*	Involved in a late step of 60S ribosomal subunit assembly or modification; contains multiple WD repeats; interacts with Qsr1p	-0.762	-0.111	1.399	41.8704	0.179706	49.4276	0.497659	0	8.4788e-05	0.270794	0.00183416	65.7636	1.32712
YIR024C_01	YIR024C_ORF	YIR024C	AAACTTGATAAATTGAAAGAGCTGATACGGAGGGTTCATGATAATAATGGAAAGGTAGACTTCGACGCAG	biological_process	molecular_function	mitochondrion	(putative) involved in cell cycle control	-0.768	-0.238	1.193	41.8704	0.182308	34.8969	0.236987	0.528093	0.00127222	0.390171	0.00670961	69.7816	3.51818
YBOX_IGX1000031		IGX_YM_865904C	ACAAAGGTTTACTTCGCTTCAGCTGCCCCAGCCATTCGTTACAACCATATTTATGGTATTGACTTAACAG					-0.771	0.304	-1.039	41.8704	0.146438	52.5725	0.196773	3.02344	0.00466507	0.0751613	0.898683	46.7789	80.5133
YIL109C_01	SEC24	YIL109C	AAACTGAAGATGGTGAAGCTACTGGCACAATTGTTTTGCCTCAACCAATCAATGCTACCTCTTCGTTGTT	ER to Golgi vesicle-mediated transport*	protein binding	COPII vesicle coat	vesicle coat component	-0.783	0.042	1.364	41.8704	0.158973	72.5126	0.791197	0	0.0001213	0.164982	0.00182785	56.0643	1.32712
YIL085C_01	KTR7	YIL085C	CAAGCCCTCCATAAAGGACAAAGACGTGATTGAAGAGATCAGAAGAGAAAATTTTAGAGTAATTGAATAG	cell wall organization and biogenesis*	mannosyltransferase activity	Golgi apparatus	Putative mannosyltransferase of the KRE2 family	-0.797	0.236	1.266	41.8704	0.163831	55.3606	0.160455	0	0.000339564	0.0897187	0.00327204	49.7552	2.13107
YIL158W_01	YIL158W_ORF	YIL158W	ACTGCATATACCAATGTCCCCGTCATTTTCAGCGGCGAAAAGGTGAATTATGGGATGGTCAGAGATCCTT	biological_process	molecular_function	vacuole, cell cycle-correlated morphology	Hypothetical ORF	-0.809	-0.258	1.087	41.8704	0.14423	30.2766	0.112298	0.528093	0.00250713	0.335892	0.00648601	65.7636	2.13107
YIL026C_01	IRR1	YIL026C	AAAGGGTAGCAGATGAAGACGCCAACCTAAATGATTTGCCGGAAACCGGGTTTTTCGAGAATATTGAAAC	mitotic sister chromatid cohesion*	protein binding	nucleus*	cohesin complex subunit	-0.812	-0.32	1.438	41.8704	0.156094	25.2221	0.0973426	0	5.59441e-05	0.403997	0.00111808	69.7816	0.606537
YER062C_01	HOR2	YER062C	CGAAACAGACGAAGTTGAATTCATTTTTGACGACTACTTATATGCTAAGGACGATCTGTTGAAATGGTAA	response to osmotic stress*	glycerol-1-phosphatase activity	cytoplasm*	DL-glycerol-3-phosphatase	-0.823	-0.432	1.479	41.8704	0.107238	21.4717	0.0625071	0.195108	7.77188e-05	0.474937	0.000406693	71.1493	0.280355
YIL145C_01	PAN6	YIL145C	TGCTGTATACGTGACTGACCGCGAAAAACCCGATACGGTCGTCAGACTAATAGATAACATCGTTATTTAA	pantothenate biosynthetic process	pantoate-beta-alanine ligase activity	cytoplasm*	pantothenate synthase	-0.823	-0.005	1.353	41.8704	0.138302	66.9994	0.975341	0	0.00017144	0.150667	0.00126106	56.0643	0.606537
YBOX_TIL1000259	TIM44	TIL_YIL022W_901_1200_219_0	AACAGGATGTTTACGCCGATGGCCGTATCCTAGATATCAGGGGCGTTGAAATAGTGAGTGCAAAGTTATT	protein import into mitochondrial matrix	protein transporter activity	mitochondrion*	S000001284	-0.831	0.235	1.575	41.8704	0.102215	55.3606	0.191234	0	8.94362e-06	0.0525692	0.000198734	40.7844	0
YBOX_TIL1000255	TIM44	TIL_YIL022W_1501_1643_68_0	TTTGAACATACGACACGATATACCTTATATAGTATCATCTGTACTAATAGTACTATAACTAATACTTCTT	protein import into mitochondrial matrix	protein transporter activity	mitochondrion*	S000001284	-0.842	0.261	1.64	41.8704	0.184041	52.5725	0.151874	0	4.35613e-06	0.0932272	0.000886616	49.7552	0.606537
YBOX_INT1000160	YSC84	INT_1_YHR016C	ATATATGCTTCCTGCTGCCCCTCCTCTAAACTTATGGATGCAGCTAAAATGTTCAAGATAGCTCTCTAGT	endocytosis*	molecular_function	actin cortical patch	S000001058	-0.847	0.063	-1.03	41.8704	0.109688	72.0312	0.693736	1.27422	0.000890504	0.0940365	0.747534	24.5808	54.4644
YIL053W_01	RHR2	YIL053W	AAGGTAAGCCTCACCCAGAACCATACTTAAAGGGTAGAAACGGTTTGGGTTTCCCAATTAATGAACAAGA	response to drug*	glycerol-1-phosphatase activity	cytoplasm*	DL-glycerol-3-phosphatase	-0.851	-0.004	2.102	41.8704	0.122503	66.9994	0.981611	0	1.19856e-05	0.127138	5.80815e-05	46.7789	0
YBOX_INT1000180	RPL2B	INT_1_YIL018W	TACAAGGCAACATAGCAGCGGACAAGAAAGCTTTTTTGATGTTCGTCTTCGAAACGATTACTATCAGGGT	translation*	structural constituent of ribosome	cytosolic large ribosomal subunit (sensu Eukaryota)	S000001280	-0.87	0.007	1.417	41.8704	0.128965	68.4978	0.967366	0	4.85976e-05	0.136563	0.000925806	46.7789	0
YIL038C_01	NOT3	YIL038C	ATTCATTTTTGCAGCCACCGGTAGATACAGCGTCTGAGGTCCGTGATGTGAGTGTTGACAATAACAATGT	regulation of transcription from RNA polymerase II promoter*	ubiquitin-protein ligase activity*	cytoplasm*	CCR4 transcriptional complex component	-0.874	-0.046	1.253	41.8704	0.137922	59.3661	0.759427	0	0.00217341	0.172078	0.0165643	49.7552	0.487573
YIL021W_01	RPB3	YIL021W	ATGAATGTAGAATCTGTGGGGTCTATTCCCGTTGATCAAGTTGTCGTCAGAGGTATCGATACATTACAGA	transcription from RNA polymerase II promoter	DNA-directed RNA polymerase activity	DNA-directed RNA polymerase II, core complex	RNA polymerase II 45 kDa subunit	-0.881	-0.096	1.684	41.8704	0.118532	52.5725	0.574937	0	8.9058e-06	0.185986	0.000306094	49.7552	0
YBOX_OCH1000189	RPL2B	OCH_US100_YIL018W	AAAAGTAGATATACATATTTTAAAAGATTGAGTTACTATTGATAAATCTACTATTTGTCATAAACTCACC	translation*	structural constituent of ribosome	cytosolic large ribosomal subunit (sensu Eukaryota)	S000001280	-0.883	0.336	1.332	41.8704	0.103748	45.8348	0.0888335	0	0.000152665	0.0414112	0.00112085	30.9659	0
YIL149C_01	MLP2	YIL149C	CAACCTTTAGTTTTGGTAAGCCATTCTTCTCCTCTAATACATCATCTCTTCAAAGTTTTCAGAACCCATT	mRNA export from nucleus*	ribonucleoprotein binding	mitochondrion*	coiled-coil protein (putative), similar to myosin and TPR	-0.903	0.101	1.31	41.8704	0.0965037	69.8161	0.568567	0	0.000185965	0.0801146	0.00100709	44.1155	0
YIL150C_01	MCM10	YIL150C	AAAACATTTCGGATCCAAGGAAACTAAAGAAACTTCTGACGGTAGTGCCAGCGATCTTGAGATAATATAA	chromatin silencing at telomere*	protein binding*	nucleus	Protein required for S-phase (DNA synthesis) initiation or completion	-0.924	-0.282	1.248	41.8704	0.124771	30.2766	0.120398	0.630685	0.00122338	0.302355	0.00346762	65.7636	2.13107
YBL083C_01	YBL083C_ORF	YBL083C	CCACCAGCTCTATGGAAAAAAAGCTCAACTGAAACAGATGTATAAATATCATATAATCGTATTGTTTTAA				Hypothetical ORF	-0.932	0.141	1.14	41.8704	0.124268	64.8369	0.441097	0	0.000771187	0.104865	0.00459302	46.7789	1.32712
YBOX_TAG1000008		TAG_EGFP_U57609	CGCATCGAGCTGAAGGGCATCGACTTCAAGGAGGACGGCAACATCCTGGGGCACAAGCTGGAGTACAACT					-0.934	-0.769	-1.269	41.8704	0.169553	17.4873	0.177806	1.20686	0.000219778	0.833029	0.197945	76.6772	22.6708
YDR541C_01	YDR541C_ORF	YDR541C	GTTCAGAAGTTTACACGAAAGTGTCCATGATACTGCTGCCCAAATTTTGAAGAAGGAGAACAGATTATGA	biological_process	dihydrokaempferol 4-reductase activity	cellular_component	Hypothetical ORF	-0.941	-0.282	-1.106	41.8704	0.109789	30.2766	0.124081	2.89616	0.000854866	0.281007	0.795978	56.0643	74.6119
YBOX_OCH1000044	RPL34A	OCH_YER056C-A_RPL34A	GAACAAAAAATTGTCAAGAAGGTTGTCAAGGAACAAACCGAAGCTGCCAAGAAATCTGAAAAGAAGGCTA	translation	structural constituent of ribosome	cytosolic large ribosomal subunit (sensu Eukaryota)	S000002135	-0.946	0.389	1.296	41.8704	0.113139	37.5776	0.029042	0.861022	0.00125786	0.0356346	0.00247917	28.0146	0.732953
YIL015W_01	BAR1	YIL015W	TTACAGTCACCTCTGACATTTATTCATCTACAGGCTGCAAGAGTAGGCCTTTTCTTCAATCATCGACAGC	protein catabolic process	aspartic-type endopeptidase activity	cell wall-bounded periplasmic space	protease|synthesized in a-cells; cleaves and inactivates alpha factor	-0.96	0.11	1.297	41.8704	0.10665	69.8161	0.519734	0.195108	0.000391954	0.0868086	0.00188056	46.7789	0.487573
YIL111W_01	COX5B	YIL111W	TATTTTTAGGGTTAGGAATCTCATTTGGGCTCTTTGGTTTAGTGAGACTATTAGCCAATCCTGAAACTCC	mitochondrial electron transport, cytochrome c to oxygen	cytochrome-c oxidase activity	mitochondrion*	cytochrome c oxidase chain Vb	-1.089	-0.072	1.766	41.8704	0.121285	57.6213	0.684775	0	1.20023e-05	0.218677	0.00015951	56.0643	0
YBOX_TIL1000257	TIM44	TIL_YIL022W_301_600_203_0	GGTAAGAACACAAGAAAGGCGGCTGCCGCCACGGCGAAGAAGCTGGATGAGAGTTTTGAGCCAGTGAGAC	protein import into mitochondrial matrix	protein transporter activity	mitochondrion*	S000001284	-1.26	0.012	1.622	41.8704	0.116436	69.8161	0.939265	0	8.18005e-06	0.108954	0.00132045	56.0643	2.13107
YKL001C_01	MET14	YKL001C	TACTGCTCCAAAAAAACTTGTCTGCATATAGATTGGATGGTGACAACATTCGTTTTGGATTGAACAAGGA	response to drug*	adenylylsulfate kinase activity	cytoplasm*	adenylylsulfate kinase	0.349	-0.415	1.89	47.8213	0.257939	21.4717	0.0931581	0	2.01347e-05	0.0580474	0.00112865	8.87054	5.88929
YER091C_01	MET6	YER091C	AGAAACTAGATTGTCTTTGACTCATATGGTCGAAGCCGCCAAGTACTTCCGTGAACAATACAAGAATTAA	methionine biosynthetic process	5-methyltetrahydropteroyltriglutamate-homocysteine S-methyltransferase activity	cytoplasm	vitamin B12-(cobalamin)-independent isozyme of methionine synthase (also called N5-methyltetrahydrofolate homocysteine methyltransferase or 5-methyltetrahydropteroyl triglutamate homocysteine methyltransferase)	0.308	0.119	1.534	47.8213	0.26048	68.4978	0.441411	0	4.66706e-06	0.524638	0.00138816	44.1155	4.30916
YIL045W_01	PIG2	YIL045W	GAACTTTTCATGAATCAGAATGCGTGTATTTTTCTAATGCCAATGGCATCTTACCAGGAAGCAATATGGA	regulation of glycogen biosynthetic process	protein phosphatase type 1 regulator activity	cytoplasm	30% identity to YER054C/GIP2	-0.25	-0.009	1.567	47.8213	0.392043	66.9994	0.948594	0	1.20251e-05	0.488816	7.50217e-06	69.7816	4.74954
YBOX_TIL1000174	YNL300W_TIL_6_217__ORF	TIL_YNL300W_6_217	CGTATCATTTTTTATTTTTCAAATAAACAAACGAGGGCGGAGTTTATTGGGTCGTCATGACAAGGCTCAA	biological_process	molecular_function	chitin- and beta-glucan-containing cell wall	S000005244	-0.255	-0.087	-3.125	47.8213	0.375211	21.4717	0.64924	2.19551	9.60336e-07	0.641333	0.00186667	60.762	2.15263
YBOX_RRN1000011	ETS2-1	RRN_ETS2-1	GCAGGAGCCGGGGCCTAGTTTAGAGAGAAGTAGACTGAACAAGTCTCTATAAATTTTATTTGTCTTAAGA				S000029718	-0.303	0.596	-1.041	47.8213	0.437832	27.8101	0.0202191	1.1615	0.00468103	0.0368756	0.231811	46.7789	48.2491
YIR038C_01	GTT1	YIR038C	GACCATAACCTCAGAGGAGTCGTATGCTGCTTCTAAGGAAAAGGCGCGTGCTTTAGGTAGCAATTTCTAA	glutathione metabolic process	glutathione transferase activity*	mitochondrion*	glutathione transferase	-0.454	0.185	1.578	47.8213	0.138038	61.1263	0.240756	0	4.23103e-05	0.0877312	5.69543e-05	46.7789	0
YIL124W_01	AYR1	YIL124W	TGAGCACTAGTGACCCTGTAGATGTTTATAGAGGAACGTTCGCCAACATCATGCGTTTTGTCATGATATT	phosphatidic acid biosynthetic process	acylglycerone-phosphate reductase activity	cytoplasm*	1-acyl dihydroxyacetone phosphate reductase	-0.47	0.087	1.804	47.8213	0.120926	70.7401	0.583252	0	8.17398e-06	0.126104	1.18839e-05	56.0643	0
YBOX_OCH1000187	YGR109W-A_OCH_US100_ORF	OCH_US100_YGR109W-A	AATACAACACCTGGTAGCGTTAAAGGTTACTAATTGTTCAAACGAACCATCGAAAAGCCGAACCTAGCTA				S000007346	-0.477	0.161	1.104	47.8213	0.163013	62.8205	0.322203	0	0.00125559	0.111268	0.00269766	56.0643	2.13107
YIL086C_01	YIL086C_ORF	YIL086C	TATCTACGAACTGGCGGTGTACTCAACAGTCTTCGGACCACATCTAAGTTTGTTTACATTAATAACAATT				Hypothetical ORF	-0.496	0.105	1.241	47.8213	0.27348	69.8161	0.469712	0	0.000387239	0.199204	0.00103579	49.7552	0.732953
YIL105C_01	SLM1	YIL105C	TTCTTATGAATCAATGATGTCTTGGTTTGATAATTTGAAGATCTTAACATCTACTTCGAATATACAAGAC	actin cytoskeleton organization and biogenesis*	phosphoinositide binding	cytoplasm*	AVO2 interactor	-0.516	0.064	1.563	47.8213	0.257534	72.3193	0.741234	0	1.10194e-05	0.27688	8.45196e-05	60.762	0
YMR052CA01	YMR052C-A_ORF	YMR052C-A	TTCACGTCTGCTTACACTTTTGTTCGATCCATCGTAGGCTATTTCAGTACCTGGTACGTGTCTTGCAGGT				Hypothetical ORF	-0.551	-0.947	-1.162	47.8213	0.218813	5.91758	0.0386297	2.89616	0.000701257	0.520103	0.260862	47.2948	26.6056
YIR001C_01	SGN1	YIR001C	AGAACAATTATTATAGGAGTCCTTACAATAACAAGAATAGAACCTTCCAAAAAAAACACTTCAACAGTGC	mRNA metabolic process	poly(A) binding	cytoplasm	contains one RNA recognition (RRM) domain	-0.56	-0.195	1.29	47.8213	0.253609	40.3338	0.295713	0.195108	0.000314992	0.493894	0.00359109	74.5056	4.30916
YDR305C_01	HNT2	YDR305C	TTAGATCATTGGGATGGTAATGGGACTTTGACTGATTGGCAAGGAAGAAGAGACGAATATTTGGGTGTTG	nucleoside catabolic process	hydrolase activity*	cytoplasm*	Fhit homolog, member of the histidine triad superfamily of nucleotide binding-proteins	0.277	-0.477	-1.104	52.2743	0.285684	21.4717	0.0808541	1.27422	0.000563025	0.0497864	0.000864577	3.37685	0
YIL098C_01	FMC1	YIL098C	CCGGTAAGCGACAGATCTTTGAATTTGTTTATAGCCGACTCTAAGTCATTACGTTCCATATTACAAAACG	response to drug*	molecular_function	mitochondrion	Assembly factor of ATP synthase in heat stress	-0.249	-0.285	1.391	52.2743	0.390652	27.8101	0.147988	0	5.98586e-05	0.651927	3.1654e-05	69.7816	2.13107
YIL088C_01	AVT7	YIL088C	ATAAGCATGTATACCTTGGCGTTGTCTGTCCAGTCATTTGCACTGGTTCTTTCATTTGTAGGGGCTACAG	transport	transporter activity	vacuole	transporter	-0.388	0.146	1.395	52.2743	0.216201	64.8369	0.340777	0	7.98428e-05	0.13421	0.000172118	49.7552	0
YDL174C_01	DLD1	YDL174C	GCATTCATCGTCTACAGAACCCCTGAAGAACACGAAACCTGTAGCCAACTTGTTGACAGAATGGTCAAGA	aerobic respiration*	D-lactate dehydrogenase (cytochrome) activity	mitochondrion*	D-lactate ferricytochrome c oxidoreductase	-0.409	0.23	1.169	52.2743	0.194767	55.3606	0.173392	0	0.000745381	0.0896618	0.00161392	49.7552	1.32712
YOR155C_01	ISN1	YOR155C	ATTTCTATTATCCGTAAAGTCAGGGCAGTGGGTATCGTCCCAGGCGAACGGTACGATGAAGCTTCTAAAA	inosine salvage	IMP 5'-nucleotidase activity	cellular_component	IMP 5'-Nucleotidase	-0.424	-0.176	-1.025	52.2743	0.247879	40.3338	0.343132	2.19551	0.00108328	0.55911	0.205238	76.0897	20.0657
YIL104C_01	SHQ1	YIL104C	TGACCTAGCAATGAAAGCGTGGACATTCGTATATTATATTCTACGAGGTGGTAAGAGACTAGTCATAAGG	snoRNA metabolic process	molecular_function	nucleoplasm	required for SnoRNAs of the box H/ACA Quantitative accumulation	-0.431	0.217	1.288	52.2743	0.158863	57.6213	0.194909	0.528093	0.000795286	0.0842618	0.00074169	56.0643	3.51818
YIL090W_01	ICE2	YIL090W	AAAAATGACAAACAGTTGCGCAAGAGTCGCAGGATCATGAAGGGATTGTATTGGTACAGTCCTTGCATAT	endoplasmic reticulum organization and biogenesis	molecular_function	endoplasmic reticulum	Hypothetical ORF	-0.437	-0.171	1.238	52.2743	0.189503	37.5776	0.295966	0	0.000317154	0.500675	0.00119126	75.6026	2.13107
YIR008C_01	PRI1	YIR008C	CCCCAAGCAAGACTCTCACATAATTAAGTTACGTGAATGTAAGGAAGATCTCGTATTGATGACTCTTTAT	DNA replication*	DNA primase activity	alpha DNA polymerase:primase complex	DNA primase p48 polypeptide	-0.451	-0.213	1.021	52.2743	0.282639	32.0914	0.14272	2.89616	0.00867608	0.600393	0.0153321	76.0897	22.6708
YIR035C_01	YIR035C_ORF	YIR035C	TATTCCTGACGGTGTTAATGGACAGTACTTGAGCTATAATGACCCTGCCTTGGCGGACTTTATGCCTTGA	biological_process	molecular_function	cytoplasm	Hypothetical ORF	0.258	0.397	1.14	56.3942	0.367494	34.8969	0.0195362	0.350504	0.0013937	0.667795	0.047496	76.7447	36.1813
YIR002C_01	MPH1	YIR002C	ATATCCCAGAAGGTGTTTCCTTCGATGTGGAGCCCAATTTTGTACAATACACCAAAGGGGTAAAAGTTCC	DNA repair	RNA helicase activity*	nucleus	RNA helicase that influences the mutation rate of nuclear and mitochondrial genomes	0.228	-0.127	1.664	56.3942	0.486762	45.8348	0.415023	0	3.92189e-06	0.373398	0.000272406	5.5865	2.13107
YIR005W_01	IST3	YIR005W	AAAGAACTACAAAGTGGAATTCTTAGCCCGCATCAATCATGGCATAATGAATATAAGGATAATGCTTATA	nuclear mRNA splicing, via spliceosome*	RNA splicing factor activity, transesterification mechanism	snRNP U2	U2 snRNP associated protein	-0.223	-0.282	1.23	56.3942	0.547183	40.3338	0.198114	0.528093	0.000805893	0.896315	0.00203665	74.8634	2.13107
YIL140W_01	AXL2	YIL140W	TTCAAATAAGAGTAATGTCAATGTTGGTCAAGTTAAGGACATTCACGGACGCATCCCAGAAATGCTGTGA	bud site selection*	molecular_function	bud neck*	Integral plasma membrane protein required for axial budding in haploid cells, localizes to the incipient bud site and bud neck; glycosylated by Pmt4p; potential Cdc28p substrate	-0.331	0.375	1.864	56.3942	0.204762	37.5776	0.0254687	0	1.01987e-05	0.035835	7.28421e-06	28.0146	0
YIL066C_01	RNR3	YIL066C	CCAAAGGGTACAAAATTCTCTGAACAAAAGGCGGCATCTGCGCTTACCGAAAGCTCAGATAATGAGAAGG	DNA replication	ribonucleoside-diphosphate reductase activity	cytoplasm*	ribonucleotide reductase, large (R1) subunit	-0.363	-0.293	1.091	56.3942	0.254047	27.8101	0.125184	0.528093	0.00281403	0.846365	0.00410005	74.8634	4.74954
YKL096W_01	CWP1	YKL096W	CATCTAAACTACAAGAGCTCTTCTGGTTTCTACGCTATCAAGGACGGGTCGTCTTACATTTTCTCTTCTA	cell wall organization and biogenesis	structural constituent of cell wall	chitin- and beta-glucan-containing cell wall*	cell wall mannoprotein	-0.37	-0.063	1.446	56.3942	0.204359	57.6213	0.680752	0	5.03758e-05	0.348782	6.98153e-05	73.0763	0
YOL104C_01	NDJ1	YOL104C	TTGAGTCTCTTGGACGTTTTCAGAAAACCCAGAAAATATAAACTGAATTTTGGTTTATGGCTAGATTGTC	meiotic recombination*	telomeric DNA binding	nuclear chromosome, telomeric region	Meiosis-specific telomere protein Ndj1p is required for bouquet formation, effective homologue pairing, ordered cross-over distribution (interference), sister chromatid cohesion at meiotic telomeres and segregation of small chromosomes.	-0.377	-0.097	-1.565	56.3942	0.269714	52.5725	0.612197	0	3.45776e-05	0.481042	0.010104	74.8634	0.669282
YIL030C_01	SSM4	YIL030C	TTAGTATTTTTACGTGATGTTTCTACAAAGCAGATTATCGATATTAGCCATGGATCCAGGAGTTTCACTT	ER-associated protein catabolic process	ubiquitin-protein ligase activity	nuclear envelope*	integral membrane protein	-0.399	-0.098	1.705	56.3942	0.275608	52.5725	0.571184	0	8.3451e-06	0.447417	5.68515e-05	74.5056	0
YIL014W_01	MNT3	YIL014W	GATATATGATGCTTCGTTGAACGTAGAGGGACTAATCGTTCCTGACGTTTCTGTTCATCCATGGATGCAA	protein amino acid O-linked glycosylation	alpha-1,3-mannosyltransferase activity	cellular_component	alpha-1,3-mannosyltransferase	-0.766	0.097	1.587	56.3942	0.26028	69.8161	0.58155	0	0.000126251	0.206115	0.0134173	65.7636	0.487573
YBOX_AAA1000012	HIS5	AAA_DS100_YIL116W_11	AGTTTTGGCGCCACTTCTATAAAAGGTCTCATGATATTGTTACAATATCAATTTTTCTTCGTTTCTCATG	histidine biosynthetic process	histidinol-phosphate transaminase activity	intracellular	S000001378	-0.823	0.067	1.583	56.3942		72.5126	0.74603	0	0.000169668	0.309764	0.010533	49.7552	0
YFR030W_01	MET10	YFR030W	GATTGGTGAAGTCTTCCTATATCTAGGTTCAAGACACAAAAGAGAAGAATATTTATATGGTGAGTTATGG	response to drug*	sulfite reductase (NADPH) activity	cytoplasm*	sulfite reductase alpha subunit	0.345	-0.324	2.301	58.9904	0.329467	25.2221	0.0787025	0	5.0179e-06	0.102042	0.000306383	22.1202	2.79086
YIL052C_01	RPL34B	YIL052C	GATTGTTAAGAAGGTCGTTAAGGAACAAACTGAGGCTGCTAAGAAGTCTGAAAAGAAGTCTAAGAAATAA	translation*	structural constituent of ribosome	cytosolic large ribosomal subunit (sensu Eukaryota)	ribosomal protein L34B	0.257	0.293	1.572	58.9904	0.34096	52.5725	0.123876	0	1.18531e-05	0.911959	0.00116439	74.5056	4.74954
YBOX_AAA1000088	SUV3	AAA_DS100_YPL029W_1	AAAGCCTTAACATGATACATTTCTGGTATGATGCCATTGTTGTGCCCTGCCGGGTTTATCGTTTCCTAAC	RNA catabolic process	ATP-dependent RNA helicase activity	mitochondrion*	S000005950	-0.319	-0.223	1.007	58.9904	0.287818	34.8969	0.247709	0.528093	0.00384758	0.784105	0.00541385	74.8634	3.19391
YIL120W_01	QDR1	YIL120W	CTCATTATGCATTCAATTTAGTGGAGGCAAGGTTGCATCCAGCATTTGTGACACTTCTTCTCAGTAGCAT	multidrug transport	multidrug transporter activity*	plasma membrane*	multidrug resistance transporter	-0.326	0.372	1.515	58.9904	0.310367	49.4276	0.0592323	0	1.62122e-05	0.126129	0.000112436	56.0643	0.487573
YIL010W_01	DOT5	YIL010W	GTCTTTGGACTGAGTGCAGATTCTGTGACATCCCAGAAAAAGTTTCAGAGTAAACAAAATTTGCCATATC	response to oxidative stress*	thioredoxin peroxidase activity	nucleus	EC 1.11.1.-	-0.336	-0.169	1.957	58.9904	0.239791	40.3338	0.286494	0	4.0495e-06	0.6181	4.73079e-06	77.0285	0
YIL133C_01	RPL16A	YIL133C	CCGTTGGTTGGAAATACGAAGATGTTGTTGCCAAATTGGAAGCAAAGAGAAAGGTTTCATCCGCTGAATA	translation	structural constituent of ribosome*	cytosolic large ribosomal subunit (sensu Eukaryota)	ribosomal protein L16A (L21A) (rp22) (YL15)	-0.363	0.463	1.479	58.9904	0.33374	32.0914	0.0257289	0.528093	0.000204207	0.0582578	0.000585653	56.0643	4.30916
YKR094C_01	RPL40B	YKR094C	AACTGTGACAAATCTGTTTGTCGTAAATGTTACGCCAGATTACCACCAAGAGCTACCAACTGTAGAAAGA	translation*	structural constituent of ribosome*	mitochondrion*	ribosomal protein L40B|also encodes a ubiquitin protein	-0.393	0.819	2.05	58.9904	0.381194	0.521509	0.00114597	0.630685	0.000496705	0.0217843	0.000570808	46.7789	3.51818
YGL031C_01	RPL24A	YGL031C	AAGGCTGAAAAGGCTGCTAGAAAGGCTGAAAAGGCTAAGTCTGCTGGTACTCAAAGTTCTAAGTTCTCCA	translation	structural constituent of ribosome*	cytosolic large ribosomal subunit (sensu Eukaryota)	ribosomal protein L24A (rp29) (YL21) (L30A)	0.323	0.593	1.033	61.1066	0.433001	21.4717	0.0178816	2.89616	0.00773322	0.567744	0.201685	76.0897	65.7184
YIR034C_01	LYS1	YIR034C	GGTCCCTTTGACGAAATTCCACAAGCTGATATTTTTATCAATTGTATATATCTATCGAAGCCAATTGCTC	lysine biosynthetic process via aminoadipic acid	saccharopine dehydrogenase (NAD+, L-lysine-forming) activity	cytoplasm	saccharopine dehydrogenase	0.238	0.404	1.636	61.1066	0.41333	43.4326	0.0624328	0	9.46806e-06	0.640608	0.00114718	77.0285	3.19391
YBOX_TIL1000068	PFK26	TIL_YIL107C_PFK26_7_195	TGCACTGGTACAGAAAAATATTAGACTCAAATTATTTGGTCCAGATTACAAAGGTAAAGATCCTGAAAGC	fructose 2,6-bisphosphate metabolic process*	6-phosphofructo-2-kinase activity	cytoplasm	S000001369	0.225	0.154	1.216	61.1066	0.415227	64.8369	0.435916	0.350504	0.000669587	0.680984	0.0188976	67.8014	26.6056
YIL035C_01	CKA1	YIL035C	AAAGAGAGCCATTTTTCCATGGAACGAGTAACACAGACCAGCTTGTCAAGATCGTCAAAGTACTTGGTAC	protein amino acid phosphorylation*	protein kinase CK2 activity	protein kinase CK2 complex	protein kinase CK2 alpha subunit	0.216	-0.566	1.68	61.1066	0.449831	21.4717	0.117736	0	5.12026e-06	0.0902607	0.000465008	5.41611	0.606537
YIL152W_01	YIL152W_ORF	YIL152W	TCGCGATTTCTCTCAAGCAACCATACTGTCCTCAAACGAGTTACTCATCAAACTTCCGAAGGACCAAACA	biological_process	molecular_function	cellular_component	Hypothetical ORF	-0.299	0.211	1.354	61.1066	0.335271	57.6213	0.223308	0	0.000125186	0.153492	0.00037695	60.762	1.32712
YER091CA01	YER091C-A_ORF	YER091C-A	TAGCTCGTTCTGCTCAATTGAGAACTGTGAATGTGAATATGGAACAAATGCGATAGATGCACTAATTTAA				Hypothetical ORF	-0.318	0.122	1.146	61.1066	0.405533	68.4978	0.456213	0.528093	0.00130659	0.278624	0.00587989	69.7816	8.74264
YIL076W_01	SEC28	YIL076W	GGTGACAACGAAATGATTTTAAACCTGGCTGAATCGTACATTAAATTTGCCACAAACAAAGAAACGGCAA	ER to Golgi vesicle-mediated transport*	molecular_function	endosome*	epsilon-COP coatomer subunit	0.212	0.273	1.901	62.9882	0.453795	52.5725	0.129649	0	5.68998e-06	0.849946	0.00012959	73.8795	0.280355
YIL127C_01	YIL127C_ORF	YIL127C	AGTACGAGATGAGCTTGAAGACATTCAGCAATCCATCTTGAAGGATACAGTTTCCACTGCGAACACAGAC	ribosome biogenesis and assembly	molecular_function	nucleolus	Hypothetical ORF	0.178	0.216	1.733	62.9882	0.565027	55.3606	0.197273	0	1.52237e-05	0.716621	5.93847e-05	49.7552	2.14284
YBOX_TIL1000258	TIM44	TIL_YIL022W_601_900_28_0	ATACGGTGGGTTTATCACGAAAGAGCAAAGGAGACTTAAACGTGAGAGAGACCTGGCCTCTGGGAAAAGA	protein import into mitochondrial matrix	protein transporter activity	mitochondrion*	S000001284	-0.268	-0.037	1.522	62.9882	0.279604	62.8205	0.801657	0	2.30154e-05	0.417344	3.78645e-05	75.6026	0.487573
YIL003W_01	CFD1	YIL003W	GAGGAAACAAGACACTACAACCCCTGTTGTGGATAAACACGAGCAACCCCAGATAGAATCTCCAAAATAA	iron-sulfur cluster assembly	ATPase activity	cytoplasm	Highly conserved, putative P-loop ATPase localized in the cytoplasm; has a potential role in assembly of iron-sulfur clusters in proteins	-0.288	-0.344	1.259	62.9882	0.264261	25.2221	0.0874735	0	0.000242937	0.861138	0.000316005	65.7636	0.606537
YER056CA01	RPL34A	YER056C-A	CGCTTTGCAAGGTATCTCTACTTTGAGACCAAGACAATACGCCACTGTTTCCAAGACCCACAAGACTGTT	translation	structural constituent of ribosome	cytosolic large ribosomal subunit (sensu Eukaryota)	ribosomal protein L34A	-0.29	0.357	1.962	62.9882	0.441503	49.4276	0.134254	0	4.17263e-05	0.147974	0.000106477	65.7636	1.32712
YER074W_01	RPS24A	YER074W	CAAACAGAGCTAATGTCTCCAAGGATGAATTGCGTGAAAAATTAGCTGAAGTCTACAAGGCTGAAAAGGA	translation	structural constituent of ribosome	mitochondrion*	ribosomal protein S24A	-0.301	0.283	2.193	62.9882	0.470568	52.5725	0.130641	0.528093	0.000185549	0.20558	0.000269719	67.8014	2.79086
YIL049W_01	DFG10	YIL049W	GACACTCATTGCGCCGACTTTATGAAACGCTTTATGTACTACATTATACAAGCAATTCTAGGATGAATTG	pseudohyphal growth	molecular_function	cellular_component	Protein of unknown function, involved in filamentous growth	0.241	0.337	1.271	65.6251	0.459652	45.8348	0.105847	0	0.000188129	0.580608	0.00486502	74.5056	36.1813
YJR137C_01	ECM17	YJR137C	AGTAGGTATCATTAAACCAACCACCGAGGGTAAATACTTCCATGAAGATGTGTCTGAAGATGCCTATTAA	response to drug*	sulfite reductase (NADPH) activity	cytoplasm*	sulfite reductase beta subunit	0.227	0.133	2.26	65.6251	0.435469	66.9994	0.429503	0	2.76831e-06	0.770626	2.77219e-05	69.7816	0.487573
YDR251W_01	PAM1	YDR251W	AAAACAGTAGAAATGCGGATTCTGCTCCGTGCGTTAATCAATTGAACAGTGACTCTCCGCCCCAATTACA	pseudohyphal growth	molecular_function	bud neck*	multicopy suppressor of protein phosphatase 2A	0.222	-0.256	1.059	65.6251	0.472326	27.8101	0.243471	0	0.00212159	0.250995	0.0591455	28.0146	48.2491
YIL112W_01	HOS4	YIL112W	AAAAAATTTGTTAGTTTGCCCATGGCGTGGATTAAATGGGATAACGTTGTTATTGAAAACCACGCAAAAA	histone deacetylation*	NAD-dependent histone deacetylase activity*	histone deacetylase complex	0	0.206	0.414	1.588	65.6251	0.458455	37.5776	0.0450521	0.195108	7.06039e-05	0.533435	0.00140517	76.2365	7.56409
YIL051C_01	MMF1	YIL051C	TGAAGGCCAACAATTTTGTGTACGTGTCTGGTCAAATCCCTTATACTCCAGATAACAAGCCTGTTCAAGG	mitochondrial genome maintenance*	molecular_function	mitochondrion*	Maintenance of Mitochondrial Function	0.16	0.535	2.141	65.6251	0.579232	25.2221	0.0208923	0	3.81423e-06	0.284447	2.2197e-05	67.8014	0
YBOX_OCH1000066	RPL16A	OCH_YIL133C_RPL16A	TAGGTCGTTTAGCTTCCGTTGTTGCTAAGCAATTATTAAACGGTCAAAAAATCGTTGTTGTTAGAGCTGA	translation	structural constituent of ribosome*	cytosolic large ribosomal subunit (sensu Eukaryota)	S000001395	-0.249	0.43	2.154	65.6251	0.387543	34.8969	0.0154731	0	1.93438e-05	0.0550281	1.15267e-05	56.0643	0
YBOX_OCH1000153	RPS24B	OCH_DS100_YIL069C	CTCAAGTATACACATATTTGTATCGGTTATGTCCCCGACTATTTTTTTTTGACGTTCATCTTGTCCTTTT	translation	structural constituent of ribosome	cytosolic small ribosomal subunit (sensu Eukaryota)	S000001331	-0.258	-0.184	2.037	65.6251	0.291388	43.4326	0.427612	0	4.07684e-06	0.827244	1.86593e-06	75.6026	0
YIL123W_01	SIM1	YIL123W	ATTGACCGTTGTTGACCAAGATACTTACTTTACTTGGGAAGGCAAAAAGACATCTGCTCAATACTACGTT	microtubule cytoskeleton organization and biogenesis	molecular_function	chitin- and beta-glucan-containing cell wall	(putative) invovled in control of DNA replication	-0.273	0.142	2.552	65.6251	0.446703	66.9994	0.384913	0	1.3141e-06	0.304794	3.19281e-06	72.1491	0
YIL117C_01	PRM5	YIL117C	AGGCCGCTATTCTCTCTTGCATCCGAATCCAACAGAAATTCACTTTTCATTTCACCAACAGGTGATATCT	conjugation with cellular fusion*	molecular_function	integral to membrane	Pheromone-regulated protein, predicted to have 1 transmembrane segment; induced during cell integrity signalling	0.257	0.048	1.968	67.2458	0.44914	72.5126	0.758049	0	1.10744e-05	0.659302	6.12253e-05	24.5808	2.13107
YBOX_TIL1000071	PFK26	TIL_YIL107C_PFK26_9_211	GAATTCGAAAAAAGACAGAAAGATAAGTTGAGATACAGATACCCTGGTATTGGCGGTGAATCGTATATGG	fructose 2,6-bisphosphate metabolic process*	6-phosphofructo-2-kinase activity	cytoplasm	S000001369	0.23	-0.043	1.424	67.2458	0.475633	59.3661	0.790755	0	6.32701e-05	0.5278	0.00181535	7.49211	20.0657
YIL063C_01	YRB2	YIL063C	CAAGTCTGGTGAAGAGTCTGAGGAGTGCATATATCAAGTCAATGCGAAGCTGTACCAACTTTCCAACATA	protein export from nucleus*	molecular_function	nucleus*	nuclear protein that interacts with Gsp1p and Crm1p	0.217	0.135	1.011	67.2458	0.505836	66.9994	0.475233	1.20325	0.00568418	0.819416	0.0975574	71.1493	54.4644
YBOX_LTR1000010	YKRWOMEGA1_LTR	YKRWOMEGA1	TAATATGAGTAATGCTTTAGTATTGTTTCAGAGCTGTTTTAGATAAAGAAAACATATAGTAGCAAACCTC				S000007063	0.214	0.303	-1.176	67.2458	0.614442	52.5725	0.149115	4.87206	0.00547159	0.863594	0.0495626	74.5056	22.6708
YIL009CA01	EST3	YIL009C-A	GGCCACGATATTTGATATTGATCAAGTCGGATCGTTAAGTACTTTCCCATTTGTATATAAATATTTATGA	telomere maintenance*	telomerase activity	nucleus*	20.5 kDa 181aa protein	0.189	-0.372	1.68	67.2458	0.487203	27.8101	0.183384	0	9.21894e-06	0.143647	0.000313661	30.9659	3.19391
YIL078W_01	THS1	YIL078W	AAGTTTTGGTTGTGCCAGTTGGTGTCAAGTACCAAGGGTATGCTGAAGACGTCCGTAACAAATTGCACGA	translation	threonine-tRNA ligase activity	cytoplasm*	threonine-tRNA ligase	0.185	0.262	1.637	67.2458	0.481725	64.8369	0.270805	0	1.40284e-05	0.973163	0.000367639	74.8634	4.30916
YIL036W_01	CST6	YIL036W	TCTCAAGCCCGTAGAAGGTGGTAAGGATCCAGACAACCAATCATTACCCAATTCTGAAAAGATAAAATAA	telomere maintenance*	specific RNA polymerase II transcription factor activity	nucleus	basic leucine zipper (bZIP) transcription factor	0.176	-0.25	1.692	67.2458	0.520873	37.5776	0.346435	0	0.000128855	0.244874	0.0492076	47.2948	22.6708
YIL031W_01	ULP2	YIL031W	AGCAAGGGATCAAATGCACAACTTCTCTCTAATTATGGAGATGAAAATAACCAGTCTCAAGATTCTGTTT	mitotic spindle checkpoint*	cysteine-type peptidase activity*	nucleus	Peptidase that deconjugates Smt3/SUMO-1 peptides from proteins, plays a role in chromosome cohesion at centromeric regions and recovery from checkpoint arrest induced by DNA damage or DNA replication defects; potential Cdc28p substrate	0.174	-0.311	1.652	67.2458	0.496442	30.2766	0.146592	0	3.90853e-06	0.137538	0.000174662	22.1202	2.13107
YBOX_IGR1000076		IGR_Chr09:(154867..155122)_136	ATAAGGCAACGAACGAGTACTCGAAAAAATGTCATGGACCCCTTAAAATTACTGAGGGGTTCAGAAAATA					0.168	-0.12	1.286	67.2458	0.517449	62.8205		0.350504	0.000587055	0.459942	0.00684415	49.7552	20.0657
YIL141W_01	YIL141W_ORF	YIL141W	ACTCGAGCCCTGTCTCAAGAATGTAATAATACCCATCGTAGGTATGGTTAAAGATAGCATCTCCACAACC				Hypothetical ORF	0.167	-0.099	1.39	67.2458	0.617284	21.4717	0.657445	0	0.000560844	0.499295	0.0633846	37.5921	26.6056
YIL024C_01	YIL024C_ORF	YIL024C	TAGCAGGAAAGAGTCTCTAAATGGGCTAATGTGCATTGCCAAGAAAGTCAAGACGTACTGGAACAAATAG	biological_process	molecular_function	cellular_component	Hypothetical ORF	0.143	0.402	1.13	67.2458	0.616643	30.2766	0.0758508	0.195108	0.00118351	0.689661	0.0216294	72.1491	16.715
YBOX_TIL1000072	PFK26	TIL_YIL107C_PFK26_10_1	CCTGTTATCACAGAACTAGAAAGAATCGAGGATAACGTTCTTATTATTACACACCGGGTGGTGGCAAGAG	fructose 2,6-bisphosphate metabolic process*	6-phosphofructo-2-kinase activity	cytoplasm	S000001369	-0.229	0.003	1.289	67.2458	0.448868	55.3606	0.985084	0	0.000294543	0.46937	0.00103486	76.0897	2.79086
YIL075C_01	RPN2	YIL075C	TACAAAAATAAGTACTCTTCTAAACCTTATAAAGTCGACAATATGACCCGTATACTACCACAACAATCGA	ubiquitin-dependent protein catabolic process	endopeptidase activity*	nucleus*	involved in tRNA processing and degradation of ubiquitinated proteins	-0.237	0.332	1.801	67.2458	0.449994	45.8348	0.0596873	0	1.261e-05	0.119932	4.411e-05	60.762	0.487573
YIL062C_01	ARC15	YIL062C	GGAAAGAATTACTCAAGTCAGTGGTGTCACACCTATCGTTCATTATATATCGGATAGAAGAACTGTATGA	mitochondrion inheritance*	structural molecule activity*	mitochondrial envelope*	Arp complex subunit	-0.243	0.12	1.903	67.2458	0.459727	66.9994	0.402999	0	1.16998e-05	0.304202	3.72379e-05	73.0763	0.487573
YIL043C_01	CBR1	YIL043C	TACATTACCAAGGATGTCATCAAGGAACACTTGCCCGCTGCTACAATGGACAACGTTCAAATTTTGATCT	electron transport	cytochrome-b5 reductase activity	mitochondrion*	cytochrome b reductase	-0.263	0.31	1.681	67.2458	0.392656	49.4276	0.0912865	0	1.23738e-05	0.109841	1.44282e-05	56.0643	0
YBOX_AAA1000011	SPC97	AAA_DS100_YHR172W_5	TCTTTTCTTAGTTTCTTTCATAACACCAAGCAACTAATACTATAACATACAATAATAATGGCTGTCTCTA	microtubule nucleation	structural constituent of cytoskeleton	outer plaque of spindle pole body*	S000001215	0.265	0.077	1.29	69.388	0.598509	72.0312	0.775647	0.528093	0.000811192	0.736533	0.0887957	73.0763	54.4644
YBOX_ONO1000086	YML054C-A_ONO_ORF	YML054C-A	ATGATTCCCTTTCCTGCACAACACGAGATCTTTCACGCATACATCGGAAGGATCACCCCCCACTCAAGTC	biological_process	molecular_function	cellular_component	S000028573	0.263	0.323	-1.034	69.388	0.505326	49.4276	0.11172	2.89616	0.0012691	0.671219	0.00464655	74.5056	0.669282
YCR018C_01		YCR018C	ATTGTTAAGAACAAAACCAGCTCTTTGAACGAAATTACACCCTCAAAGAATCGTGTTATTAGTGCATGCA					0.17	-0.256	-1.01	69.388	0.593846	30.2766	0.145487	3.60064	0.00195954	0.224217	0.00798078	28.0146	2.15263
YBOX_IGR1000077		IGR_Chr09:(complement(355842..356004))_77	TTTTAATTTTTCGTTAAAAAATATTGATCACTTTATAGGGAATATTATGTACCTGGCTACAGCTGAAGCT					0.168	0.035	1.508	69.388	0.563211	69.8161	0.85538	0	1.35907e-05	0.643531	0.000889387	71.1493	8.74264
YOL100W_01	PKH2	YOL100W	TTGAAACCTTTATCAATGCCAAGGAACAAAATTCAAAAAAACACGCTGCTCCAGTACCGTTAACCAGTAA	protein amino acid phosphorylation*	protein kinase activity	nucleus	Pkb-activating Kinase Homologue	0.156	0.112	1.612	69.388	0.630496	69.8161	0.625519	0	0.000113011	0.907966	0.0720998	72.1491	22.6708
YBOX_TIL1000069	PFK26	TIL_YIL107C_PFK26_8_47	TCAAAATGATAGATGTGGGAAAGAAAGTCATCGCATACAATATTCAAGGGTTTTTAGCTTCGCAGACGGT	fructose 2,6-bisphosphate metabolic process*	6-phosphofructo-2-kinase activity	cytoplasm	S000001369	0.145	-0.045	1.354	69.388	0.684924	61.1263	0.785195	0	9.78691e-05	0.617998	0.00138273	22.1202	26.6056
YGL062W_01	PYC1	YGL062W	GTTGTAATCGAACAAGGTAAAACGCTAATTATCAAGCTACAGGCTGTGGGTGATTTGAACAAAAAGACCG	gluconeogenesis*	pyruvate carboxylase activity	cytosol	pyruvate carboxylase	0.108	-0.076	1.198	69.388	0.71286	57.6213	0.647143	0	0.00301319	0.546595	0.060496	74.5056	7.56409
YBOX_IGR1000186		IGR_Chr09:(113606..114606)_469	GTTTTACCAGTCTAAGCTTGATGATCAAGCGCTTGCAAAAGAAGTCTTGGAGGGCTTCGCCGCATTAGCT					-0.193	0.183	1.637	69.388	0.412184	69.8161	0.349496	0	4.31333e-06	0.22729	8.68317e-06	69.7816	0
YIL142W_01	CCT2	YIL142W	TGAAGTTCTACTAAGGGTGGATAACATCATCCGTGCAAGACCAAGAACCGCCAATAGACAACATATGTAA	protein folding*	unfolded protein binding	cytoplasm*	Subunit beta of the cytosolic chaperonin Cct ring complex, related to Tcp1p, required for the assembly of actin and tubulins in vivo	-0.198	-0.184	1.474	69.388	0.472395	40.3338	0.367212	0.528093	0.000299904	0.966196	0.000306794	72.1491	3.19391
YBR072W_01	HSP26	YBR072W	AAAGCAGACTACGCAAATGGTGTTTTGACATTAACAGTTCCAAAATTGAAGCCTCAGAAGGATGGTAAGA	response to stress*	unfolded protein binding	cytoplasm*	heat shock protein 26	-0.202	0.408	1.173	69.388	0.43066	32.0914	0.0187958	0.861022	0.00194818	0.0454482	0.00258397	46.7789	6.56687
YIL095W_01	PRK1	YIL095W	TGATCCGGTAACGTATAAATCCGCATCCGGGTATGGTAAATATACAGATATTGGTACAGAAACTTCCAAT	protein amino acid phosphorylation*	protein serine/threonine kinase activity	actin cortical patch	serine/threonine protein kinase	-0.202	-0.088	1.584	69.388	0.504944	55.3606	0.663391	0	9.95528e-06	0.741556	6.32698e-05	76.6772	0.487573
YIL044C_01	AGE2	YIL044C	TCAAATTCATTACAAAAGACGCAAACACAACCACCTTCCCACTTATTAAGCACCTCAAGGAGTAATACGA	ER to Golgi vesicle-mediated transport*	ARF GTPase activator activity	clathrin-coated vesicle	ARF GAP with effector function(s)	-0.204	-0.056	1.024	69.388	0.421548	61.1263	0.795426	0.528093	0.00327342	0.649542	0.00558351	77.0285	3.51818
YIL146C_01	ECM37	YIL146C	TTCACTTGGGGCATTTCAATTACTATAGGAATTAGTTTTGGATGTTGTGTGACATACTTTGTCACTGCAG	cell wall organization and biogenesis	molecular_function	cellular_component	ExtraCellular Mutant	-0.204	-0.108	1.669	69.388	0.534923	49.4276	0.507416	0	1.16642e-05	0.788699	0.000135409	76.2365	1.32712
YIL047C_01	SYG1	YIL047C	AGTGGATTGTATACGCAATTGCTCCTCAAACAATTCAGCAGAGTGCTGTGACGTCGTTTATATTGGCCCT	signal transduction	molecular_function	mitochondrion*	plasma membrane protein	-0.207	0.205	1.259	69.388	0.526791	57.6213	0.190135	0.195108	0.000471882	0.258722	0.00250092	69.7816	6.56687
YIL069C_01	RPS24B	YIL069C	CAAACAGAGCTAATGTCTCCAAGGATGAATTACGTGAAAAATTAGCTGAAGTCTACAAGGCTGAAAAGGA	translation	structural constituent of ribosome	cytosolic small ribosomal subunit (sensu Eukaryota)	ribosomal protein S24B	-0.214	0.506	1.774	69.388	0.539495	27.8101	0.015412	0.350504	0.000107342	0.0800513	0.000281834	56.0643	2.79086
YOR333C_01	YOR333C_ORF	YOR333C	GAGACGCCGATTCATGAGATGCTTGATTGAAAATCACTTTCACTACGATTGCGTATACCGTTACTGTTAG				Spore Wall Formation	0.591	-0.495	-1.189	70.8739		17.4873	0.0448633	3.60064	0.00308296	0.0587552	0.0220148	0.589789	0
YBOX_RET1000001	YGRWTY3-1_RET	YGRWTY3-1	AGCCCAATTTACTATTGGCCAAAATTACAACATTCGATCATACAATACATCAGGACCTGCGTACAATGTC				S000006984	0.269	0.049	1.157	70.8739	0.426548	72.5126	0.806105	0	0.000677341	0.670521	0.0174484	67.8014	26.6056
YDL191W_01	RPL35A	YDL191W	AACAATTGGCTTCTCAATTGGTTGACTTGAAAAAGGAGTTGGCTGAATTGAAGGTCCAAAAGTTGTCCAG	translation	structural constituent of ribosome	cytosolic large ribosomal subunit (sensu Eukaryota)	ribosomal protein L35A	0.106	0.655	1.05	70.8739	0.691956	9.77614	0.00994095	2.19551	0.00672596	0.115406	0.0408088	60.762	44.3725
YLR092W_01	SUL2	YLR092W	GTCGCCAGAGTACCTCAAGGCGAAGAAAATCCTGAAAAATATAGCGTTTATACCGCTTCAGGAACAAATC	sulfate transport	sulfate transporter activity	plasma membrane	high affinity sulfate permease	0.105	-0.297	2.064	70.8739	0.734278	30.2766	0.166563	0	7.82542e-06	0.205371	5.00882e-06	13.8024	3.19391
YIL064W_01	YIL064W_ORF	YIL064W	ACATCTTTAGTGGTGACTGGAAGCCGGGAAAGTATGACATTGTGTTGGATAAAGGGACCCTAGATGCCAT	ribosome biogenesis and assembly	S-adenosylmethionine-dependent methyltransferase activity	cytoplasm	Putative S-adenosylmethionine-dependent methyltransferase of the seven beta-strand family	0.08	0.494	1.258	70.8739	0.739387	27.8101	0.0142693	0.528093	0.000665725	0.146881	0.00322595	65.7636	9.93795
YLL039C_01	UBI4	YLL039C	TCTACTCTTCACTTGGTGTTGAGACTGAGAGGTGGTATGCAAATTTTTGTCAAGACACTGACAGGTAAGA	sporulation (sensu Fungi)*	protein tag*	cytoplasm	ubiquitin|poly-ubiquitin	-0.179	0.113	1.431	70.8739	0.460479	69.8161	0.589859	0	7.04206e-05	0.339428	7.32439e-05	73.8795	0
YIL115C_01	NUP159	YIL115C	ATTTAGAATGCAAAAGACATTACGTCAAAAGCTATTCGATGTGTCCGCCAAAATTAATCATACTGAAGAG	mRNA export from nucleus*	structural molecule activity	nuclear pore	contains coiled-coil domain and repeated motifs typical of nucleoporins|nuclear pore complex subunit|nucleoporin 159 kDa	-0.19	-0.315	1.266	70.8739	0.437011	25.2221	0.0999942	0	0.000222398	0.669091	0.000373295	47.2948	0.606537
YIL166C_01	YIL166C_ORF	YIL166C	CTGGTCGCTTTACCGACTGACACAAACCCCTGGATCAAGTATATATTACTAACCGGTATACTTGGTCTTC	transport	transporter activity	membrane	Hypothetical ORF, member of the Dal5p subfamily of the major facilitator family	-0.266	-0.046	1.342	70.8739		61.1263	0.814501	0	0.000148387	0.80618	0.000198948	65.7636	29.7906
YBOX_OCH1000062	HXT1	OCH_YHR094C_HXT1	ATCACAGTTTTATCTCCCATGCTAATATCTGAGGTCGCCCCCAGTGAAATGAGAGGCACCTTGGTTTCAT	hexose transport	glucose transporter activity*	plasma membrane	S000001136	0.161	0.164	1.169	71.8704	0.699493	62.8205	0.313202	0	0.000773058	0.995022	0.0514953	74.8634	48.2491
YCR031C_01	RPS14A	YCR031C	ATTTATCTGGTAAGGAAACCATCGCCAGAGTTACTGGTGGTATGAAGGTTAAGGCTGACAGAGATGAATC	translation*	structural constituent of ribosome*	cytosolic small ribosomal subunit (sensu Eukaryota)*	ribosomal protein S14A (rp59A)	0.135	0.783	1.176	71.8704	0.700244	1.22067	0.00130889	0.528093	0.00120213	0.122868	0.0342907	60.762	40.73
YML100WA01	YML099W-A_ORF	YML099W-A	GACACAGCTCTTCCAGCTACTGGCTCCGGCTATTCATGAAAAATCCAAAAATAACATATTTATGATAGCA				Hypothetical ORF	0.096	-0.274	1	71.8704	0.782295	27.8101	0.117744	0.528093	0.00444371	0.217753	0.0210892	75.6026	59.6964
YIL107C_01	PFK26	YIL107C	CAAGAATGAAAATGGTGATTCGAGAATACCATTATCTGCACCACTTATGGCCACTAATACTTCTAATAAC	fructose 2,6-bisphosphate metabolic process*	6-phosphofructo-2-kinase activity	cytoplasm	6-phosphofructose-2-kinase	0.093	0.167	1.788	71.8704	0.760469	62.8205	0.316101	0	0.000105947	0.819261	0.0290989	74.8634	2.13107
YIL138C_01	TPM2	YIL138C	GACTCCAATAACTTGAGATCTAATAATGAGAACTACACCAAGAAAAACCAGGATCTAGAACAACAGCTAG	actin filament organization*	actin lateral binding	bud neck contractile ring*	tropomyosin isoform II	0.066	0.034	1.575	71.8704	0.762316	72.5126	0.84383	0.195108	5.02843e-05	0.901821	0.000132437	65.7636	2.79086
YIL048W_01	NEO1	YIL048W	GTAAATGAATTAATAATGGTTGCCTTAGAAATCTACACATGGAATAAAACAATGCTCGTCACTGAAATTG	endocytosis*	phospholipid-translocating ATPase activity*	Golgi apparatus*	P-type ATPase	-0.164	0.233	1.271	71.8704	0.424696	57.6213	0.207517	0	0.000293427	0.128974	0.000265583	67.8014	1.32712
YIL147C_01	SLN1	YIL147C	TAAAGTGGATGGTTTACTTTCTACCAAGATGATAAGGCGCGATTTAGGTTATACCTCACCTATTGTCGCT	protein amino acid phosphorylation*	osmosensor activity*	plasma membrane	histidine kinase osmosensor that regulates an osmosensing MAP kinase cascade|similar to bacterial two-component regulators	-0.17	0.027	1.56	71.8704	0.480215	70.7401	0.853532	0	1.38108e-05	0.435938	2.38414e-05	76.5124	0.606537
YIL128W_01	MET18	YIL128W	GCTTCCGCACAAATATAATAGTGTCAGTGTCAGGTTAATAGCCTTACAGCTTCTAGAAATGATTACGACT	telomere maintenance*	RNA polymerase II transcription factor activity	nucleoplasm	TFIIH regulator	-0.172	0.245	1.484	71.8704	0.448406	55.3606	0.151987	0	1.58652e-05	0.136059	1.6242e-05	65.7636	0.280355
YBOX_INT1000175	MOB1	INT_1_YIL106W	GTTGCTATTTTCTTTTCTACTTCAAGTATTATTGTTCATCTTTTATTAACAAACTGGGTATGAGTTACCT	protein amino acid phosphorylation*	kinase regulator activity	bud neck*	S000001368	-0.209	-0.185	1.117	71.8704		40.3338	0.302981	0	0.00729953	0.67437	0.0426963	75.6026	12.0199
YBOX_INT1000179	RPL34B	INT_1_YIL052C	ATTTAGAGAAGCGTACCACTTAGAAATAGGAAGAACCAGATCATCGATAGGGGAATCAACTATGCAAGAA	translation*	structural constituent of ribosome	cytosolic large ribosomal subunit (sensu Eukaryota)	S000001314	0.086	-0.1	1.645	72.2773	0.783494	52.5725	0.588787	0	7.33527e-05	0.572605	0.0461964	67.8014	26.6056
YIL039W_01	YIL039W_ORF	YIL039W	TGTTTGGTGGTTCGCTAAAGTGTCCCTGCTCGTCACCATATTCACTTGGTCCTCGCTACTATTTGTCTAA	response to drug	molecular_function	endoplasmic reticulum	Hypothetical ORF	0.072	0.293	1.191	72.2773	0.746583	52.5725	0.151994	0.195108	0.000771169	0.432026	0.00457862	76.0897	13.9557
YIR037W_01	HYR1	YIR037W	CACCTGTTGACAAGAAAGGCCAACCATTCCCCTTCGACCAATTAAAGGGAAAAGTGGTGCTTATCGTTAA	response to oxidative stress	thioredoxin peroxidase activity*	intracellular	glutathione-peroxidase (putative)	0.058	0.081	1.482	72.2773	0.788875	70.7401	0.615556	0	3.73106e-05	0.930757	0.000186104	73.0763	4.30916
YIL122W_01	POG1	YIL122W	CTGGTCAGGAACGAGACCAGTCAAGAAAAAGTTTTAGTCATAGAAGGTCACAAAGTGCCAATATTTCCAT	G1/S-specific transcription in mitotic cell cycle*	specific RNA polymerase II transcription factor activity	nucleus	transcription factor (putative)	0.016	0.229	1.289	72.2773	0.958419	70.7401		0	0.000240666	0.799584	0.00108865	65.7636	26.6056
YGR109WB01	YGR109W-B_ORF	YGR109W-B	TTTAAACTCTCACAAGAAAAAGCACAGAGTTATTAATGTACAATTCCTGAAAAAGTTTGTATACCGTCCA				TyB Gag-Pol protein; proteolytically processed to make the Gag, RT, PR, and IN proteins that are required for retrotransposition	0.077	0.172	1.103	72.9014	0.80445	62.8205	0.291405	0.528093	0.0026301	0.765952	0.0269391	76.6772	44.3725
YIL016W_01	SNL1	YIL016W	GAAGGAAAAAAGGAAAGGCGTCATAAAGGAAATTCAGGCTATGTTAAAAAGTTTGGACTCTCTTAAATAA	protein folding*	chaperone regulator activity	mitochondrion*	18.3 kDa integral membrane protein	0.031	0.346	1.425	72.9014	0.886777	49.4276	0.140217	0	7.49116e-05	0.303915	0.000186624	74.5056	2.14284
YIR025W_01	MND2	YIR025W	TCTTATGGTGGGATTACACCTGATCTAGCGAGTAATTGGAGGAATTGGACTAGGGAGAGGATAACTAGTT	mitotic sister chromatid segregation*	molecular_function	nucleus*	needed for Meiotic Nuclear Division	0	0.152	1.128	72.9014	1	64.8369	0.32769	1.20325	0.0029909	0.532636	0.00836209	60.762	29.7906
YBOX_OCH1000194	YNL034W_OCH_US100_ORF	OCH_US100_YNL034W	CCACAGGAAAAAAAACCATCCGATCTAATCTTCAAATATCAATTTGAGGTTGAAAAAATTTGCTAAAGCG	biological_process	molecular_function	cellular_component	S000004979	0.321	0.152	-1.087	73.3499		66.9994	0.452887	2.19551	0.00386845	0.981534	0.033551	6.14137	20.0657
YIR014W_01	YIR014W_ORF	YIR014W	CTATTGTAAGAATGATAATAAACAAAGCCATACGATATTACCAAGGCCTAATACTTCTAGAAACAGCGTA	biological_process	molecular_function	vacuole, cell cycle-correlated morphology	Hypothetical ORF	0.012	-0.117	1.027	73.7355	0.960493	49.4276	0.472112	3.02344	0.00887007	0.620315	0.0234987	49.7552	40.73
YIL144W_01	TID3	YIL144W	TTAAAGCATGACATAAATGAGAAAACTCAAATTAATGAAAAACTTGAATTGGAATTGTCCGAAGCGAATT	chromosome segregation*	structural constituent of cytoskeleton	condensed nuclear chromosome kinetochore*	Product of gene unknown	-0.012	0.362	1.373	73.7355	0.962507	45.8348	0.0565079	0	0.00010482	0.198287	0.000326204	67.8014	2.13107
YIL080W_01	YIL080W_ORF	YIL080W	GATACTACACACAAAACTTACTTATGTCACATGCAAGACGTAGACCCAACACTTTCAGTAGAATACTCAG	transposition, RNA-mediated	protein binding*	retrotransposon nucleocapsid	TyB Gag-Pol protein; proteolytically processed to make the Gag, RT, PR, and IN proteins that are required for retrotransposition	-0.005	0.645	1.269	73.9843	0.981144	6.9611	0.00381363	0	0.00180602	0.0276314	0.0375894	49.7552	9.93795
YIL096C_01	YIL096C_ORF	YIL096C	ACTTTTAGCCAAAAAAAATGGACTAACTCTGAGCAGATCGAGCAAATTCCAATGGGAAAATTTTCCAGGA	ribosome biogenesis and assembly	molecular_function	nucleus*	Hypothetical ORF	-0.007	0.445	1.546	73.9843	0.975008	32.0914	0.028215	0	8.50093e-06	0.103539	3.10816e-05	60.762	0.606537
YIL094C_01	LYS12	YIL094C	TATTCAGAGAAATCTGTAAGGAAGTCTACGAATCTAACAAGGACAAGTACGGTCAAATCAAATATAACGA	lysine biosynthetic process	homoisocitrate dehydrogenase activity	mitochondrion	homo-isocitrate dehydrogenase	-0.015	0.057	1.559	74.3784	0.958455	72.3468	0.715973	0.195108	3.2095e-05	0.805302	0.000283618	74.5056	3.19391
YIL082WA01	YIL082W-A_ORF	YIL082W-A	GGAGATCACGTATTAGTGCATAGAGATGCATACTTCAAGAAAGGTGCTTATATGAAAGTACAACAAATAT				Hypothetical ORF	-0.029	0.313	1.284	74.3784	0.897661	49.4276	0.0992467	0	0.000183187	0.228929	0.000642736	69.7816	0.606537
YIL019W_01	FAF1	YIL019W	AGATATTGCTCGTATCAGTGGAGGCGAGAGGAGTGGTAAATTTAATGGCAAAAAGAAATCCCGTCGCTAG	ribosome biogenesis and assembly*	molecular_function	cytoplasm*	Protein required for cell viability	-0.031	0.403	1.011	74.3784	0.894925	37.5776	0.0354785	2.89616	0.00818616	0.127419	0.0191273	60.762	33.0597
YIL029C_01	YIL029C_ORF	YIL029C	CAATCTTTTGAATTTTGATAATAGTATAAGCGTAAGCTGGTTTATAACATACTCAGTGATCGTTTCCATT	response to drug	molecular_function	cellular_component	Hypothetical ORF	0	0	1.648	74.7048	0.998843	68.4978	1	0	8.35115e-05	0.998933	0.0235116	74.5056	4.30916
YIL155C_01	GUT2	YIL155C	AATCGGTGAGTTAAAGTATTCCATGCAGTACGAATATTGTAGAACTCCCTTGGACTTCCTTTTAAGAAGA	carbohydrate metabolic process*	glycerol-3-phosphate dehydrogenase activity	mitochondrion*	glycerol-3-phosphate dehydrogenase	-0.041	0.174	1.876	74.7048	0.892332	62.8205	0.353628	0	1.02819e-05	0.515269	4.17871e-05	76.2365	0.487573
YIL170W_01	HXT12	YIL170W	TTCTTTACCCCATTCATTACCGGGGCAATCAACTTTTACTACGGTTATGTATTCTTAGGCTGTCTGGTTT	biological_process*	molecular_function*	cellular_component	putative hexose permease	-0.048	-0.329	1.188	74.7048	0.888488	21.4717	0.0653291	0.528093	0.0011613	0.440599	0.0109	47.2948	26.6056
YGR027C_01	RPS25A	YGR027C	CAAAGCAACAATTATCTAAAGCTGCCAAAGCCGCTGCTGCCCTTGCTGGTGGTAAGAAGTCTAAGAAGAA	translation	structural constituent of ribosome	cytosolic small ribosomal subunit (sensu Eukaryota)	ribosomal protein S25A (S31A) (rp45) (YS23)	-0.057	0.28	1.15	74.7048	0.910047	49.4276	0.0893665	1.1615	0.00239241	0.515008	0.0520729	75.6026	48.2491
YIL084C_01	SDS3	YIL084C	CAACAATCAAGATGAATCTGATTTTCAAACTGGTAATGGTTCTGGAAGTAATGGCCATGGTTCTAGACAA	histone deacetylation*	histone deacetylase activity	Rpd3L complex	Suppressor of Defective Silencing 3Functions are similar to those of SIN3 and RPD3	-0.06	0.273	1.502	74.7048	0.812639	43.4326	0.208693	0	1.42965e-05	0.407719	7.27486e-05	73.0763	2.13107
YBOX_OCH1000102	RPL16B	OCH_YNL069C_RPL16B	TATTGCCAAGCAAGTATTGAACGGTCAAAAGATTGTCGTTGTCAGAGCTGAAGCTTTGAACATTTCTGGT	translation	structural constituent of ribosome*	cytosolic large ribosomal subunit (sensu Eukaryota)	S000005013	-0.062	0.143	1.437	74.7048	0.822829	66.9994	0.470604	0	5.53077e-05	0.51994	0.000262087	76.2365	2.13107
YIL005W_01	EPS1	YIL005W	ATTTTGGCAACTCCTTGACTTCTAACAACCCTCAATTGCTGAGAGAAGCATTCGTGTCCTTAAATATTCC	protein retention in ER	protein disulfide isomerase activity*	endoplasmic reticulum membrane	Pdi1p (protein disulfide isomerase)-related protein involved in endoplasmic reticulum retention of resident ER proteins	-0.07	-0.469	1.326	74.7048	0.789832	21.4717	0.0598826	0	0.000168822	0.249456	0.000572149	40.7844	5.88929
YKR069W_01	MET1	YKR069W	AAAGGGCGCTCTGCCTATAATTCCTGAATTTGTTGAAAGCAGAACCACCGTCTTTCTAATGGCACTGCAT	sulfate assimilation*	uroporphyrin-III C-methyltransferase activity	intracellular	S-adenosyl-L-methionine uroporphyrinogen III transmethylase, involved in sulfate assimilation, methionine metabolism, and siroheme biosynthesis	-0.07	0.285	1.063	74.7048	0.78543	37.5776	0.194237	0	0.00220181	0.350283	0.00713786	65.7636	5.88929
YIL087C_01	YIL087C_ORF	YIL087C	TACAATGCAAGCTATAGGTGCATACATGATCTATGACAACGACTTGGAAAATGGGGCTGGCTTCATTGCT	biological_process	molecular_function	mitochondrion	Hypothetical ORF	-0.074	0.064	1.079	74.7048	0.71339	72.3193	0.739902	0	0.00155468	0.613206	0.0049341	76.7447	3.51818
YIL020C_01	HIS6	YIL020C	AACCCAGGACGGTCGTTGGATTGTGGCCATGAACAAATGGCAAACTCTAACTGATCTTGAGCTTAATGCT	histidine biosynthetic process	1-(5-phosphoribosyl)-5-[(5-phosphoribosylamino)methylideneamino]imidazole-4-carboxamide isomerase activity	intracellular	phosphoribosyl-5-amino-1-phosphoribosyl-4-imidazolecarboxiamide isomerase	-0.079	-0.12	1.246	74.7048	0.69603	55.3606	0.688422	0	0.000419644	0.908162	0.00102136	73.8795	2.13107
YBOX_OCH1000019	ICS2	OCH_YBR157C_ICS2	CCGAAAAACACAATCATGAATACCAATGAACAATTAAGAAGAAACGCAAGCGGTAGATTCGGGAGTTTGA	biological_process	molecular_function	cellular_component	S000000361	-0.092	0.349	1.1	74.7048	0.666231	45.8348	0.0780962	0.195108	0.00841709	0.133326	0.034913	60.762	7.56409
YIR007W_01	YIR007W_ORF	YIR007W	CTTGTCAGGGTTCAGAGCTCTTGATGCTATAATGAGACCATTCCCCATACAAATTCACGGAAGATTTGAG	biological_process	molecular_function	cytoplasm	Hypothetical ORF	-0.102	0.232	1.536	74.7048	0.696337	55.3606	0.195067	0	8.92342e-05	0.248038	0.0178903	71.1493	1.32712
YNL299W_01	TRF5	YNL299W	TCAAGATCAAAAAGGAAGAGATACCCTTCGGGACAAGATGAGAAATCACCACTGGAAACTAAGACAGTAG	mitotic sister chromatid cohesion*	polynucleotide adenylyltransferase activity*	nucleus*	DNA polymerase sigma	-0.106	-0.258	-1.826	74.7048	0.653215	32.0914	0.155516	2.19551	0.00032016	0.582208	0.0175514	49.7552	4.30916
YIR026C_01	YVH1	YIR026C	AAGGTCACCGCAGTGAGATGTAAGAAGTGCAGAACCAAATTGGCGTTATCTACATCTTTCATCGCGCATG	ribosome biogenesis and assembly*	protein tyrosine phosphatase activity*	cytoplasm	protein tyrosine phosphatase induced by nitrogen starvation	-0.112	-0.187	1.446	74.7048	0.644709	43.4326	0.406928	0	0.000107411	0.805311	0.000106303	69.7816	0.732953
YIR011C_01	STS1	YIR011C	GTTGCCCGTGACAGGATAATTTTATTAGCAGATAATAGCTCCGTCTGGAAAAGTCATATGACAAGATTAC	ubiquitin-dependent protein catabolic process*	molecular_function	nucleus	restores protein transport when overexpressed and rRNA stability to a sec23 mutation	-0.116	0.29	1.574	74.7048	0.660247	52.5725	0.166812	0	3.68777e-05	0.221255	0.000108017	67.8014	1.32712
YIL114C_01	POR2	YIL114C	GAAGACAAGTTCTAATATGAACATTGAATTTGTTACCAGATACGTACCAGATTCTATTTCGCAAGTTAAG	ion transport	voltage-gated ion-selective channel activity	mitochondrion*	voltage dependent anion channel (YVDAC2)	-0.118	-0.07	1.614	74.7048	0.735369	57.6213	0.666791	0	2.2252e-05	0.975743	6.84038e-05	73.0763	2.13107
YIL027C_01	KRE27	YIL027C	TGTTGACGTTCATATGAAGAGAAAAATTTGCAGGGAATGGGCCTCTAACACTGTAAAAAAAGAAAAATAA	biological_process	molecular_function	endoplasmic reticulum	Killer toxin REsistant	-0.127	-0.32	1.509	74.7048	0.611941	30.2766	0.186283	0	9.1785e-06	0.557726	3.25443e-05	56.0643	0
YIL118W_01	RHO3	YIL118W	GTCTAGCTATGGCTAAAAAGATCGGTGCGCTACGTTATTTGGAATGTAGCGCTAAGCTGAATAAAGGTGT	actin filament organization*	GTPase activity*	intracellular	GTP-binding protein|ras homolog	-0.136	-0.006	1.45	74.7048	0.670193	66.9994	0.97446	0.195108	0.000104288	0.695051	0.000481167	76.8754	4.30916
YIL074C_01	SER33	YIL074C	CACGGCGAGATCGCTTATCTAATGGCAGACATCTCTTCTGTTAATCAAAGTGAAATCAAGGATATATATG	serine family amino acid biosynthetic process	phosphoglycerate dehydrogenase activity	cytoplasm	3-phosphoglycerate dehydrogenase	-0.139	0.028	2.016	74.7048	0.584253	70.7401	0.863017	0	3.93197e-06	0.551097	2.47912e-06	77.0285	0
YIL156W_01	UBP7	YIL156W	ATCTGATAAAAACTTGAAAATTTCAAGTAGCGATGTCTACGTATTGTTTTATGAAAGGGTTTATGACTAG	protein deubiquitination	ubiquitin-specific protease activity	cytoplasm	ubiquitin-specific protease	-0.141	-0.018	1.52	74.7048	0.559447	64.8369	0.901811	0	7.84027e-06	0.615329	2.09137e-05	76.0897	0
YIL092W_01	YIL092W_ORF	YIL092W	CATAACTTTGCTGTGCGCACGAGGAGTGCACATTTTAATGACCGTCCTTCTAATTATATATCACCGCATG	biological_process	molecular_function	cytoplasm*	Hypothetical ORF	-0.143	0.468	1.356	74.7048	0.55363	49.4276	0.0585073	0.350504	0.000276938	0.116471	0.000271062	46.7789	2.79086
YBOX_OCH1000141	YER138W-A_OCH_DS100_ORF	OCH_DS100_YER138W-A	CATCAAAATCCACATTCTCTACAAATGAAGAAACTGCTTATAGTCAATTGAACGATTTACCGGTATTTTA	biological_process	molecular_function	cellular_component	S000007239	-0.144	0.166	-1.294	74.7048	0.682467	64.8369	0.349171	4.87206	0.00152837	0.408767	0.0190406	74.8634	5.88929
YIL110W_01	YIL110W_ORF	YIL110W	CAGGAATATCAGCGTCACTCTTATATCAGGATCGTGGGGACGTAAATTTAGTAATTTGATCCATGAAGTA	response to drug	S-adenosylmethionine-dependent methyltransferase activity	cytoplasm*	Putative S-adenosylmethionine-dependent methyltransferase of the seven beta-strand family	-0.146	0.159	1.645	74.7048	0.569814	64.8369	0.365947	0	6.49317e-05	0.308006	0.0125915	73.0763	6.56687
YIL006W_01	YIA6	YIL006W	GCATTATATGCGGGGCTGGTCCCCTCATTATTAGGGCTATTTCATGTGGCTATCCATTTCCCTATATACG	transport*	transporter activity*	mitochondrion*	Pvruvate transporter of the mitochondrial inner membrane, member of the mitochondrial carrier family; has putative mouse and human orthologs	-0.146	-0.147	1.302	74.7048	0.557233	40.3338	0.447736	0	0.000160535	0.86452	0.000380693	73.8795	3.51818
YIL164C_01	NIT1	YIL164C	AGCAATTGAGATCGGAAACGGAGAGAAATATCCAGAAATTAGTCAGTTGTGCGCACTATCGAAGGCCACC	biological_process	nitrilase activity	cellular_component	nitrilase		0.312	1.317	74.7048		49.4276	0.0729232	0.528093	0.000793953	0.216296	0.0011562	49.7552	54.4644
YOL115W_01	PAP2	YOL115W	TTCAGCAACTTTTAAGGATCGATTGGGGAAAAGTATATTGGGAAACGTGATCAAATATCGTGGAAAGGCA	mitotic sister chromatid cohesion*	polynucleotide adenylyltransferase activity*	nucleus*	DNA polymerase sigma	-1.777	1.671	-0.627		0	3.60064	0.0541329	0.757737	1.75996	40.73
Complete dataset (9arrays). 3x Trf4 delta; 3x Trf5 delta; 3x Trf4-DADA.Normalization: Genepix (NormB, excluding control spots; mean of ratio of medians = 1). Data Filter: Acuity. Rgn2 >=0.5. Flags>=0. SNR532/635 >=2.5. >> 8101 substances, 60% good data >> 7481 substances. Changed at least 2-fold on average in Trf4 delta, Trf5 delta or Trf4-DADA with a FDR<5% (one sample SAM analysis, median cente…

## Sheet: IGRs
ID	Genome locus (IGR)	probe sequence (70-mer)	SAGE (Neil et al. 2009)	Affymetrix (Xu et al. 2009)	Mean Trf4 delta	Mean Trf4-DADA	Mean Trf5 delta	Trf4 One Sample t-Test (Adv)	Trf4 SAM	Trf4 cyberT	Trf4-DADA One Sample t-Test (Adv)	Trf4-DADA SAM	Trf4-DADA cyber T	Trf5 One Sample t-Test (Adv)	Trf5 SAM	Trf5 CyberT	Trf4 vs. Trf4-DADA Cyber T	Trf4 vs. Trf5 CyberT	Trf4 vs. Trf4-DADA SAM	Trf4 vs. Trf5 SAM
YBOX_IGR1000140	Chr16:(822142..822301)_54	TTCTGCGCTGGAAAGCACCTTCGGGCATCAACTACCGTTTCTTATCGCTGGCACTATCTATCCACCAATC	CUT fraction	CUT433	5.182	1.079	-0.645	0.019639	0	8.47733e-08	1	49.4276		1	54.232		1.17977e-09	6.88799e-11	0	0
YBOX_IGR1000067	Chr07:(complement(974235..974403))_39	GGCTAAATCCTTTAGGACCTGTAAAAAATGCAATCACGTTTTCACATTTTTTTTTTTCTTGCGGAATTGC	CUT fraction	CUT630	2.992	1.994	0.144	0.00554	0	3.76007e-06	0.003995	0	3.58697e-06	0.616248	68.3645	0.444755	0.0390642	2.1811e-07	0	0
YBOX_IGR1000135	Chr16:(complement(132445..132580))_14	AAAACGGCGGAGACTGTTTCTCACTGTTTTTACCCTTCTTGTTCTGCCCGTCTCTTGTCTCTCTCCTCCT	CUT fraction (?)	CUT883	2.23	0.066	-0.119	0.13097	0	0.000463185	0.925395	72.3468	0.791652	0.73164	63.5117	0.509621	0.000399167	8.8192e-05	1.09592	0
YBOX_IGR1000057	Chr07:(complement(225921..226092))_29	TTTGGATCGCGCGCCAGCGTCACAGCCGGCGTCTTCTTCATGTCTTGGATAAGCTATGTTCTGTTGTAAA	CUT fraction	CUT132	1.682	1.187	0.303	0.190007	0	0.00173993	1	45.8348		0.194076	74.8048	0.179376	0.013155	0.00279246	3.37685	0.669282
YBOX_IGR1000101	Chr13:(complement(433096..433231))_16	TCTATGGGCTGTCAGGACGACGTAGTGAAAATTGGTCGAGTGATTTTGAACATCACGGTTGGTCAAGACC	n.d.	CUT773	1.624	0.718	-0.208	0.006332	0	0.000307531	1	55.3606		1	66.1411		0.00136294	8.75036e-05	0	0
YBOX_IGR1000130	Chr15:(1004377..1004512)_6	AGAAGTCAAAAATTTTTCTTCTTCTCCTTTTCTTGTACTTTTATCCCGGCTAGTTCTTTTTCTAAAATTT	CUT fraction	CUT873 (?)	1.621	1.501	-0.297	0.011844	0	0.00032958	0.033036	0	0.000101349	0.598919	48.4323	0.257085	0.780585	0.000129615	44.1155	0
YBOX_IGR1000037	Chr05:(complement(117013..117220))_16	AGTCCTGTCTTATTGTTCTTGATTTGTGCCCCGTAAAATACTGTTACTTGGTTCTGGCGAGGTATTGGAT	n.d.	n.d.	1.553	0.492	-0.109	0.005532	0	0.000210209	0.196646	9.77614	0.0467988	0.80583	63.5117	0.574545	0.00211465	0.000109356	0	0
YBOX_IGR1000093	Chr12:(198936..199176)_127	TTAGTCGTTGCATCGGGTGCTGTTGCCTTAACGATGTGTATATGGGGTTCGGGGGCTGTTGCCATGATAT	CUT fraction	SNR30	1.43	0.22	0.611	0.01953	0	0.00047651	0.743584	61.1263	0.353402	0.347175	13.9105	0.047701	0.00644295	0.0680754	1.32234	5.88929
YBOX_IGR1000134	Chr16:(complement(296870..297017))_60	TCACTTTTGCCTTTCCATCTTTCTTTTTGCTGCAAAATAAAGGGAAGAGGGGTAAAAACGCAAGGAAGAA	n.d.	SUT400 (?)	1.422	0.375	-0.265	0.121183	0.14709	0.00375217	1	66.9994		0.327906	16.4347	0.328005	0.0626722	0.0169809	0	0
YBOX_IGR1000139	Chr16:(complement(718766..718943))_108	GGATGATAAAAGAGACTGTTGCGGACTAGTTTATTATGATGATTTTTTTATATTCACACTGTACTAGATT	CUT fraction	not conclusive data	1.413	-0.076	-0.543	0.098066	0.14709	0.000971086	0.911495	59.3661	0.74412	0.115902	6.6153	0.0317082	0.00175634	0.000229728	1.2563	0
YBOX_IGR1000012	Chr02:(complement(554857..555007))_13	CACAGAGCTCTTTTCCTTATCTCATCTCACGCATCTAGACCCTGCTAGCCGTCGTTTCTTATTTGAAGCG	CUT fraction	SUT120	1.398	0.517	0.296	0.028952	0	0.000595107	0.527814	37.5776	0.0699882	0.455147	54.232	0.149136	0.0532399	0.00951215	8.87054	1.32712
YBOX_IGR1000133	Chr16:(411415..411688)_58	TAAGTTTGCTTCACTACAGATTATTCACATATCATACGACAACTTTAAAATTGAACATTCAGGAGATTTT	n.d.	CUT897	1.285	0.438	-0.048	0.014098	0	0.000602459	0.085384	30.2766	0.0182658	0.752153	75.8943	0.816373	0.0228797	0.000462928	0	0
YBOX_IGR1000237	Chr16:(146118..146628)_259	CAAACGGTATCTTAATGAGGCCAACTATTCCGGCATTCATAGACAAAAAAATTATATCAGAAACTCCAGA	n.d.	SUT810	1.256	-0.366	0.127	0.006168	0	0.000796526	0.508355	27.8101	0.155898	0.421527	59.3801	0.515987	0.000410839	0.0016958	0	0
YBOX_IGR1000085	Chr11:(complement(142823..142991))_24	GCAAGATCTTTACTACTTTATGCATAGTTGTCCTATCTTCTCTATTACTGTATAAGAATAATATCATCAA	n.d.	n.d.	1.158	0.489	0.137	0.044165	0.237887	0.00733761	0.008453	45.8348	0.0417552	0.52068	72.9251	0.332957	0.262718	0.105606	0.589789	0.732953
YBOX_IGR1000066	Chr07:(complement(939424..939589))_78	ATATTTTTTGGAACTTTTCTGCCCTTTTTCTCAATGAGTAAGGAGGGCGTTTATCTTTTCTATTTTATTT	CUT fraction	SNR 7	1.115	0.762	-0.293	0.059518	0.14709	0.0117895	1	55.3606		0.056344	11.307	0.304712	0.228106	0.0251161	2.14618	0
YBOX_IGR1000042	Chr05:(complement(159379..159517))_59	ATCGTGCCGCGCGACAAGCGCAAGGATGAGAATCATGAAAACCTTGCTACAACAAGATGCCAATAAAGTC	n.d.	n.d.	1.079	0.145	-0.177	0.174672	0.364422	0.00640355	1	72.3193		1	66.1411		0.0114722	0.00603597	2.5898	2.15263
YBOX_IGR1000102	Chr13:(complement(433418..433640))_129	CCAACTAGCCAGGTTAAGCGATGCACTATGCGTTCCTTCGTGATCAGGATCCCTTCTAAAAAGATTGACG	n.d.	n.d.	1.078	0.732	0.094	0.427959	0.902683	0.0299189	1	55.3606		1	75.8943		0.10491	0.0379235	47.2948	5.88929
YBOX_IGR1000013	Chr02:(complement(554916..555084))_31	GTTAATATGCAATCAAGTTGTAGGGAAGATTATATCTCTCCAGGGATTATTACCTGGGACACAGAGCTCT	n.d.	SUT020	1.064	0.785	-0.03	0.099796	0.237887	0.00395365	0.136514	4.25599	0.00258289	0.864676	74.141	0.860064	0.506439	0.00617135	40.7844	0.669282
YBOX_IGR1000116	Chr14:(complement(118894..119086))_109	TTTCGTTTTTTAACAACGAGGACAAAAAAGAGAAATCTACTACTACCGTTAGTGTTACTAGAAACTTTGT	CUT fraction (?)	n.d.	1.028	0.129	-0.298	0.024767	0.237887	0.00386866	0.878377	70.7401	0.642684	1	63.5117		0.0240029	0.00420284	4.2795	0
YBOX_IGR1000123	Chr15:(33182..33335)_12	GTATAGGTATATGCTACATTCAATTATCTGGAAAGGCGGTTTTTTAAGCTCATTTTCTTTTTTGAGCTTA	n.d.	n.d.	1.012	0.652	-0.234	0.094666	0.289032	0.00466961	0.036162	4.25599	0.00304878	0.287159	34.6642	0.242341	0.371442	0.00481379	6.14137	0
YBOX_IGR1000127	Chr15:(758078..758288)_131	CATTTGCAAGTAATTCTGTTATAAAACGTTCTCTTCGTTTTTTCAGTCTGAAGCTCTTCTGCACTTTTTT	CUT fraction (?)	CUT857	0.585	0.383	1.541	0.07212	1.09555	0.124771	0.101509	37.5776	0.0172173	0.004398	0	5.00298e-06	0.982344	0.00319201	40.7844	4.30916
YBOX_IGR1000077	Chr09:(complement(355842..356004))_77	TTTTAATTTTTCGTTAAAAAATATTGATCACTTTATAGGGAATATTATGTACCTGGCTACAGCTGAAGCT	n.d.	CUT195	0.168	0.035	1.508	0.749646	69.388	0.563211	0.899276	69.8161	0.85538	0.017167	0	1.35907e-05	0.643531	0.000889387	71.1493	8.74264
YBOX_IGR1000076	Chr09:(154867..155122)_136	ATAAGGCAACGAACGAGTACTCGAAAAAATGTCATGGACCCCTTAAAATTACTGAGGGGTTCAGAAAATA	n.d.	SUT608	0.168	-0.12	1.286	0.442962	67.2458	0.517449	1	62.8205		0.100099	0.350504	0.000587055	0.459942	0.00684415	49.7552	20.0657
YBOX_IGR1000186	Chr09:(113606..114606)_469	GTTTTACCAGTCTAAGCTTGATGATCAAGCGCTTGCAAAAGAAGTCTTGGAGGGCTTCGCCGCATTAGCT	n.d.	n.d.	-0.193	0.183	1.637	0.084918	69.388	0.412184	0.27892	69.8161	0.349496	0.003991	0	4.31333e-06	0.22729	8.68317e-06	69.7816	0
YBOX_IGR1000172	Chr07:(924134..925134)_253	AATTGCCAAAGCTACCTGAGGTCCTTGAGCTGCGGAATTCTCGAACAAGGATTCGTATGGCCAGAAAATG	n.d.	n.d.	-3.066	-2.725	-0.844	0.055885	0.183513	0.000118212	1	17.4873		0.154641	5.55284	0.00607856	0.0757514	0.0113632	44.1155	1.32712
IGRs depicted in Fig. S2.

## Sheet: Annotation info
Annotation information about type of the oligo
Type	Explanation
AAA	sequences selected from the downstream of polyA site
ARS	autonomous replicating sequence
CEN	centromere
PLD	plasmid
CAS	control antisense
CDP	control doping
CMM	control mismatch
CMO	control mismatch morf
IGR	intergenic region
IGX	intergenic region 2
INT	intron
JXN	intron junction
LTR	long terminal repeat transposon
NCR	noncoding RNA
OCH	operon cross hybridization
ONO	ORFs not included in aros set
ORF	Open reading frame
RET	retrotransposon
RRN	ribosomal RNA
SNO	snoRNA
TAG	tag
TIL	tiled genes
TRN	tRNA
