# Supplementary material for: Distinct Roles of Non-Canonical Poly(A) Polymerases in RNA Metabolism
Source: PLoS Genet. 2009 Jul 10;5(7):e1000555. doi: 10.1371/journal.pgen.1000555 (PMC2700272; doi:10.1371/journal.pgen.1000555)
Supplement: Table S2 — Statistics of the 2-fold changed features. Columns indicate the following (from left to right): mutant strain; number of features exhibiting 2-fold up- or downregulation; number of features exhibiting 2-fold up- or downregulation after CyberT test (p<0.05); number of features exhibiting 2-fold up- or downregulation after SAM analysis (FDR<0.05%). (0.02 MB XLS) [file pgen.1000555.s008.xls]

## Sheet: 2fold statistics
Table S2
strain	number of features (2-fold)	Cyber-T p<0.05	SAM FDR<5%
trf4D	433 (regulated)	421	422
	312 (downregulated)	76	7
trf5D	276 (upregulated)	276	269
	37 (downregulated)	31	31
trf4D/TRF4-DADA	59 (upregulated)	57	57
	24 (downregulated)	21	8
