# Supplementary material for: Distinct Roles of Non-Canonical Poly(A) Polymerases in RNA Metabolism
Source: PLoS Genet. 2009 Jul 10;5(7):e1000555. doi: 10.1371/journal.pgen.1000555 (PMC2700272; doi:10.1371/journal.pgen.1000555)
Supplement: Table S4 — Percentile ranks of introns from X-RIP-Chip data. Columns are the same as for Dataset S2. Changes of relative expression (average log2 ratios) in trf4Δ and trf5Δ mutants are shown in separate columns (values are taken from Dataset S1). (2.57 MB XLS) [file pgen.1000555.s010.xls]

## Sheet: INTrons X-RIP
Oligo_id	YORF (GO compatible; SGD)	Gene	Process	Function	Compartment	Description (Operon)	rank Trf4X (1)	rank Trf4X (2)	rank Trf4X (3)	avg rank Trf4X	rank Fpr1X (1)	rank Fpr1X (2)	rank BY4741X	avg rank controls	trf4delta mean (Dataset S1)	trf5 delta mean (Dataset S1)
YBOX_INT1000245	YMR116C	ASC1	telomere maintenance*	molecular_function	cytoplasm*	S000004722			0.995	0.995	0.968	0.993	0.886	0.949	-1.291	-0.592
YBOX_INT1000258	TI(UAU)D	TI(UAU)D_INT_1				--	0.983	0.997	0.991	0.990333	0.996	0.997	0.986	0.993	0.369	0.16
YBOX_INT1000201	YKL081W	TEF4	translational elongation	translation elongation factor activity	mitochondrion*	S000001564	0.994	0.988	0.988	0.99	0.984	0.925	0.907	0.938667	-0.123	-0.995
YBOX_INT1000266	TI(UAU)L	TI(UAU)L_INT_1				--		0.996	0.982	0.989	0.999	0.996	0.989	0.994667	0.375	0.405
YBOX_INT1000030	YNR053C	NOG2	ribosome biogenesis and assembly*	GTPase activity	nucleus*	S000005336			0.988	0.988		0.985	0.881	0.933	1.069	-0.347
YBOX_INT1000210	YAL003W	EFB1	translational elongation	translation elongation factor activity	ribosome*	S000000003	0.991	0.983	0.983	0.985667	0.985	0.974	0.968	0.975667	0.248	-0.433
YBOX_INT1000270	Q0255	Q0255_INT_1	biological_process	molecular_function	mitochondrion	--	0.992	0.977	0.979	0.982667	0.975	0.948	0.986	0.969667	-0.835	-0.273
YBOX_INT1000130	YFL039C	ACT1	cell wall organization and biogenesis*	structural constituent of cytoskeleton	actin cortical patch*	S000001855			0.972	0.972					0.097	-0.271
YBOX_INT1000009	YMR230W	RPS10B	translation	structural constituent of ribosome	cytosolic small ribosomal subunit (sensu Eukaryota)	S000004843			0.97	0.97	0.924			0.924	-0.312	-0.068
YBOX_INT1000227	YLR367W	RPS22B	translation	structural constituent of ribosome	cytosolic small ribosomal subunit (sensu Eukaryota)	S000004359	0.973	0.964	0.96	0.965667	0.962	0.946	0.602	0.836667	0.743	0.058
YBOX_INT1000057	YPL079W	RPL21B	translation	structural constituent of ribosome	cytosolic large ribosomal subunit (sensu Eukaryota)	S000006000	0.964			0.964		0.905	0.134	0.5195	0.532	0.148
YBOX_INT1000107	YBL091C-A	SCS22	biological_process*	molecular_function	cellular_component	S000007228			0.959	0.959					-0.206	-0.139
YBOX_INT1000043	YBR230C	OM14	biological_process	molecular_function	mitochondrion*	S000000434			0.958	0.958					0.11	-0.253
YBOX_INT1000151	YGR034W	RPL26B	translation	structural constituent of ribosome*	cytosolic large ribosomal subunit (sensu Eukaryota)	S000003266	0.954			0.954		0.915		0.915	-0.054	-0.087
YBOX_INT1000217	YLR128W	DCN1	protein neddylation*	enzyme activator activity	cellular_component	S000004118	0.954			0.954
YBOX_INT1000060	YPR028W	YOP1	vesicle-mediated transport	protein binding	integral to membrane	S000006232			0.953	0.953		0.918		0.918	0.436	-0.232
YBOX_INT1000203	YKL006W	RPL14A	translation	structural constituent of ribosome*	cytosolic large ribosomal subunit (sensu Eukaryota)	S000001489	0.965		0.939	0.952	0.908			0.908	-0.239	-0.264
YBOX_INT1000200	YKL156W	RPS27A	translation	structural constituent of ribosome	cytoplasm*	S000001639	0.94		0.959	0.9495					-0.124	0.072
YBOX_INT1000092	YDL075W	RPL31A	translation	structural constituent of ribosome	cytosolic large ribosomal subunit (sensu Eukaryota)	S000002233			0.949	0.949	0.953			0.953	-0.07	-0.129
YBOX_INT1000112	YDR447C	RPS17B	translation*	structural constituent of ribosome	cytosolic small ribosomal subunit (sensu Eukaryota)	S000002855	0.955		0.942	0.9485	0.898	0.866	0.492	0.752	-0.4	-0.272
YBOX_INT1000146	YGL033W	HOP2	meiotic recombination*	protein binding*	condensed nuclear chromosome	S000003001	0.948			0.948
YBOX_INT1000048	YPL198W	RPL7B	translation	structural constituent of ribosome	cytosolic large ribosomal subunit (sensu Eukaryota)	S000006119			0.947	0.947	0.125	0.372		0.2485	2.229	-0.134
YBOX_INT1000084	YDL191W	RPL35A	translation	structural constituent of ribosome	cytosolic large ribosomal subunit (sensu Eukaryota)	S000002350		0.946		0.946		0.783		0.783	-0.615	-0.218
YBOX_INT1000165	YHR077C	NMD2	telomere maintenance*	protein binding	cytoplasm*	S000001119	0.944			0.944			0.955	0.955
YBOX_INT1000169	YHR141C	RPL42B	translation	structural constituent of ribosome	cytosolic large ribosomal subunit (sensu Eukaryota)	S000001183			0.944	0.944	0.923	0.737	0.888	0.849333	-0.111	-0.349
YBOX_INT1000064	YPR132W	RPS23B	translation*	structural constituent of ribosome	cytosolic small ribosomal subunit (sensu Eukaryota)	S000006336	0.946		0.941	0.9435			0.711	0.711	0.807	-0.171
YBOX_INT1000236	YML056C	IMD4	biological_process	IMP dehydrogenase activity	cytoplasm	S000004520			0.942	0.942		0.816		0.816	1.076	-0.419
YBOX_INT1000240	YML025C	YML6	translation*	structural constituent of ribosome	mitochondrion*	S000004487			0.94	0.94					-0.637	-0.166
YBOX_INT1000172	YIL148W	RPL40A	translation*	structural constituent of ribosome*	cytosolic large ribosomal subunit (sensu Eukaryota)	S000001410		0.956	0.923	0.9395		0.823		0.823	-0.947	1.171
YBOX_INT1000158	YHR010W	RPL27A	translation	structural constituent of ribosome	cytosolic large ribosomal subunit (sensu Eukaryota)	S000001052	0.939			0.939		0.819		0.819	-0.101	0.167
YBOX_INT1000032	YOL121C	RPS19A	translation*	structural constituent of ribosome	cytosolic small ribosomal subunit (sensu Eukaryota)	S000005481	0.927		0.944	0.9355		0.86		0.86	0.222	0.064
YBOX_INT1000127	YER117W	RPL23B	translation*	structural constituent of ribosome	cytosolic large ribosomal subunit (sensu Eukaryota)	S000000919			0.935	0.935		0.867		0.867	-0.459	0.135
YBOX_INT1000171	YHR203C	RPS4B	translation*	structural constituent of ribosome	cytosolic small ribosomal subunit (sensu Eukaryota)	S000001246			0.935	0.935	0.823			0.823	-0.101	-0.202
YBOX_INT1000246	YMR125W	STO1	telomere maintenance*	mRNA binding	commitment complex*	S000004732			0.934	0.934					0.498	-0.223
YBOX_INT1000040	YOR234C	RPL33B	translation	structural constituent of ribosome	cytosolic large ribosomal subunit (sensu Eukaryota)	S000005760			0.93	0.93					-0.075	-0.22
YBOX_INT1000241	YML024W	RPS17A	translation*	structural constituent of ribosome	cytosolic small ribosomal subunit (sensu Eukaryota)	S000004486			0.928	0.928	0.936	0.93		0.933	-0.632	0.063
YBOX_INT1000013	YNL302C	RPS19B	translation*	structural constituent of ribosome	cytosolic small ribosomal subunit (sensu Eukaryota)	S000005246		0.947	0.907	0.927		0.71		0.71	-0.485	-0.032
YBOX_INT1000137	YGL226C-A	OST5	protein amino acid N-linked glycosylation	dolichyl-diphosphooligosaccharide-protein glycotransferase activity	oligosaccharyl transferase complex	S000003194			0.921	0.921					0.149	-0.193
YBOX_INT1000053	YPL129W	TAF14	chromatin remodeling*	general RNA polymerase II transcription factor activity*	mediator complex*	S000006050		0.963	0.876	0.9195	0.924	0.925		0.9245	0.851	-0.287
YBOX_INT1000122	YER074W	RPS24A	translation	structural constituent of ribosome	mitochondrion*	S000000876	0.877	0.961		0.919		0.874	0.547	0.7105	-0.421	0.027
YBOX_INT1000008	YMR225C	MRPL44	translation*	structural constituent of ribosome	mitochondrion*	S000004838			0.918	0.918					-0.079	-0.086
YBOX_INT1000212	YLR048W	RPS0B	translation*	structural constituent of ribosome	cytosolic small ribosomal subunit (sensu Eukaryota)	S000004038	0.95		0.885	0.9175		0.764		0.764	-0.397	-0.241
YBOX_INT1000215	YLR078C	BOS1	ER to Golgi vesicle-mediated transport	v-SNARE activity	endoplasmic reticulum membrane	S000004068		0.974	0.858	0.916		0.896		0.896	0.082	-0.336
YBOX_INT1000157	YHL001W	RPL14B	translation	structural constituent of ribosome*	cytosolic large ribosomal subunit (sensu Eukaryota)	S000000993			0.914	0.914					-0.664	0.055
YBOX_INT1000097	YDR025W	RPS11A	translation*	structural constituent of ribosome	cytosolic small ribosomal subunit (sensu Eukaryota)	S000002432	0.919		0.902	0.9105					-0.1	-0.07
YBOX_INT1000055	YPL090C	RPS6A	translation	structural constituent of ribosome	cytosolic small ribosomal subunit (sensu Eukaryota)*	S000006011	0.91			0.91		0.849		0.849	0.214	-0.179
YBOX_INT1000044	YOR312C	RPL20B	translation*	structural constituent of ribosome	cytosolic large ribosomal subunit (sensu Eukaryota)	S000005839	0.881	0.939		0.91		0.64		0.64	-0.877	-0.083
YBOX_INT1000186	YJL136C	RPS21B	translation	structural constituent of ribosome	cytosolic small ribosomal subunit (sensu Eukaryota)	S000003672	0.908			0.908					-0.172	-0.294
YBOX_INT1000239	YBR119W	MUD1	nuclear mRNA splicing, via spliceosome	RNA binding	snRNP U1	S000000323			0.908	0.908					0.171	0.012
YBOX_INT1000144	YGL076C	RPL7A	translation	structural constituent of ribosome	cytosolic large ribosomal subunit (sensu Eukaryota)	S000003044			0.906	0.906	0.899	0.896		0.8975	1.332	-0.197
YBOX_INT1000184	YJL189W	RPL39	translation	structural constituent of ribosome	cytosolic large ribosomal subunit (sensu Eukaryota)	S000003725	0.903			0.903	0.852			0.852	-0.451	0.032
YBOX_INT1000138	YGL183C	MND1	meiotic recombination	protein binding*	condensed nuclear chromosome	S000003151			0.898	0.898					1.812	-0.205
YBOX_INT1000089	YDL083C	RPS16B	translation*	structural constituent of ribosome	cytosolic small ribosomal subunit (sensu Eukaryota)	S000002241	0.9		0.895	0.8975					-0.761	-0.008
YBOX_INT1000033	YOL120C	RPL18A	translation	structural constituent of ribosome	cytosolic large ribosomal subunit (sensu Eukaryota)	S000005480			0.897	0.897					0.01	-0.276
YBOX_INT1000180	YIL018W	RPL2B	translation*	structural constituent of ribosome	cytosolic large ribosomal subunit (sensu Eukaryota)	S000001280	0.857	0.936		0.8965	0.456	0.523		0.4895	-0.87	1.417
YBOX_INT1000042	YAL001C	TFC3	transcription initiation from RNA polymerase III promoter	RNA polymerase III transcription factor activity	mitochondrion*	S000000001			0.896	0.896					0.454	-0.345
YBOX_INT1000222	YLR287C-A	RPS30A	translation	structural constituent of ribosome	cytosolic small ribosomal subunit (sensu Eukaryota)	S000004278	0.871		0.915	0.893	0.907			0.907	-0.388	0.221
YBOX_INT1000086	YDL130W	RPP1B	translational elongation*	structural constituent of ribosome	cytosolic large ribosomal subunit (sensu Eukaryota)	S000002288			0.893	0.893					-0.197	-0.209
YBOX_INT1000161	YHR021C	RPS27B	translation*	structural constituent of ribosome	cytosolic small ribosomal subunit (sensu Eukaryota)	S000001063			0.892	0.892		0.577		0.577	0.4	-0.218
YBOX_INT1000191	YJL001W	PRE3	sporulation (sensu Fungi)*	endopeptidase activity	proteasome core complex, beta-subunit complex (sensu Eukaryota)	S000003538			0.89	0.89		0.937		0.937	0.128	0.133
YBOX_INT1000056	YPL081W	RPS9A	translation*	structural constituent of ribosome	cytoplasm*	S000006002	0.889			0.889	0.831	0.902		0.8665	3.07	0.246
YBOX_INT1000017	YNL162W	RPL42A	translation	structural constituent of ribosome	cytosolic large ribosomal subunit (sensu Eukaryota)	S000005106			0.888	0.888	0.751	0.828		0.7895	-0.237	-0.586
YBOX_INT1000178	YBR048W	RPS11B	translation*	structural constituent of ribosome	cytosolic small ribosomal subunit (sensu Eukaryota)	S000000252	0.822	0.953		0.8875	0.58	0.869		0.7245	-0.043	-0.154
YBOX_INT1000216	YLR093C	NYV1	vesicle fusion	v-SNARE activity	vacuolar membrane	S000004083			0.886	0.886					0.119	-0.388
YBOX_INT1000220	YBR090C	YBR090C_INT_1	biological_process	molecular_function	cytoplasm*	S000000294	0.88			0.88	0.91			0.91	-0.631	-0.196
YBOX_INT1000028	YBR191W	RPL21A	translation	structural constituent of ribosome	cytosolic large ribosomal subunit (sensu Eukaryota)	S000000395	0.822	0.938		0.88		0.594		0.594	-0.625	-0.349
YBOX_INT1000228	YLR406C	RPL31B	translation	structural constituent of ribosome	cytosolic large ribosomal subunit (sensu Eukaryota)	S000004398	0.862		0.896	0.879					-0.363	-0.13
YBOX_INT1000231	YLR448W	RPL6B	translation*	structural constituent of ribosome*	cytosolic large ribosomal subunit (sensu Eukaryota)	S000004440	0.888		0.869	0.8785					-0.498	0.114
YBOX_INT1000154	YBL027W	RPL19B	translation	structural constituent of ribosome	cytosolic large ribosomal subunit (sensu Eukaryota)	S000000123			0.876	0.876		0.811		0.811	-0.539	-0.016
YBOX_INT1000213	YLR054C	OSW2	spore wall assembly (sensu Fungi)	molecular_function	cytoplasm*	S000004044			0.876	0.876
YBOX_INT1000183	YJL191W	RPS14B	translation*	structural constituent of ribosome*	cytosolic small ribosomal subunit (sensu Eukaryota)*	S000003727			0.875	0.875	0.86	0.874		0.867	1.498	-0.053
YBOX_INT1000031	YOL127W	RPL25	translation*	structural constituent of ribosome*	cytosolic large ribosomal subunit (sensu Eukaryota)	S000005487			0.871	0.871		0.152		0.152	-0.295	-0.089
YBOX_INT1000103	YDR305C	HNT2	nucleoside catabolic process	hydrolase activity*	cytoplasm*	S000002713			0.871	0.871					0.145	-0.125
YBOX_INT1000113	YDR450W	RPS18A	translation*	structural constituent of ribosome	mitochondrion*	S000002858	0.79		0.948	0.869	0.69	0.928		0.809	-0.439	-0.214
YBOX_INT1000082	YCR031C	RPS14A	translation*	structural constituent of ribosome*	cytosolic small ribosomal subunit (sensu Eukaryota)*	S000000627			0.865	0.865		0.838		0.838	-0.434	-0.352
YBOX_INT1000198	YKL180W	RPL17A	translation	structural constituent of ribosome	cytoplasm*	S000001663			0.864	0.864	0.848	0.662	0.931	0.813667	-0.679	-0.402
YBOX_INT1000036	YOR096W	RPS7A	translation	structural constituent of ribosome	cytosolic small ribosomal subunit (sensu Eukaryota)*	S000005622			0.864	0.864	0.856	0.507		0.6815	-0.25	-0.38
YBOX_INT1000010	YMR242C	RPL20A	translation	structural constituent of ribosome	cytosolic large ribosomal subunit (sensu Eukaryota)	S000004855	0.78		0.943	0.8615	0.856	0.856		0.856	-0.198	-0.152
YBOX_INT1000195	YBR078W	ECM33	cell wall organization and biogenesis	molecular_function	mitochondrion*	S000000282	0.807		0.913	0.86	0.817			0.817	0.258	-0.043
YBOX_INT1000034	YBR219C	YBR219C_INT_1	biological_process	molecular_function	cellular_component	S000000423			0.86	0.86	0.123			0.123	-0.326	-0.06
YBOX_INT1000207	YKR094C	RPL40B	translation*	structural constituent of ribosome*	mitochondrion*	S000001802	0.81		0.899	0.8545		0.464		0.464	-0.633	-0.169
YBOX_INT1000152	YGR118W	RPS23A	translation*	structural constituent of ribosome	cytosolic small ribosomal subunit (sensu Eukaryota)	S000003350	0.852			0.852		0.716		0.716	0.792	0.16
YBOX_INT1000164	YHR041C	SRB2	telomere maintenance*	RNA polymerase II transcription mediator activity	mediator complex*	S000001083	0.851			0.851			0.535	0.535	-0.373	-0.312
YBOX_INT1000037	YOR122C	PFY1	response to osmotic stress*	actin monomer binding	bud neck contractile ring*	S000005648			0.851	0.851					-1.063	-0.312
YBOX_INT1000121	YER056C-A	RPL34A	translation	structural constituent of ribosome	cytosolic large ribosomal subunit (sensu Eukaryota)	S000002135	0.886		0.808	0.847	0.746	0.878		0.812	-0.384	0.019
YBOX_INT1000133	YFL031W	HAC1	regulation of transcription from RNA polymerase II promoter*	transcription factor activity*	nucleus	S000001863	0.866	0.824	0.847	0.845667	0.933	0.912	0.503	0.782667	-0.705	0.282
YBOX_INT1000214	YLR061W	RPL22A	translation	structural constituent of ribosome	cytosolic large ribosomal subunit (sensu Eukaryota)	S000004051	0.87		0.819	0.8445	0.906	0.691		0.7985	-1.352	-0.147
YBOX_INT1000247	YNL339C	YRF1-6	telomere maintenance via recombination	DNA helicase activity	nucleus	S000005283	0.842		0.843	0.8425		0.331		0.331	0.668	-0.338
YBOX_INT1000052	YPL143W	RPL33A	translation	structural constituent of ribosome	cytosolic large ribosomal subunit (sensu Eukaryota)	S000006064		0.944	0.74	0.842					0.408	-0.061
YBOX_INT1000090	YDL082W	RPL13A	translation	structural constituent of ribosome	cytosolic large ribosomal subunit (sensu Eukaryota)	S000002240			0.841	0.841		0.856	0.134	0.495	-0.351	0.009
YBOX_INT1000002	YBR181C	RPS6B	translation	structural constituent of ribosome	cytoplasm*	S000000385	0.812		0.868	0.84	0.827	0.23		0.5285	-0.167	-0.269
YBOX_INT1000177	YIL069C	RPS24B	translation	structural constituent of ribosome	cytosolic small ribosomal subunit (sensu Eukaryota)	S000001331	0.838			0.838	0.483	0.921		0.702	-0.366	0.853
YBOX_INT1000038	YOR182C	RPS30B	translation*	structural constituent of ribosome	cytosolic small ribosomal subunit (sensu Eukaryota)	S000005708			0.836	0.836	0.784			0.784	-0.997	-0.107
YBOX_INT1000142	YGL103W	RPL28	translation	structural constituent of ribosome*	nucleus*	S000003071	0.758		0.902	0.83	0.597	0.922		0.7595	-0.446	-0.012
YBOX_INT1000116	YBL087C	RPL23A	translation	structural constituent of ribosome	cytosolic large ribosomal subunit (sensu Eukaryota)	S000000183	0.827	0.919	0.727	0.824333	0.847	0.629		0.738	-0.267	0.01
YBOX_INT1000023	YNL096C	RPS7B	translation	structural constituent of ribosome	cytosolic small ribosomal subunit (sensu Eukaryota)*	S000005040			0.824	0.824		0.065		0.065	0.11	0.085
YBOX_INT1000206	YKR057W	RPS21A	translation*	structural constituent of ribosome	cytosolic small ribosomal subunit (sensu Eukaryota)	S000001765			0.816	0.816		0.561		0.561	-0.948	0.357
YBOX_INT1000202	YKL006C-A	SFT1	intra-Golgi vesicle-mediated transport	v-SNARE activity	Golgi membrane	S000002101			0.815	0.815	0.82			0.82	1.503	-0.208
YBOX_INT1000194	YJR094W-A	RPL43B	translation	structural constituent of ribosome	cytosolic large ribosomal subunit (sensu Eukaryota)	S000003855			0.812	0.812	0.89	0		0.445	-0.443	-0.079
YBOX_INT1000066	Q0045	COX1	aerobic respiration*	cytochrome-c oxidase activity	mitochondrion*	--	0.802		0.818	0.81	0.648	0.887		0.7675	-0.288	0.015
YBOX_INT1000114	YDR471W	RPL27B	translation	structural constituent of ribosome	cytosolic large ribosomal subunit (sensu Eukaryota)	S000002879			0.801	0.801	0.771	0.603		0.687	-0.001	-0.022
YBOX_INT1000153	YGR183C	QCR9	aerobic respiration*	ubiquinol-cytochrome-c reductase activity	mitochondrion*	S000003415	0.698		0.904	0.801		0.956		0.956	-0.729	0.122
YBOX_INT1000223	YLR306W	UBC12	protein neddylation	NEDD8 conjugating enzyme activity	cellular_component	S000004297	0.786			0.786	0.945		0.656	0.8005	-0.072	-0.431
YBOX_INT1000185	YJL177W	RPL17B	translation	structural constituent of ribosome	cytosolic large ribosomal subunit (sensu Eukaryota)	S000003713	0.85		0.72	0.785					0.283	0.132
YBOX_INT1000075	Q0105	COB	aerobic respiration*	ubiquinol-cytochrome-c reductase activity	mitochondrion*	--	0.765		0.791	0.778	0.82	0.788		0.804	-0.635	0.08
YBOX_INT1000134	YFR024C-A	LSB3	actin filament organization	molecular_function	cytoplasm*	S000002968			0.766	0.766					-0.881	-0.305
YBOX_INT1000132	YFL034C-A	RPL22B	translation	structural constituent of ribosome	cytosolic large ribosomal subunit (sensu Eukaryota)	S000006436	0.637	0.856	0.804	0.765667	0.837	0.741		0.789	-0.722	-0.379
YBOX_INT1000035	YOR074C	CDC21	DNA-dependent DNA replication*	thymidylate synthase activity	nucleus	S000005600	0.469	0.932	0.889	0.763333	0.236	0.72		0.478	-0.127	-0.139
YBOX_INT1000020	YBR189W	RPS9B	translation*	structural constituent of ribosome	cytosolic small ribosomal subunit (sensu Eukaryota)*	S000000393	0.749	0.883	0.623	0.751667	0.627	0.724		0.6755	-1.025	0.009
YBOX_INT1000051	YBR255C-A	YBR255C-A_INT_1	biological_process	molecular_function	cellular_component	S000007649			0.74	0.74					0.695	-0.209
YBOX_INT1000147	YGL030W	RPL30	translation*	structural constituent of ribosome	cytoplasm*	S000002998	0.677	0.873	0.668	0.739333	0.101			0.101	0.22	0.157
YBOX_INT1000252	YIL177C	YIL177C_INT_1	biological_process	helicase activity	cellular_component	S000001439	0.69	0.797	0.718	0.735	0.203	0.761		0.482	0.479	0.201
YBOX_INT1000115	YDR500C	RPL37B	translation	structural constituent of ribosome	cytosolic large ribosomal subunit (sensu Eukaryota)	S000002908	0.677		0.791	0.734		0.816		0.816	-0.056	0.016
YBOX_INT1000041	YOR293W	RPS10A	translation	structural constituent of ribosome	cytosolic small ribosomal subunit (sensu Eukaryota)	S000005819			0.733	0.733	0.749			0.749	0.233	0.041
YBOX_INT1000006	YMR194W	RPL36A	translation	structural constituent of ribosome*	cytosolic large ribosomal subunit (sensu Eukaryota)	S000004807	0.343	0.94	0.89	0.724333	0.863			0.863	-0.052	0.036
YBOX_INT1000039	YOR221C	MCT1	aerobic respiration*	[acyl-carrier-protein] S-malonyltransferase activity	mitochondrion	S000005747			0.721	0.721		0.409		0.409	-0.022	-0.284
YBOX_INT1000014	YNL301C	RPL18B	translation	structural constituent of ribosome	cytosolic large ribosomal subunit (sensu Eukaryota)	S000005245	0.647		0.784	0.7155	0.216	0.234		0.225	1.614	0.368
YBOX_INT1000249	YBL111C	YBL111C_INT_1	biological_process	molecular_function	cellular_component	S000002151		0.591	0.838	0.7145	0.641	0.294		0.4675	0.419	0.251
YBOX_INT1000067	Q0045	COX1	aerobic respiration*	cytochrome-c oxidase activity	mitochondrion*	--	0.703		0.714	0.7085	0.57	0.053	0.134	0.252333	-0.096	-0.458
YBOX_INT1000106	YDR381W	YRA1	mRNA export from nucleus	RNA binding	transcription export complex	S000002789	0.619		0.772	0.6955	0.764			0.764	-0.774	-0.103
YBOX_INT1000253	YLR464W	YLR464W_INT_1	biological_process	molecular_function	cellular_component	S000004456	0.641	0.734	0.695	0.69	0.421	0.553		0.487	0.045	0.024
YBOX_INT1000192	YJR021C	REC107	meiotic recombination	molecular_function	cellular_component	S000003782			0.682	0.682					0.061	-0.087
YBOX_INT1000099	YDR064W	RPS13	translation	structural constituent of ribosome	cytosolic small ribosomal subunit (sensu Eukaryota)	S000002471	0.69	0.595	0.758	0.681	0.523	0.72		0.6215	-0.215	-0.139
YBOX_INT1000250	YEL076C-A	YEL076C-A_INT_1	biological_process	molecular_function	cellular_component	S000002955	0.449	0.74	0.85	0.679667	0.716	0.453		0.5845	0.239	-0.246
YBOX_INT1000095	YDL012C	YDL012C_INT_1	biological_process	molecular_function	plasma membrane	S000002170			0.663	0.663					0.08	0.031
YBOX_INT1000251	YHL050C	YHL050C_INT_1	biological_process	helicase activity	cellular_component	S000001042	0.863	0.636	0.488	0.662333	0.708	0.468	0.516	0.564	0.242	-0.063
YBOX_INT1000179	YIL052C	RPL34B	translation*	structural constituent of ribosome	cytosolic large ribosomal subunit (sensu Eukaryota)	S000001314	0.658			0.658		0.888		0.888	0.086	1.645
YBOX_INT1000108	YDR381C-A	YDR381C-A_INT_1	biological_process	molecular_function	mitochondrion*	S000007650	0.641			0.641		0.918		0.918	0.064	0.18
YBOX_INT1000262	YHR199C-A	YHR199C-A_INT_1	biological_process	molecular_function	cellular_component	S000029704	0.399		0.862	0.6305	0.714	0.956		0.835	-0.039	0.082
YBOX_INT1000145	YGL076C	RPL7A	translation	structural constituent of ribosome	cytosolic large ribosomal subunit (sensu Eukaryota)	S000003044			0.613	0.613	0.17			0.17	0.054	-0.341
YBOX_INT1000155	YGR214W	RPS0A	translation*	structural constituent of ribosome	cytosolic small ribosomal subunit (sensu Eukaryota)	S000003446	0.878		0.294	0.586		0.464		0.464	0.09	0.199
YBOX_INT1000248	YPR202W	YPR202W_INT_1	biological_process	molecular_function	cellular_component	S000006406	0.312	0.856		0.584	0.84	0.177	0.134	0.383667	1.128	-0.275
YBOX_INT1000069	Q0070	AI5_ALPHA	movement of group I intron	endonuclease activity	mitochondrion	--	0.828	0.317		0.5725	0.865	0.651	0.535	0.683667	-0.456	0.421
YBOX_INT1000160	YHR016C	YSC84	endocytosis*	molecular_function	actin cortical patch	S000001058			0.572	0.572					-0.847	-1.03
YBOX_INT1000001	YAL030W	SNC1	endocytosis*	v-SNARE activity	endosome*	S000000028			0.568	0.568					-0.426	-0.104
YBOX_INT1000126	YBL059C-A	YBL059C-A_INT_1	biological_process	molecular_function	cytoplasm*	S000007488			0.552	0.552					0.191	-0.204
YBOX_INT1000187	YBR062C	YBR062C_INT_1	biological_process	molecular_function	cellular_component	S000000266			0.501	0.501					0.165	-0.32
YBOX_INT1000058	YPL075W	GCR1	positive regulation of transcription from RNA polymerase II promoter*	DNA binding*	nucleus	S000005996	0.438	0.842	0.208	0.496		0.565		0.565	2.023	0.058
YBOX_INT1000226	YLR344W	RPL26A	translation	structural constituent of ribosome*	cytosolic large ribosomal subunit (sensu Eukaryota)	S000004336	0.647		0.305	0.476		0.363		0.363	-0.712	-0.217
YBOX_INT1000005	YMR143W	RPS16A	translation*	structural constituent of ribosome	cytosolic small ribosomal subunit (sensu Eukaryota)	S000004751	0.024		0.902	0.463	0.861	0.822		0.8415	-0.652	-0.342
YBOX_INT1000072	Q0065	AI4	RNA splicing*	endonuclease activity	mitochondrion	--	0.852		0.054	0.453		0.514		0.514	-0.103	-0.055
YBOX_INT1000199	YKL157W	APE2	peptide metabolic process	leucyl aminopeptidase activity	cytoplasm*	S000001640	0.449	0.328	0.578	0.451667	0.073	0.159		0.116	-1.127	-0.349
YBOX_INT1000074	Q0105	COB	aerobic respiration*	ubiquinol-cytochrome-c reductase activity	mitochondrion*	--	0.213		0.635	0.424					-0.276	-0.087
YBOX_INT1000139	YGL178W	MPT5	cell wall organization and biogenesis*	mRNA binding	cytoplasm	S000003146	0.033		0.76	0.3965	0.349	0.581		0.465	-0.081	0.102
YBOX_INT1000173	YIL133C	RPL16A	translation	structural constituent of ribosome*	cytosolic large ribosomal subunit (sensu Eukaryota)	S000001395			0.331	0.331		0.089		0.089	-0.22	1.43
YBOX_INT1000234	YML094W	GIM5	tubulin folding	tubulin binding	cytoplasm*	S000004559			0.275	0.275					1.011	-0.405
YBOX_INT1000079	Q0115	BI3	Group I intron splicing	RNA binding	mitochondrion	--	0.738	0.036	0.033	0.269	0.148	0.393		0.2705	0.344	0.282
YBOX_INT1000174	YIL111W	COX5B	mitochondrial electron transport, cytochrome c to oxygen	cytochrome-c oxidase activity	mitochondrion*	S000001373			0.25	0.25		0.598		0.598	-1.812	-0.647
YBOX_INT1000018	YNL147W	LSM7	telomere maintenance*	RNA binding*	nucleolus*	S000005091	0.013		0.385	0.199		0.089		0.089	-0.964	-0.465
YBOX_INT1000068	Q0045	COX1	aerobic respiration*	cytochrome-c oxidase activity	mitochondrion*	--	0.392	0.018	0.026	0.145333	0.312		0.433	0.3725	-0.545	-0.153
YBOX_INT1000078	Q0120	BI4	Group I intron splicing	RNA binding	mitochondrion	--			0.133	0.133		0.882		0.882	-0.401	-0.101
YBOX_INT1000071	Q0065	AI4	RNA splicing*	endonuclease activity	mitochondrion	--	0.198		0.028	0.113	0.238			0.238	-0.578	0.01
YBOX_INT1000073	Q0055	AI2	RNA splicing	RNA binding*	mitochondrion	--	0.263	0.016	0.053	0.110667	0.296	0.018	0.014	0.109333	0.932	0.101
YBOX_INT1000070	Q0070	AI5_ALPHA	movement of group I intron	endonuclease activity	mitochondrion	--	0.151		0.033	0.092	0.049	0.132	0.433	0.204667	-0.488	0.239
YBOX_INT1000176	YIL073C	SPO22	meiosis*	molecular_function	nuclear chromosome	S000001335	0.02			0.02
YBOX_INT1000077	Q0120	BI4	Group I intron splicing	RNA binding	mitochondrion	--			0.002	0.002		0.048		0.048	-0.317	0.217
YBOX_INT1000260	YGR001C	YGR001C_INT_1	biological_process	methyltransferase activity	cytoplasm	S000003233						0.969		0.969
YBOX_INT1000004	YMR142C	RPL13B	translation*	structural constituent of ribosome	cytosolic large ribosomal subunit (sensu Eukaryota)	S000004750					0.954			0.954	-0.266	-0.38
YBOX_INT1000159	YHR012W	VPS29	retrograde transport, endosome to Golgi	protein transporter activity	endosome*	S000001054						0.947		0.947
YBOX_INT1000128	YER133W	GLC7	35S primary transcript processing*	protein phosphatase type 1 activity	nucleolus*	S000000935						0.92		0.92	0.54	-0.123
YBOX_INT1000024	YNL069C	RPL16B	translation	structural constituent of ribosome*	cytosolic large ribosomal subunit (sensu Eukaryota)	S000005013						0.916		0.916	0.015	-0.281
YBOX_INT1000062	YPR063C	YPR063C_INT_1	biological_process	molecular_function	endoplasmic reticulum	S000006267						0.89		0.89	-0.058	-0.078
YBOX_INT1000238	YML026C	RPS18B	translation	structural constituent of ribosome	mitochondrion*	S000004488					0.941	0.822		0.8815	-0.749	0.092
YBOX_INT1000166	YHR097C	YHR097C_INT_1	biological_process	molecular_function	cytoplasm*	S000001139						0.85		0.85	-0.516	-0.764
YBOX_INT1000218	YLR185W	RPL37A	translation	structural constituent of ribosome	cytosolic large ribosomal subunit (sensu Eukaryota)	S000004175					0.945	0.696		0.8205	-0.24	0.098
YBOX_INT1000211	YBR084C-A	RPL19A	translation	structural constituent of ribosome	cytosolic large ribosomal subunit (sensu Eukaryota)	S000002156						0.81		0.81	-0.168	-0.07
YBOX_INT1000162	YBL026W	LSM2	nuclear mRNA splicing, via spliceosome*	RNA binding*	nucleolus*	S000000122						0.757		0.757
YBOX_INT1000235	YML073C	RPL6A	translation*	structural constituent of ribosome*	cytosolic large ribosomal subunit (sensu Eukaryota)	S000004538						0.745		0.745	-0.275	-0.162
YBOX_INT1000085	YDL136W	RPL35B	translation	structural constituent of ribosome	cytosolic large ribosomal subunit (sensu Eukaryota)	S000002295						0.673		0.673	-0.441	-0.022
YBOX_INT1000196	YJR145C	RPS4A	translation*	structural constituent of ribosome	cytoplasm*	S000003906					0.766	0.113	0.875	0.584667	-0.68	-0.165
YBOX_INT1000045	YPL249C-A	RPL36B	translation	structural constituent of ribosome*	cytosolic large ribosomal subunit (sensu Eukaryota)	S000006438						0.458		0.458	0.692	0.108
YBOX_INT1000135	YFR031C-A	RPL2A	translation	structural constituent of ribosome	cytosolic large ribosomal subunit (sensu Eukaryota)	S000002104						0.368		0.368	-0.358	-0.418
YBOX_INT1000204	YBR082C	UBC4	sporulation (sensu Fungi)*	ubiquitin-protein ligase activity	proteasome complex (sensu Eukaryota)	S000000286						0.208		0.208	0.049	-0.049
