# Supplementary material for: Distinct Roles of Non-Canonical Poly(A) Polymerases in RNA Metabolism
Source: PLoS Genet. 2009 Jul 10;5(7):e1000555. doi: 10.1371/journal.pgen.1000555 (PMC2700272; doi:10.1371/journal.pgen.1000555)
Supplement: Table S5 — Yeast strains used in this work. Columns indicate the following (from left to right): S. cerevisiae strain; genotype; reference. (0.03 MB XLS) [file pgen.1000555.s011.xls]

## Sheet: Sheet1
Table S5
Strain	Genotype	Reference
BY4741	MATa; his3D1; leu2D0; met15D0; ura3D0	[5]
BY4741/pNOPPATA1L	MATa; his3D1; leu2D0; met15D0; ura3D0; pNOPPATA1L	This study
BY4741/pYC6-CT	MATa; his3D1; leu2D0; met15D0; ura3D0; pYC6-CT	This study
TRF4-TAP	MATa; his3D1; leu2D0; met15D0; ura3D;TRF4::TAP	[5]
FPR1-TAP	MATa; his3D1; leu2D0; met15D0; ura3D;FPR1::TAP	This study
trf4D/pNOPPATA1L	MATa; his3D1; leu2D0; met15D0; ura3D0; trf4D::natMX4; pNOPPATA1L	This study
trf4D	MATa; his3D1; leu2D0; met15D0; ura3D0; trf4D::natMX4	This study
trf5D	MATa; his3D1; leu2D0; met15D0; ura3D0; trf5D::kanMX6	Open Biosystems
rrp6D	MATa; his3D1; leu2D0; met15D0; ura3D0; rrp6D::kanMX6	Open Biosystems
dbr1D	MATa; his3D1; leu2D0; met15D0; ura3D0; dbr1D::kanMX6	Open Biosystems
trf4D/TRF4-DADA	MATa; his3D1; leu2D0; met15D0; ura3D0; trf4D::natMX4;	[5]
	pNOPPATA1L(pNOP1::TRF4-DADA)
trf4D/TRF4	MATa; his3D1; leu2D0; met15D0; ura3D0; trf4D::natMX4	This study
	pNOPPATA1L(pNOP1::TRF4)
SC311	MATa; his3-11; 15:GFP-lacI::HIS3; leu2-3; 112:(lacO)256::LEU2;	[25]
	trp1-1; ura3-1; ade2-1; rDNA::ADE2
trf4(ts)trf5D	MATa; trf4-ts896::HIS3; trf5::LEU2; his3-11; 15:GFP-lacI::HIS3	[25]
	leu2-3; 112:(lacO)256::LEU2; trp1-1; ura3-1; ade2-1; rDNA::ADE2
trf4Dtrf5D/pGAL1::TRF4	MATa; his3D1; leu2D0; met15D0; ura3D0; trf4D::natMX4; trf5D::kanMX6	This study
	pSAL1 (pGAL1::TRF4)
trf4Dtrf5D/pGAL1::TRF5	MATa; his3D1; leu2D0; met15D0; ura3D0; trf4D::natMX4; trf5D::kanMX6	This study
	pSAL2 (pGAL1::TRF5)
