# Supplementary material for: Distinct Roles of Non-Canonical Poly(A) Polymerases in RNA Metabolism
Source: PLoS Genet. 2009 Jul 10;5(7):e1000555. doi: 10.1371/journal.pgen.1000555 (PMC2700272; doi:10.1371/journal.pgen.1000555)
Supplement: Table S6 — Oligonucleotide primer sequences for qRT–PCR analyses. Columns indicate the following (from left to right): Oligonucleotide name; target RNA; oligonucleotide sequence in the 5′ to 3′ direction. (0.03 MB XLS) [file pgen.1000555.s012.xls]

## Sheet: Sheet1
Table S6
All sequences are shown in the 5' to 3' orientation
oligo name	target	sequence
rps9a-int-Fw	RPS9A-intron	GCGTTCCGAAGTAATTCAACA
rps9a-int-Rv	RPS9A-intron	CCATGATGGAGTTCTCAAACC
rpl16a-int-Fw	RPL16A-intron	CGCAGAAGGGTGGAATACAG
rpl16a-int-Rv	RPL16A-intron	TGAATGGATGCTCATTCAAAA
rpl7b-int-Fw	RPL7B_1st intron	TTGTCGGTTACATCTGAATTTGA
rpl7b-int-Rv	RPL7B_1st intron	TTAGGTTCGATCACCATAGGTTA
gcr1-int-Fw	GCR1-intron	TCCCTTGTATTGTAATTGATCCTTCA
gcr1-int-Rv	GCR1-ntron	TGCATAAGCAGGCAACTCCT
rpl34b-int-Fw	RPL34B-intron	CCAGATCATCGATAGGGGAAT
rpl34b-int-Rv	RPL34-intron	TTATTGCTGTCCACATTACTGGA
rpl40A-int-Fw	RPL40A-intron	AACTGAATTTTTACCCAGTGGAA
rpl40A-int-Rv	RPL40A-intron	TCCTCATATTCAGTTTGGCAGTT
rps9a-CDS-FW	RPS9A	CACTCAAAGGCACATTGCTG
rps9a-CDS-Rv	RPS9A	ACCGAATGGAGATGTTGGAG
rpl7b-CDS-Fw	RPL7B	GCCGCTTACCAAAAGGAATA
rpl7b-CDS-Rv	RPL7B	CCAACTTGTGTTGAGCTTCGA
gcr1-CDS-Fw	GCR1	TGAAACGGAATGTGATCGTG
gcr1-CDS-Rv	GCR1	CTGAACTTTTCTAGGTCCCCTACT
rps9a-it-ex2-Fw	RPS9A pre-mRNA	GAGAGCGCTCACTAACAATGGT
rps9a-it-ex2-Rv	RPS9A pre-mRNA	CTGCGTCCAAACGAGAAGAT
rpl7b-it1-ex2-Fw	RPL7B pre-mRNA	GTGGTGTTTTCAATTCGATGTAACT
rpl7b-it1-ex2-Rv	RPL7B pre-mRNA	GTTCTGCAGTCTTTTGTTGAGCT
gcr1-it-ex2-Fw	GCR1 pre-mRNA	GGCAAAGAATCATATGGACCAA
gcr1-it-ex2-Rv	GCR1 pre-mRNA	AAGTTTGAGCTCGTGCTGGT
TY1-Fw	TyA-GAG	AGCCAGGGCTCACAATGTAT
TY1-Rv	TyA-GAG	CCTAAGGTGAAGGTCGTGCT
anti-Ty-Fw	RTL	GGGAATCTGCAATTCTACACAA
anti-Ty-Rv	RTL	TGTTAGAAGATGACGCAAATGATGA
alpha1-Fw	HML alpha1	GGCTCCGGTGTAAAACAAAA
alpha1-Rv	HML alpha1	GCGCGAAGTAGTCCCATATT
pho5-FW	PHO5	CAGATACGTCATTAACGATGCTGTT
pho5-RV	PHO5	CCGGCTACTCTCTTTTCAGCA
anti-pho5-Fw	PHO5 antisense transcript	CCTCGACTTAGCAAAACATCA
anti-pho5-Rv	PHO5 antisense transcript	CGCACATGCCAAATTATCAA
pho89-Fw	PHO89	TCAATTGAACTAGCTGTTGCTATTACT
pho89-Rv	PHO89	AACCAACAGCGACAATACCA
anti-pho89-Fw	PHO89 antisense transcript	GTCACTCATTCTATGACAATTCATGT
anti-pho89-Rv	PHO89 antisense transcript	TAAGCCCGGTTTTCGATATGA
pho11-Fw	PHO11	CATTCGTGACACCAAAAACCT
pho11-Rv	PHO11	CATATTGCGCCAAGAAATCA
anti-pho11-Fw	PHO11 antisense transcript	GGCGAAACTGAGCTTGAATC
anti-pho11-Rv	PHO11 antisense transcript	TTGCCAAATTGGTCATCTCA
ybl109w-TEL-Fw	YBL109W/dubious orf	CACCATCCAGCATGCAATAC
ybl109w-TEL-Rv	YBL109W/dubious orf	GGGACAGGGTAACAAGTGGA
ydr543C-TEL-Fw	YDR543C/dubious orf	CGGCCCCAAATATTGTAAAAC
ydr543C-TEL-Rv	YDR543C/dubious orf	TGTTTAGGTGATTTTGGTGGTG
yhr217C-TEL-Fw	YHR217C/dubious orf	CAACCATACCACTCCCAACC
yhr217C-TEL-Rv	YHR217C/dubious orf	TACAGTGAGTAGGACATGGTGGA
ykl225W-TEL-Fw	YKL225W/dubious orf	CCATGGCCCAGTCTCACTAA
ykl225W-TEL-Rv	YKL225W/dubious orf	ATATTTGGAGCCGCTGAATG
met18-Fw	MET18	GCTTTTATTGCAGGCTTTGG
met18-Rv	MET18	TGCGGAAGCGAAAGAGATAG
cst6-Fw	CST6	AAGCACGAGCCATACTCTCAA
cst6-Rv	CST6	TACCACCTTCTACGGGCTTG
ycr097wa-Fw	ARS318	CATTTGGCCTTATAGAGTGTGG
ycr097wa-Rv	ARS318	AAGACGATGGGGAGTTTCAA
est1-Fw	EST1	TTGGATGCCCTACATTGACT
est1-Rv	EST1	TTGCTGGCATTCCATATGAC
est2-Fw	EST2	GCAAAATATGCAATTTCATTCGT
est2-Rv	EST2	GGTGAATCGTACCTCATACTCGA
est3-Fw	EST3	TCATTGGCGATGCTGACTTA
est3-Rv	EST3	CAAATATCGTGGCCTGGTTT
tlc1-Fw	TLC1	CAAATGTGCCCCGTACATCGA
tlc1-Rv	TLC1	CCGCAAACCTAACCGATGCT
sir2-Fw	SIR2	CTCCCCGAGGATTTGAACT
sir2-RV	SIR2	TTGCACTTCCCAAATCTTGAA
sir3-FW	SIR3	GGATTTCATTGCAGTTGGACA
sir3-RV	SIR3	ACTTTTCCGCAGTAGGTTCGCA
sir4-FW	SIR4	ATCAAAGAGGCCCCAGCTA
sir4-RV	SIR4	CTCGCACAATTTCCTTAGGCT
sas5-FW	SAS5	TTTTGATCTCCCGTGGAAAGT
sas5-RV	SAS5	TCCTCATCTATAAGCGCAAGGCT
mcm10-Fw	MCM10	CGCACCTTCAAAGAACGAAT
mcm10-RV	MCM10	GCTGGCACTACCGTCAGAAGT
act1-Fw	ACT1	CGGTGATGGTGTTACTCACG
act1-Rv	ACT1	GGCCAAATCGATTCTCAAAA
tub1-Fw	TUB1	GGTTTCTCCACGTTTTTCCA
tub1-Rv	TUB1	CCGTTACGGACTTCGTCAAT
