# Supplementary material for: Distinct Roles of Non-Canonical Poly(A) Polymerases in RNA Metabolism
Source: PLoS Genet. 2009 Jul 10;5(7):e1000555. doi: 10.1371/journal.pgen.1000555 (PMC2700272; doi:10.1371/journal.pgen.1000555)
Supplement: Dataset S1 — Normalized data from DNA microarray experiments with trf4Δ, trf5Δ, and trf4Δ/TRF4-DADA mutants. Columns indicate the following (from left to right): Oligo ID (Operon); gene name; systematic name; yeast ORF (compatible with SGD); GO annotations for process, function, and cellular compartment; Operon description of the gene product; log2 ratio trf4Δ mutants (triplicates); average log2 ratio trf4Δ mutants; log2 ratio trf4Δ/TRF4-DADA mutants (triplicates); average log2 ratio trf4Δ/TRF4-DADA mutants; log2 ratio trf5Δ mutants (triplicates), average log2 ratio trf5Δ mutants; FDRs trf4Δ microarrays; p-values trf4Δ microarrays; FDRs trf4Δ/TRF4-DADA microarrays; p-values trf4Δ/TRF4-DADA microarrays; FDRs of trf5Δ microarrays; p-values trf5Δ microarrays; p-values trf4Δ vs. trf4Δ/TRF4-DADA microarrays; p-values trf4Δ vs. trf5Δ microarrays; FDRs trf4Δ vs. trf4Δ/TRF4-DADA microarrays; FDRs trf4Δ vs. trf5Δ microarrays. An annotation key to the oligos and a comparison of IGRs to recently mapped CUTs [18],[19] is given in separate worksheets. (4.36 MB XLS) [file pgen.1000555.s013.xls]

## Sheet: Trf4,5_data_all
Oligo_ID	Gene	Systematic name	YORF (GO compatible; SGD)	Process	Function	Compartment	Description (Operon)	Trf4 delta (1)	Trf4 delta (2)	Trf4 delta (5)	Mean Trf4 delta	Trf4-DADA (1)	Trf4-DADA (2)	Trf4-DADA (3)	Mean Trf4-DADA	Trf5 delta (1)	Trf5 delta (2)	Trf5 delta (3)	Mean Trf5 delta	FDR Trf4 delta	p-value trf4	FDR Trf4-DADA	p-value trf4-DADA	FDR_trf5	p-value trf5	p-value, Trf4 vs. Trf4-DADA	p-value, Trf4 vs. Trf5	FDR, Trf4 vs. Trf4-DADA	FDR, Trf4 vs. Trf5
YBOX_IGR1000140		IGR_Chr16:(822142..822301)_54						4.153	5.554	5.84	5.182	1.079			1.079	-0.645			-0.645	0	8.47733e-08	49.4276		54.232		1.17977e-09	6.88799e-11	0	0
YBOX_SNO1000041	SNR3	SNR3	SNR3				S000006492	3.656	3.805	3.562	3.674		1.944	0.463	1.204	-0.259	-0.071		-0.165	0	5.50644e-07	0	0.0105865	59.3801	0.443266	7.42305e-06	1.82539e-09	0	0
YHR214CC01	YHR214C-C_ORF	YHR214C-C	YHR214C-C				TyA Gag protein; the main structural constituent of virus-like particles (VLPs)	3.581	3.311	3.464	3.452	-0.51	0.534	1.689	0.571	1.331	0.484	0.802	0.872	0	1.00059e-06	34.8969	0.103663	1.20325	0.010452	6.32839e-06	1.3614e-05	0	0
YBOX_TIL1000199	ICY2	TIL_US100_YPL250C_0_0	YPL250C	biological_process	molecular_function	cellular_component	S000006171	3.672	3.488	2.907	3.356	0.494	1.123	1.795	1.137	-0.302	0.018		-0.142	0	1.76222e-06	0	0.00176439	75.8943	0.492685	0.000107816	1.03342e-08	0	0
YDR426C_01	YDR426C_ORF	YDR426C	YDR426C				Hypothetical ORF	4.173	3.25	2.393	3.272	1.993	2.153	2.089	2.078		0.155		0.155	0	6.78507e-06	0	2.59753e-06	75.2331		0.0257472	2.42441e-07	1.09592	0
YDR316WA01	YDR316W-A_ORF	YDR316W-A	YDR316W-A				TyA Gag protein; the main structural constituent of virus-like particles (VLPs)	3.997	3.531	1.944	3.157	-0.129	-0.379	1.241	0.244	1.632	0.74	-0.137	0.745	0	1.58402e-05	59.3661	0.36891	13.9105	0.049589	1.13436e-05	0.000285491	0	0
YGR038CA01	YGR038C-A_ORF	YGR038C-A	YGR038C-A				TyA Gag protein; the main structural constituent of virus-like particles (VLPs)	3.093	2.837	3.452	3.127	0.426	1.139	0.973	0.846	0.896	1.43	-0.394	0.644	0	2.67035e-06	1.96604	0.00204532	26.1472	0.0780916	3.38344e-05	5.22273e-05	0	0
YML040W_01	YML040W_ORF	YML040W	YML040W				TyA Gag protein; the main structural constituent of virus-like particles (VLPs)	3.504	2.246	3.536	3.095	-0.116	-0.193	1.052	0.248	1.765	0.935	0.411	1.037	0	7.13035e-06	57.6213	0.306622	1.70556	0.0058491	3.55739e-06	0.000798416	0	0
YBOX_INT1000056	RPS9A	INT_1_YPL081W	YPL081W	translation*	structural constituent of ribosome	cytoplasm*	S000006002	2.734	2.789	3.687	3.07	1.168	1.202	0.842	1.071	0.271	0.289	0.179	0.246	0	5.07293e-06	0	0.000991949	22.565	0.101862	0.000251796	5.33006e-07	0	0
YDR042C_01	YDR042C_ORF	YDR042C	YDR042C	biological_process	molecular_function	cellular_component	Hypothetical ORF	3.104	2.861	3.116	3.027	1.862	1.265		1.563	-0.275	-0.355		-0.315	0	2.97896e-06	0	0.000563938	9.3778	0.292735	0.000575298	3.57357e-08	0	0
YBOX_SNO1000003	SNR11	SNR11	SNR11				S000007293	2.641	2.821	3.593	3.018	1.203	1.184	0.73	1.039	-0.601	-0.387	0.062	-0.309	0	5.1886e-06	0	0.00133109	30.2752	0.209908	0.000261846	1.70814e-07	0	0
YBOX_SNO1000061	SNR45	SNR45	SNR45				S000006505	4.629	2.055	2.315	3	0.578	0.919	0.859	0.785	1.757	-0.17	0.578	0.722	0	7.54816e-05	1.96604	0.00126894	19.0056	0.0593027	0.000563207	0.00113413	0.589789	0.669282
YBOX_IGR1000067		IGR_Chr07:(complement(974235..974403))_39						3.009	3.257	2.71	2.992	1.96	1.859	2.163	1.994	0.352	-0.065		0.144	0	3.76007e-06	0	3.58697e-06	68.3645	0.444755	0.0390642	2.1811e-07	0	0
YBOX_ONO1000059	YJL047C-A_ONO_ORF	YJL047C-A	YJL047C-A	biological_process	molecular_function	cellular_component	S000028804	1.883	4.787	2.015	2.895	2.593	2.665	1.996	2.418	-0.219	0.318	0.313	0.137	0	0.00019441	0	1.18644e-06	73.4105	0.365148	0.443074	6.48156e-05	60.762	0
YBR012WA01	YBR012W-A_ORF	YBR012W-A	YBR012W-A				TyA Gag protein; the main structural constituent of virus-like particles (VLPs)	1.908	3.119	3.414	2.814	0.718	1.003	1.736	1.152	1.398	0.642	1.038	1.026	0	2.10598e-05	0	0.00113952	0.528093	0.00323557	0.00323443	0.00242583	0.589789	0
YDR210CC_01	YDR210C-C_ORF	YDR210C-C	YDR210C-C				TyA Gag protein; the main structural constituent of virus-like particles (VLPs)	2.676	1.81	3.604	2.697	-0.004	0.546	1.069	0.537	-0.293	0.704	0.961	0.457	0	4.07548e-05	27.8101	0.0296233	39.0787	0.0913058	0.000260523	0.000191474	0.589789	0
YBOX_LTR1000024	YLRCDELTA3_LTR	YLRCDELTA3	YLRCDELTA3				S000007066	2.191	3.211	2.677	2.693	0.384	1.33	0.511	0.742	0.378	0.738	0.312	0.476	0	1.67774e-05	6.9611	0.00619151	4.87206	0.0290404	0.000378268	4.56565e-05	0	0
YLR227WA01	YLR227W-A_ORF	YLR227W-A	YLR227W-A				TyA Gag protein; the main structural constituent of virus-like particles (VLPs)	2.422	2.496	3.151	2.69	1.504	1.464	0.808	1.259	1.261	0.312	-0.004	0.523	0	1.51823e-05	0	0.000480741	26.1472	0.0680928	0.00683503	0.000141128	0.589789	0
YLR256WA01	YLR256W-A_ORF	YLR256W-A	YLR256W-A				TyA Gag protein; the main structural constituent of virus-like particles (VLPs)	2.76	2.372	2.723	2.618	0.034	0.849	1.67	0.851	1.09	1.239	0.087	0.805	0	1.81902e-05	4.25599	0.0103667	4.12447	0.0218718	0.00149792	0.00133103	0	0
YBOX_LTR1000008	YLRWDELTA13_LTR	YLRWDELTA13	YLRWDELTA13				S000007088	3.411	2.732	1.71	2.618	1.378	1.246	0.631	1.085	1.131	0.099	-0.157	0.358	0	6.19151e-05	0	0.00132208	63.5117	0.158511	0.00665124	0.000147561	0.589789	0
YBL101WB01	YBL101W-B_ORF	YBL101W-B	YBL101W-B				TyB Gag-Pol protein; proteolytically processed to make the Gag, RT, PR, and IN proteins that are required for retrotransposition	2.299	2.331	3.196	2.609	-0.602	-0.232	0.217	-0.206	0.787	0.406	-0.368	0.275	0	3.13723e-05	37.5776	0.249277	68.3645	0.24103	1.30428e-06	3.74375e-05	0	0
YBOX_SNO1000068	SNR17B	SNR17B	SNR17B				S000007441	1.712	2.59	3.422	2.575	0.163	0.315	-0.2	0.093	0.382	-0.097	0.734	0.34	0	7.6842e-05	70.7401	0.5956	43.2514	0.121828	1.88992e-05	0.000110073	0	0
YLR157CB01	YLR157C-B_ORF	YLR157C-B	YLR157C-B				TyB Gag-Pol protein; proteolytically processed to make the Gag, RT, PR, and IN proteins that are required for retrotransposition	2.939	1.622	3.147	2.569	-0.02	0.056	0.664	0.233	1.145	-0.289	0.005	0.287	0	7.13551e-05	55.3606	0.20995	70.8869	0.260389	3.77191e-05	0.000118852	0	0
YAR010C_01	YAR010C_ORF	YAR010C	YAR010C				TyA Gag protein; the main structural constituent of virus-like particles (VLPs)	2.313	2.86	2.526	2.566	0.844	1.379	0.501	0.908	0.586	0.995	0.056	0.546	0	2.35852e-05	1.96604	0.0018914	11.307	0.050636	0.00145915	0.000177798	0	0
YGR027WB01	YGR027W-B_ORF	YGR027W-B	YGR027W-B				TyB Gag-Pol protein; proteolytically processed to make the Gag, RT, PR, and IN proteins that are required for retrotransposition	2.383		2.735	2.559	0.46	-0.175	0.286	0.19	0.382	0.048	-0.953	-0.174	0	0.000278684	61.1263	0.26644	63.5117	0.474094	0.00753294	0.00222395	0	0
YBOX_RRN1000001	RDN18-1	RRN_RDN18-1	RDN18-1				S000006482	3.034	2.056	2.51	2.533	2.221	3.024	-0.223	1.674	3.133	0.057	0.679	1.29	0	3.39941e-05	0	0.0047925	9.3778	0.0176244	0.183364	0.0553082	40.7844	8.74264
YBOX_ONO1000038	YGR121W-A_ONO_ORF	YGR121W-A	YGR121W-A	biological_process	molecular_function	cellular_component	S000028550	3.331	2.701	1.547	2.526	1.072	1.57	1.67	1.437	0.234	-0.071		0.081	0	8.5681e-05	0	0.000123383	63.5117	0.650981	0.0452232	1.53459e-05	1.76692	0
YCL007C_01	YCL007C_ORF	YCL007C	YCL007C				calcofluor white hypersensitivity	2.545	2.219	2.777	2.514	0.791	0.812		0.801					0	2.4487e-05	1.22067	0.00853048	75.8943		0.000155896	1.07714e-06	0	0
YBOX_SNO1000067	SNR17A	SNR17A	SNR17A				S000007294	1.822	2	3.701	2.508	0.293	0.505	0.243	0.347	0.465	0.497	0.57	0.511	0	0.000127749	45.8348	0.063559	0.861022	0.0233621	0.000172332	0.000457579	0.589789	0
YAR009C_01	YAR009C_ORF	YAR009C	YAR009C				TyB Gag-Pol protein; proteolytically processed to make the Gag, RT, PR, and IN proteins that are required for retrotransposition	1.819	2.441	3.262	2.507	0.252	0.534	-0.436	0.117	-1.06	0.799	0.22	-0.014	0	5.45449e-05	69.8161	0.546203	72.0453	0.960697	1.94859e-05	2.91906e-05	0	0
YBOX_ONO1000127	YPR036W-A_ONO_ORF	YPR036W-A	YPR036W-A	response to drug	molecular_function	cellular_component	S000028425	1.958	2.558	2.97	2.495	0.057	0.122	-0.522	-0.114	0.484	0.288	0.079	0.284	0	3.28595e-05	52.5725	0.50209	30.2752	0.123597	2.35793e-06	2.84656e-05	0	0
YDR210WC01	YDR210C-C_ORF	YDR210C-C	YDR210C-C				TyA Gag protein; the main structural constituent of virus-like particles (VLPs)	1.278	3.621	2.563	2.487	0.538	0.587	1.669	0.931	1.584	0.583	0.786	0.984	0	0.000186997	1.22067	0.00405903	1.20325	0.0071372	0.00877131	0.014649	2.14618	2.15263
YJR029W_01	YJR029W_ORF	YJR029W	YJR029W				TyB Gag-Pol protein; proteolytically processed to make the Gag, RT, PR, and IN proteins that are required for retrotransposition	2.214	2.109	3.091	2.471	-0.524	-0.24	1.054	0.097	0.416	0.388	-0.181	0.208	0	3.68565e-05	71.4929	0.721525	68.3645	0.257531	3.42335e-05	1.92618e-05	0	0
YBOX_SNO1000002	SNR10	SNR10	SNR10				S000007499	2.134	2.7	2.552	2.462	0.694	1.501	0.056	0.75	-0.346	0.128	0.017	-0.067	0	2.48975e-05	9.77614	0.0122797	66.1411	0.657957	0.00117606	1.60916e-06	0.589789	0
YBOX_RRN1000008	ITS2-1	RRN_ITS2-1	ITS2-1				S000029716	2.651	1.817	2.908	2.459	1.796	1.943	0.609	1.449	2.797	0.865	0.647	1.436	0	3.92873e-05	0	0.000502786	2.19551	0.00229552	0.0531036	0.0684444	6.14137	9.93795
YBOX_OCH1000155	YIR043C_OCH_DS100_ORF	OCH_DS100_YIR043C	YIR043C	biological_process	molecular_function	cellular_component	S000001482	1.696	2.698	2.919	2.438	0.52	0.448	0.588	0.519	-0.628	-0.177	0.112	-0.231	0	5.87141e-05	13.2091	0.00757045	48.4323	0.25982	0.000206941	4.65055e-06	0	0
YBOX_TIL1000207	ICY2	TIL_US200_YPL250C_7_0	YPL250C	biological_process	molecular_function	cellular_component	S000006171	3.7	2.262	1.327	2.43	0.407	0.556	0.292	0.418	-0.368	-0.238		-0.303	0	0.000254007	34.8969	0.0192413	11.307	0.272917	0.000482006	2.74406e-05	0.589789	0
YBOX_SNO1000020	SNR60	SNR60	SNR60				S000006451	4.128	1.41	1.723	2.42	1.25	1.941	0.049	1.08	-0.442	-0.48	-0.732	-0.551	0	0.000575907	1.96604	0.00758759	4.87206	0.0353538	0.0413769	3.56177e-05	13.8024	0
YDR261WB01	YDR261W-B_ORF	YDR261W-B	YDR261W-B				TyB Gag-Pol protein; proteolytically processed to make the Gag, RT, PR, and IN proteins that are required for retrotransposition	3.046	1.762	2.426	2.411	-0.774	-0.364	0.44	-0.233	0.076	0.18	-0.678	-0.141	0	5.8293e-05	37.5776	0.343871	59.3801	0.475407	8.56416e-06	5.94389e-06	0	0
YML045WA01	YML045W-A_ORF	YML045W-A	YML045W-A				TyA Gag protein; the main structural constituent of virus-like particles (VLPs)	2.768	2.114	2.343	2.408	0.924	1.759	-0.462	0.74	0.269	0.617	-0.268	0.206	0	3.60434e-05	21.4717	0.0458779	72.0453	0.26984	0.00321528	2.0797e-05	1.32234	0
YBL005WA01	YBL005W-A_ORF	YBL005W-A	YBL005W-A				TyA Gag protein; the main structural constituent of virus-like particles (VLPs)	2.406	2.753	2.025	2.395	0.017	0.241	0.759	0.339	1.826	0.976	0.907	1.236	0	3.88134e-05	45.8348	0.0995816	0.528093	0.000667386	6.08718e-05	0.0234948	0	0.669282
YFL019C_01	YFL019C_ORF	YFL019C	YFL019C				Hypothetical ORF	2.848	3.306	1.021	2.392	2.897	2.48	2.902	2.76		-0.431		-0.431	0	0.000294769	0	2.48756e-07	59.3801		0.501297	3.73654e-05	73.8795	0
YLR410WB01	YLR410W-B_ORF	YLR410W-B	YLR410W-B				TyB Gag-Pol protein; proteolytically processed to make the Gag, RT, PR, and IN proteins that are required for retrotransposition	3.052	1.43	2.679	2.387	-0.918	-0.241	0.231	-0.309	0.711	0.675	-0.769	0.206	0	0.000115547	30.2766	0.18048	74.141	0.428469	9.91147e-06	0.000184185	0	0
YPR158CC01	YPR158C-C_ORF	YPR158C-C	YPR158C-C				TyA Gag protein; the main structural constituent of virus-like particles (VLPs)	3.51	2.668	0.965	2.381	-0.527	-0.489	0.439	-0.192	0.562	0.823	0.164	0.516	0	0.000396124	40.3338	0.356363	6.6153	0.0347162	6.59184e-05	0.00190427	0	0.487573
YPR158WA01	YPR158W-A_ORF	YPR158W-A	YPR158W-A				TyA Gag protein; the main structural constituent of virus-like particles (VLPs)	2.467	2.295	2.343	2.368	0.66	0.255	0.031	0.315	0.663	0.273	0.201	0.379	0	3.20695e-05	49.4276	0.0926388	13.9105	0.0368547	4.4453e-05	5.03533e-05	0	0
YGL152C_01	YGL152C_ORF	YGL152C	YGL152C				Hypothetical ORF	2.299	1.954	2.791	2.348	1.063	1.067		1.065	-0.346	-0.22		-0.283	0	5.10215e-05	1.22067	0.00526892	13.9105	0.298416	0.00151511	4.42067e-06	0.589789	0
YBOX_TIL1000192	STP4	TIL_US100_YDL048C_16_0	YDL048C	biological_process	molecular_function	cytoplasm*	S000002206	2.483	2.159		2.321		1.295	0.859	1.077	0.259	0.434		0.346	0	0.00050249	0	0.00548835	5.55284	0.163891	0.125368	0.0118362	22.1202	0
YDR365WA01	YDR365W-A_ORF	YDR365W-A	YDR365W-A				TyA Gag protein; the main structural constituent of virus-like particles (VLPs)	2.735	2.427	1.796	2.319	2.257	1.753	0.237	1.416	0.295	0.002	0.165	0.154	0	7.0057e-05	0	0.00178144	68.3645	0.299709	0.103941	2.26354e-05	13.8024	0
YGR161WB01	YGR161W-B_ORF	YGR161W-B	YGR161W-B				TyB Gag-Pol protein; proteolytically processed to make the Gag, RT, PR, and IN proteins that are required for retrotransposition	2.242	2.28	2.429	2.317	-0.187	0.327	0.345	0.162	-0.486	0.492	0.266	0.091	0	4.29686e-05	64.8369	0.34685	75.8943	0.626551	1.9502e-05	1.62877e-05	0	0
YPL257WA01	YPL257W-A_ORF	YPL257W-A	YPL257W-A				TyA Gag protein; the main structural constituent of virus-like particles (VLPs)	2.663	2.672	1.614	2.316	0.94	-0.398	1.158	0.567	0.996	0.476	0.124	0.532	0	8.71257e-05	32.0914	0.0621772	11.307	0.0422768	0.00166185	0.000740969	0.589789	0
YER138C_01	YER138C_ORF	YER138C	YER138C				TyB Gag-Pol protein; proteolytically processed to make the Gag, RT, PR, and IN proteins that are required for retrotransposition	1.85	1.656	3.36	2.289	-0.248	0.145	0.751	0.216	0.842	0.402	0.011	0.418	0	0.000209286	59.3661	0.295521	22.565	0.0606981	0.000227105	0.000719134	0.589789	0.487573
YGL088W_01	YGL088W_ORF	YGL088W	YGL088W				Hypothetical ORF	2.638	1.485	2.742	2.288	0.583	2.174	0.189	0.982	1.655	0.336	-0.164	0.609	0	0.000119982	4.25599	0.0144016	34.6642	0.0904671	0.0239957	0.00362132	5.5865	1.32712
YBOX_RRN1000016		RRN_JXN_ITS2_25S						2.65	1.677	2.517	2.281	1.331	2.19	0.055	1.192	2.265	0.583	0.156	1.001	0	9.2789e-05	1.22067	0.00614975	8.18927	0.0231758	0.053103	0.0328269	10.5241	4.30916
YBOX_OCH1000082	CCW12	OCH_YLR110C_CCW12	YLR110C	cell wall organization and biogenesis*	molecular_function	chitin- and beta-glucan-containing cell wall	S000004100	2.2	1.776	2.783	2.253	0.847	0.943	0.468	0.753	2.602	1.323	0.944	1.623	0	9.93386e-05	4.25599	0.00183189	0.528093	0.000167323	0.00283337	0.214326	0.589789	26.6056
YBOX_INT1000049	RPL7B	INT_2_YPL198W	YPL198W	translation	structural constituent of ribosome	cytosolic large ribosomal subunit (sensu Eukaryota)	S000006119	2.189	2.334	2.199	2.241		0.421	0.018	0.22		0.161		0.161	0	7.3051e-05	57.6213	0.283104	75.2331		3.00331e-05	1.27235e-05	0	0
YGR161CC01	YGR161C-C_ORF	YGR161C-C	YGR161C-C				TyA Gag protein; the main structural constituent of virus-like particles (VLPs)	2.091	2.104	2.509	2.235	1.278	1.641	-1.774	0.382	0.532	-0.281	-0.509	-0.086	0	8.28523e-05	55.3606	0.443777	66.1411	0.67773	0.00640261	1.68123e-05	5.5865	0
YBOX_IGR1000135		IGR_Chr16:(complement(132445..132580))_14						1.91	1.326	3.454	2.23	0.339	0.656	-0.797	0.066	-0.218	-0.431	0.291	-0.119	0	0.000463185	72.3468	0.791652	63.5117	0.509621	0.000399167	8.8192e-05	1.09592	0
YBOX_INT1000048	RPL7B	INT_1_YPL198W	YPL198W	translation	structural constituent of ribosome	cytosolic large ribosomal subunit (sensu Eukaryota)	S000006119	2.674	2.168	1.846	2.229	0.017	0.15	-0.09	0.026	-0.356	-0.028	-0.018	-0.134	0	0.000109675	70.7401	0.863641	54.232	0.444236	1.90152e-05	9.44855e-06	0	0
YAR070C_01	YAR070C_ORF	YAR070C	YAR070C				Hypothetical ORF	2.718	2.921	1.039	2.226	1.264	0.648		0.956					0	0.000413623	0	0.00786186	75.8943		0.00447863	6.16265e-05	1.2563	0
YMR046C_01	YMR046C_ORF	YMR046C	YMR046C				TyA Gag protein; the main structural constituent of virus-like particles (VLPs)	2.367	2.375	1.809	2.184	-0.929	-0.638	0.153	-0.471	0.999	0.095	0.607	0.567	0	0.000117096	21.4717	0.0773256	8.18927	0.0483168	7.99604e-06	0.00173133	0	0
YGL109W_01	YGL109W_ORF	YGL109W	YGL109W				Hypothetical ORF	2.258	1.544	2.736	2.179	0.463	0.586		0.525					0	0.000183307	10.7424	0.0278641	75.8943		0.000422161	1.96148e-05	0.589789	0.280355
YML045W_01	YML045W_ORF	YML045W	YML045W				TyB Gag-Pol protein; proteolytically processed to make the Gag, RT, PR, and IN proteins that are required for retrotransposition	1.737	2.226	2.537	2.167	0.165	0.309	0.082	0.185	-0.206	0.306	-0.874	-0.258	0	0.000129801	61.1263	0.217544	54.232	0.298551	7.2195e-05	2.19758e-05	0	0
YOL103WA01	YOL103W-A_ORF	YOL103W-A	YOL103W-A				TyA Gag protein; the main structural constituent of virus-like particles (VLPs)	1.876	3.123	1.501	2.167	0.475	1.019	-0.502	0.331	1.007	0.72	-0.02	0.569	0	0.000312562	52.5725	0.197851	11.307	0.0530668	0.00115243	0.00421208	0.589789	0.487573
YBOX_OCH1000143	PAU5	OCH_DS100_YFL020C	YFL020C	biological_process	molecular_function	cellular_component	S000001874	2.235	2.09		2.162	1.793	1.34	0.301	1.145		-0.397		-0.397	0	0.000942608	0.521509	0.00273205	59.3801		0.589725	0.00285201	2.5898	0
YBOX_OCH1000149	TDH3	OCH_DS100_YGR192C	YGR192C	glycolysis*	glyceraldehyde-3-phosphate dehydrogenase (phosphorylating) activity	cytoplasm*	S000003424	1.37	1.557	3.533	2.153	0.778	1.047	1.154	0.993	1.544	1.073	2.612	1.743	0	0.000706134	0	0.001232	0.350504	0.000105274	0.0409799	0.4746	8.87054	69.2866
YLR157CA01	YLR157C-A_ORF	YLR157C-A	YLR157C-A				TyA Gag protein; the main structural constituent of virus-like particles (VLPs)	1.475	2.64	2.301	2.139	1.777	1.164	0.046	0.996	1.277	-0.006	0.137	0.469	0	0.000185619	2.33242	0.00850823	39.0787	0.0883996	0.0356982	0.00181204	5.41611	0.487573
YGR161CD01	YGR161C-D_ORF	YGR161C-D	YGR161C-D				TyB Gag-Pol protein; proteolytically processed to make the Gag, RT, PR, and IN proteins that are required for retrotransposition	1.495	1.506	3.39	2.13	-0.343	-0.175	0.255	-0.088	0.132	0.532	-0.258	0.135	0	0.000571496	55.3606	0.614754	74.141	0.421776	0.000136563	0.00043059	0.589789	0.487573
YNL054WA01	YNL054W-A_ORF	YNL054W-A	YNL054W-A				TyA Gag protein; the main structural constituent of virus-like particles (VLPs)	2.947	2.548	0.85	2.115	0.604	1.197	0.934	0.912	0.756	0.422	0.414	0.531	0	0.000630551	1.22067	0.00121458	2.89616	0.0284088	0.0281724	0.00446403	3.01913	0.669282
YDR098CA01	YDR098C-A_ORF	YDR098C-A	YDR098C-A				TyA Gag protein; the main structural constituent of virus-like particles (VLPs)	3.366	2.285	0.638	2.096	-0.129	1.166	0.865	0.634	0.329	0.169	0.84	0.446	0	0.00133783	17.4873	0.0216929	13.9105	0.053791	0.0140785	0.00562427	3.76593	2.15263
YDR034CD01	YDR034C-D_ORF	YDR034C-D	YDR034C-D				TyB Gag-Pol protein; proteolytically processed to make the Gag, RT, PR, and IN proteins that are required for retrotransposition	2.999	1.762	1.489	2.083	-0.702	-1.021	0.915	-0.269	0.19	0.837	-0.774	0.084	0	0.000325368	37.5776	0.381583	75.8943	0.727832	0.000126984	0.0003287	0.589789	0
YLR365W_01	YLR365W_ORF	YLR365W	YLR365W				Hypothetical ORF	3.052	2.41	0.777	2.08	0.231	0.315		0.273	-0.172	-0.143		-0.157	0	0.000844142	57.6213	0.187775	59.3801	0.413183	0.00078582	0.000154895	0.589789	0
YBOX_TIL1000208	TIM44	TIL_US300_YIL022W_30_0	YIL022W	protein import into mitochondrial matrix	protein transporter activity	mitochondrion*	S000001284	2.385	2.537	1.288	2.07		0.264		0.264		1.305		1.305	0	0.000259013	69.8161		43.2514		0.000109134	0.00240086	0	2.15263
YJR026W_01	YJR026W_ORF	YJR026W	YJR026W				TyA Gag protein; the main structural constituent of virus-like particles (VLPs)	2.498	2.199	1.509	2.069	0.818	-0.293	0.962	0.496	1.126	0.638	0.149	0.638	0	0.000176991	34.8969	0.0588357	5.55284	0.0362048	0.00225005	0.00578123	0.589789	0
YBR118W_01	TEF2	YBR118W	YBR118W	translational elongation*	translation elongation factor activity	ribosome*	translational elongation factor EF-1 alpha	1.945	1.809	2.45	2.068	1.576	0.763	1.066	1.135	1.817	1.029	0.177	1.008	0	0.000124898	0	0.000803292	3.60064	0.0103312	0.0530393	0.0533857	1.75996	4.74954
YCL049C_01		0						1.441	1.844	2.907	2.064	0.675	0.491	1.003	0.723	0.164	0.18	0.722	0.355	0	0.000284617	4.25599	0.00397829	26.1472	0.0910856	0.00765389	0.000970498	1.2563	0.280355
YOR142WA01	YOR142W-A_ORF	YOR142W-A	YOR142W-A				TyA Gag protein; the main structural constituent of virus-like particles (VLPs)	2.19	1.951	2.025	2.055	1.196	0.932	1.018	1.049	0.302	0.226	-0.844	-0.105	0	0.000110298	0	0.000936561	66.1411	0.63494	0.0315537	2.64802e-05	0	0
YPL245W_01	YPL245W_ORF	YPL245W	YPL245W	biological_process	molecular_function	cytoplasm*	Hypothetical ORF	1.95	2.133		2.042	0.505	0.653	0.703	0.62	-0.005	0.003		-0.001	0	0.00115313	5.91758	0.00191102	72.0453	0.994443	0.117327	0.00445513	15.4816	0
YHR214CB01	YHR214C-B_ORF	YHR214C-B	YHR214C-B				TyB Gag-Pol protein; proteolytically processed to make the Gag, RT, PR, and IN proteins that are required for retrotransposition	2.778	1.989	1.352	2.04	-1.151	-0.368	0.445	-0.358	0.898	0.243	0.27	0.47	0	0.000289104	27.8101	0.205023	11.307	0.0417723	5.65028e-05	0.00205772	0	0
YBOX_RET1000008	YLRCTY2-2_RET	YLRCTY2-2	YLRCTY2-2				S000007082	2.388	1.749	1.964	2.034	0.201	0.233	-0.006	0.143	0.364	0.113	-0.379	0.033	0	0.000147178	66.9994	0.328979	75.8943	0.848177	8.25802e-05	4.62713e-05	0	0
YBOX_SNO1000007	SNR51	SNR51	SNR51				S000006442	2.412	1.424	2.247	2.028	0.316	1.081	0.077	0.491	-0.27	-0.027	-0.753	-0.35	0	0.000189851	34.8969	0.0365883	26.1472	0.125293	0.00210583	2.33998e-05	0.589789	0
YBOX_INT1000058	GCR1	INT_1_YPL075W	YPL075W	positive regulation of transcription from RNA polymerase II promoter*	DNA binding*	nucleus	S000005996	2.112	2.177	1.781	2.023	0.445	0.442	-0.051	0.279	0.405	0.187	-0.419	0.058	0	0.000114679	52.5725	0.108027	75.8943	0.751232	0.000200228	5.24386e-05	0	0
YGR038CB01	YGR038C-B_ORF	YGR038C-B	YGR038C-B				TyB Gag-Pol protein; proteolytically processed to make the Gag, RT, PR, and IN proteins that are required for retrotransposition	1.815	1.708	2.525	2.016	-0.064	0.134	0.883	0.318	0.551	0.06	-0.723	-0.037	0	0.000173322	49.4276	0.132875	70.8869	0.858851	0.000593842	6.41379e-05	0	0
YDR261CC01	YDR261C-C_ORF	YDR261C-C	YDR261C-C				TyA Gag protein; the main structural constituent of virus-like particles (VLPs)	2.692	1.573	1.778	2.014	1.751	1.96		1.855	0.782	0.545	-0.293	0.345	0	0.000208238	0	9.00605e-05	54.232	0.151125	0.157042	0.00112086	28.0146	0
YBOX_NCR1000008	SNR83	RUF3	RUF3				S000028468	2.623	1.402	2.012	2.012	0.782	0.406	-0.885	0.101	1.548	0.634	0.251	0.811	0	0.000212789	71.4929	0.706547	4.87206	0.0236582	0.000384543	0.024771	0.589789	2.79086
YDR210WD01	YDR210C-D_ORF	YDR210C-D	YDR210C-D				TyB Gag-Pol protein; proteolytically processed to make the Gag, RT, PR, and IN proteins that are required for retrotransposition	1.867	1.793	2.365	2.008	0.065	-0.442	-0.759	-0.379	-0.595	-0.134	0.464	-0.088	0	0.000133949	25.2221	0.115965	66.1411	0.664188	1.12913e-05	3.51815e-05	0	0
YPR077C_01	YPR077C_ORF	YPR077C	YPR077C				Hypothetical ORF	0.813	3.155		1.984	0.122	0.328		0.225	0.443	0.231		0.337	0	0.00617188	59.3661	0.253332	75.4677	0.145302	0.0385737	0.0542763	1.32234	3.19391
YBR051W_01	YBR051W_ORF	YBR051W	YBR051W				Hypothetical ORF	1.834	1.452	2.584	1.957	0.397	0.281		0.339	-0.259	-0.177	-0.492	-0.309	0	0.000244837	32.0914	0.139055	19.0056	0.187348	0.000303781	3.46432e-05	0	0
YOR010C_01	TIR2	YOR010C	YOR010C	response to stress	molecular_function	chitin- and beta-glucan-containing cell wall	cold-shock induced protein of the Srp1p/Tip1p family of serine-alanine-rich proteins	1.893	1.555	2.37	1.939	0.622	-0.071	0.689	0.413	2.128	0.923	0.996	1.349	0	0.000183699	40.3338	0.0450519	0.528093	0.000552601	0.00116862	0.218052	0.589789	22.6708
YMR045C_01	YMR045C_ORF	YMR045C	YMR045C				TyB Gag-Pol protein; proteolytically processed to make the Gag, RT, PR, and IN proteins that are required for retrotransposition	2.274	1.682	1.816	1.924	-0.464	0.469	0.408	0.138	-0.353	-0.169	0.432	-0.03	0	0.000142278	68.4978	0.487717	70.8869	0.854998	0.000216232	4.08219e-05	0	0
YDR261CD01	YDR261C-D_ORF	YDR261C-D	YDR261C-D				TyB Gag-Pol protein; proteolytically processed to make the Gag, RT, PR, and IN proteins that are required for retrotransposition	3.118	2.142	0.498	1.919	-0.852	-0.313	0.448	-0.239	0.912	0.914	0.197	0.674	0	0.00161054	37.5776	0.340417	3.60064	0.0276203	0.000510065	0.0326651	0.589789	4.74954
YNL179C_01	YNL179C_ORF	YNL179C	YNL179C				Hypothetical ORF	1.36	2.192	2.191	1.914	-0.03	0.024		-0.003		-0.349		-0.349	0	0.000183822	72.5126	0.98647	59.3801		4.16952e-05	3.3928e-05	0	0
YFL002WA01	YFL002W-A_ORF	YFL002W-A	YFL002W-A				TyB Gag-Pol protein; proteolytically processed to make the Gag, RT, PR, and IN proteins that are required for retrotransposition	1.83	2.396	1.47	1.899	-0.03	-0.433	1.251	0.263	0.779	0.226	-0.495	0.17	0	0.000188268	57.6213	0.359933	74.141	0.423267	0.00147065	0.000403497	0.589789	0
YMR194W_01	RPL36A	YMR194W	YMR194W	translation	structural constituent of ribosome*	cytosolic large ribosomal subunit (sensu Eukaryota)	ribosomal protein L36A (L39) (YL39)	2.331	0.795	2.567	1.898	1.14	1.048	0.932	1.04	1.968	0.686	-0.06	0.865	0	0.000614657	0	0.00106539	11.307	0.038652	0.08961	0.0763679	13.8024	12.0199
YOR142WB01	YOR142W-B_ORF	YOR142W-B	YOR142W-B				TyB Gag-Pol protein; proteolytically processed to make the Gag, RT, PR, and IN proteins that are required for retrotransposition	1.472	1.699	2.504	1.892	0.286	0.381	0.448	0.372	-0.86	0.157	0.437	-0.089	0	0.00025187	37.5776	0.0201804	66.1411	0.69764	0.00105765	0.000133548	0.589789	0
YBOX_OCH1000073	HSP150	OCH_YJL159W_HSP150	YJL159W	cell wall organization and biogenesis	structural constituent of cell wall	chitin- and beta-glucan-containing cell wall	S000003695	2.345	1.537	1.77	1.884	-0.149	0.608	0.773	0.411	2.054	0.892	0.67	1.205	0	0.000198546	40.3338	0.0540425	1.20325	0.00194606	0.0017507	0.180498	0	13.9557
YBOX_LTR1000019	YORCDELTA25_LTR	YORCDELTA25	YORCDELTA25				S000007167	1.252	1.519	2.879	1.883	-0.111	-0.202	0.359	0.015	-0.287	0.348	0.372	0.144	0	0.000553601	69.8161	0.925987	73.4105	0.385879	0.000289335	0.00063095	0.589789	0.669282
YBOX_RET1000006	YHRCTY1-1_RET	YHRCTY1-1	YHRCTY1-1				S000007006	3.378	1.02	1.251	1.883	0.059	0.142	1.156	0.452	1.504	0.814	0.224	0.847	0	0.00173906	37.5776	0.0676851	3.60064	0.0166806	0.0117567	0.0782205	3.76593	9.93795
YBOX_NCR1000002	SCR1	SCR1	SCR1				S000006491	1.784	1.098	2.762	1.881	0.476	0.428	-1.021	-0.039	0.354	-0.108	0.034	0.093	0	0.000535657	64.8369	0.879834	75.2331	0.528215	0.00042362	0.000301992	1.09592	0.280355
YGR192C_01	TDH3	YGR192C	YGR192C	glycolysis*	glyceraldehyde-3-phosphate dehydrogenase (phosphorylating) activity	cytoplasm*	glyceraldehyde-3-phosphate dehydrogenase 3	1.959	1.66	2.025	1.881	0.335	1.013	1.052	0.8	2.654	1.365	-0.055	1.321	0	0.000156645	2.33242	0.00274563	4.87206	0.00772239	0.0160438	0.307924	0.589789	44.3725
YER137CA01	YER137C-A_ORF	YER137C-A	YER137C-A				TyA Gag protein; the main structural constituent of virus-like particles (VLPs)	2.549	1.806	1.18	1.845	-0.164	0.057	1.406	0.433	1.255	0.854	0.268	0.792	0	0.000441852	45.8348	0.11601	2.89616	0.0182919	0.00549563	0.0381806	1.09592	2.79086
YBOX_LTR1000001	YORWDELTA17_LTR	YORWDELTA17	YORWDELTA17				S000007173	2.457	1.47	1.581	1.836	0.652	0.039	0.058	0.25	0.42	-0.34	0.205	0.095	0	0.000326085	55.3606	0.202886	75.8943	0.596044	0.000823398	0.000253629	0	0
YJR028W_01	YJR028W_ORF	YJR028W	YJR028W				Ty ORF	2.508	2.493	0.491	1.831	0.588	0.281	1.066	0.645	1.574	1.05	-0.826	0.599	0	0.0015325	7.75297	0.00588095	54.232	0.148994	0.0234744	0.0471039	3.76593	8.74264
YBOX_ONO1000045	YHL015W-A_ONO_ORF	YHL015W-A	YHL015W-A	biological_process	molecular_function	cellular_component	S000028828	1.876	1.008	2.602	1.829		0.275		0.275		-0.499		-0.499	0	0.00057837	69.8161		59.3801		0.000434552	0.000130043	0.589789	0
YJR078W_01	BNA2	YJR078W	YJR078W	NAD biosynthetic process	tryptophan 2,3-dioxygenase activity	cytoplasm	Tryptophan 2,3-dioxygenase	1.655	1.918	1.909	1.827	0.115	0.22		0.168	-0.062			-0.062	0	0.000182093	64.8369	0.375985	70.8869		0.000125343	4.09868e-05	0	0
YBOX_ONO1000071	YLR154C-G_ONO_ORF	YLR154C-G	YLR154C-G	biological_process	molecular_function	cellular_component	S000028561	3.093	0.429	1.929	1.817	1.199	2.537	-0.938	0.933	1.271	-0.954	0.878	0.398	0	0.00250745	13.2091	0.0764576	70.8869	0.254543	0.207511	0.0221806	47.2948	6.56687
YBOX_INT1000138	MND1	INT_1_YGL183C	YGL183C	meiotic recombination	protein binding*	condensed nuclear chromosome	S000003151	1.812			1.812	0.845	0.718		0.781	-0.314	-0.095		-0.205	31.4172		5.91758	0.00659222	63.5117	0.350716	0.854053	0.0907206	0.589789	0
YDR210WB01	YDR210W-B_ORF	YDR210W-B	YDR210W-B				TyB Gag-Pol protein; proteolytically processed to make the Gag, RT, PR, and IN proteins that are required for retrotransposition	1.756	0.907	2.767	1.81	-0.88	0.191	-0.026	-0.238	-0.272	0.742	0.49	0.32	0	0.000920332	34.8969	0.311978	59.3801	0.153794	0.000218794	0.0037124	0.589789	2.15263
YPL106C_01	SSE1	YPL106C	YPL106C	telomere maintenance*	ATP binding*	cytoplasm	HSP70 family|SSA1 SSE2 homolog	2.192	1.047	2.185	1.808	-0.374	0.051	-0.018	-0.114	-0.419		0.243	-0.088	0	0.000430966	49.4276	0.466219	66.1411	0.694762	7.80882e-05	0.00011585	0	0
YBL005WB01	YBL005W-B_ORF	YBL005W-B	YBL005W-B				TyB Gag-Pol protein; proteolytically processed to make the Gag, RT, PR, and IN proteins that are required for retrotransposition	2.634	2.191	0.598	1.808	-0.681	-0.612	1.304	0.004	0.962	0.604	0.159	0.575	0	0.00124272	69.8161	0.990812	6.6153	0.0442577	0.00218368	0.0200893	1.32234	2.79086
YMR158CB01	YMR158C-A_ORF	YMR158C-A	YMR158C-A	biological_process	molecular_function	cellular_component	Similar to probable membrane protein YDR340W and to yeast CYC1/CYP3 transcription activator	1.295	1.292	2.835	1.807	-0.645	-0.126	0.453	-0.106	-0.717	0.222	-0.08	-0.192	0	0.000775382	52.5725	0.62747	59.3801	0.372774	0.000313436	0.000227556	0.589789	0
YOR383C_01	FIT3	YOR383C	YOR383C	siderophore transport	molecular_function	chitin- and beta-glucan-containing cell wall	Cell wall protein involved in iron transport	1.278	1.881	2.26	1.806	0.343	0.45	-0.521	0.091	-0.135	0.046	-0.424	-0.171	0	0.000274985	71.4929	0.666792	48.4323	0.307148	0.000360302	5.538e-05	0.589789	0
YBOX_LTR1000017	YKRCDELTA8_LTR	YKRCDELTA8	YKRCDELTA8				S000007058	1.899	1.686	1.801	1.795	0.015	1.738	0.958	0.904	0.431	-0.287	-1.071	-0.309	0	0.000190134	4.25599	0.00900297	54.232	0.300802	0.0663594	0.000106356	5.5865	0
YNL251C_01	NRD1	YNL251C	YNL251C	transcription termination from Pol II promoter, RNA polymerase(A)-independent	RNA binding	nucleus*	RNA-binding protein that interacts with the C-terminal domain of the RNA polymerase II large subunit (Rpo21p), required for transcription termination and 3' end maturation of nonpolyadenylated RNAs	1.705	1.926	1.75	1.794	0.675	0.754	0.711	0.713	-0.402	-0.047	0.297	-0.051	0	0.000181501	2.33242	0.0031136	68.3645	0.767092	0.0121913	5.88057e-05	0	0
YNL284CB01	YNL284C-B_ORF	YNL284C-B	YNL284C-B				TyB Gag-Pol protein; proteolytically processed to make the Gag, RT, PR, and IN proteins that are required for retrotransposition	2.306	0.332	2.73	1.789	0.484	-0.276	1.232	0.48	0.714	0.005	0.319	0.346	0.14709	0.00215787	37.5776	0.0830658	34.6642	0.109243	0.0221998	0.00911297	8.87054	3.51818
YPL148C_01	PPT2	YPL148C	YPL148C	protein-cofactor linkage	phosphopantetheinyltransferase activity	mitochondrion	phosphopantetheine:protein transferase (PPTase)	1.662	1.705	2.001	1.789	0.725	0.533		0.629	0.075	-0.412		-0.169	0	0.000179468	5.91758	0.0145863	26.1472	0.454831	0.00196919	4.06397e-05	0	0
YDR543C_01	YDR543C_ORF	YDR543C	YDR543C				Hypothetical ORF	2.11	1.973	1.27	1.784	0.68	0.894	0.214	0.596	-0.087	-0.291	0.072	-0.102	0	0.00029669	17.4873	0.00544258	59.3801	0.526445	0.00808567	5.80997e-05	0.589789	0
YPL114W_01	YPL114W_ORF	YPL114W	YPL114W				Hypothetical ORF	2.355	2.666	0.328	1.783		0.111	1.213	0.662	0.111	-0.244	-0.358	-0.164	0	0.00219678	25.2221	0.0435921	54.232	0.363891	0.0161359	0.000656144	3.76593	0
YPL088W_01	YPL088W_ORF	YPL088W	YPL088W	aldehyde metabolic process	aryl-alcohol dehydrogenase activity	cellular_component	Hypothetical ORF	1.89	1.57	1.856	1.772	0.574	0.233	0.114	0.307	0.862	1.125	-0.152	0.612	0	0.000188027	49.4276	0.0754278	16.4347	0.0522599	0.000802071	0.015261	0	2.15263
YPR137CB01	YPR137C-B_ORF	YPR137C-B	YPR137C-B				TyB Gag-Pol protein; proteolytically processed to make the Gag, RT, PR, and IN proteins that are required for retrotransposition	2.029	1.852	1.427	1.769	-0.543	-0.829	0.305	-0.356	0.83	0.649	-0.15	0.443	0	0.00019496	25.2221	0.134114	30.2752	0.0694433	3.47894e-05	0.00377108	0	0.280355
YBOX_OCH1000118	RPL43A	OCH_YPR043W_RPL43A	YPR043W	translation	structural constituent of ribosome	cytosolic large ribosomal subunit (sensu Eukaryota)	S000006247	1.481	1.018	2.69	1.73	0.327	0.682	0.712	0.574	0.538	0.726	0.676	0.647	0	0.000806494	10.7424	0.00850041	0.528093	0.0208587	0.0152851	0.0281023	3.37685	4.74954
YPL055C_01	LGE1	YPL055C	YPL055C	meiosis*	molecular_function	nucleus	large cell size mutant			1.726	1.726	0.29	0.524	-0.426	0.129			-0.227	-0.227	20.1785		68.4978	0.484505	66.1411		0.305966	0.124934	11.5089	29.7906
YNL284CA01	YNL284C-A_ORF	YNL284C-A	YNL284C-A				TyA Gag protein; the main structural constituent of virus-like particles (VLPs)	2.081	1.129	1.943	1.718	0.236	0.538	-1.348	-0.191	-0.009	0.503	-1.001	-0.169	0	0.000324201	45.8348	0.527269	63.5117	0.505582	0.000388723	0.000233999	1.09592	0
YBOX_OCH1000120	YAL064W_OCH_DS100_ORF	OCH_DS100_YAL064W	YAL064W	biological_process	molecular_function	cellular_component	S000000060	1.453	2.021	1.679	1.718		0.317	0.165	0.241	-0.306	0.11		-0.098	0	0.000212249	55.3606	0.245098	74.8048	0.635365	0.000351393	6.29039e-05	0	0
YBOX_LTR1000014	YFLWTAU1_LTR	YFLWTAU1	YFLWTAU1				S000006929	1.554	1.615	1.967	1.712		0.09		0.09	-0.471	-0.209		-0.34	0	0.000208691	72.5126		9.3778	0.210099	8.3846e-05	3.57769e-05	0	0
YDR210CD_01	YDR210C-D_ORF	YDR210C-D	YDR210C-D				TyB Gag-Pol protein; proteolytically processed to make the Gag, RT, PR, and IN proteins that are required for retrotransposition	1.366	1.423	2.326	1.705	0.033	0.983	0.441	0.486	-0.158	-0.369	0.223	-0.101	0	0.000362357	32.0914	0.0348623	63.5117	0.553884	0.00658227	7.95656e-05	1.2563	0
YMR050C_01	YMR050C_ORF	YMR050C	YMR050C				TyB Gag-Pol protein; proteolytically processed to make the Gag, RT, PR, and IN proteins that are required for retrotransposition	1.874	1.637	1.569	1.693	0.173	1.01	0.658	0.614	0.448	0.506	-0.33	0.208	0	0.000208673	13.2091	0.00519663	72.0453	0.300001	0.00832891	0.000568829	0.589789	0
YBOX_ONO1000072	YLR154W-B_ONO_ORF	YLR154W-B	YLR154W-B				S000028563		1.691		1.691	0.491	1.19	-0.67	0.337		-0.73	-0.492	-0.611	31.4172		52.5725	0.259808	3.60064	0.0752884	0.639184	0.0410368	2.14618	0
YBOX_OCH1000266	YOR394C-A_OCH__ORF	OCH_YOR394C-A_YOR394C-A	YOR394C-A	biological_process	molecular_function	cellular_component	S000028718	1.418	1.789	1.863	1.69	0.465	0.781	0.311	0.519	0.389	0.205	-0.176	0.139	0	0.000248079	25.2221	0.0105404	72.9251	0.353351	0.00480718	0.000240455	0.589789	0
YEL074W_01	YEL074W_ORF	YEL074W	YEL074W				Hypothetical ORF	1.464	1.35	2.25	1.688	0.957	1.079	0.597	0.878	0.413	0.374		0.394	0	0.000387145	1.22067	0.000971171	2.19551	0.0748441	0.062346	0.00110072	4.2795	0.487573
YPL143W_01	RPL33A	YPL143W	YPL143W	translation	structural constituent of ribosome	cytosolic large ribosomal subunit (sensu Eukaryota)	ribosomal protein L33A (L37A) (YL37) (rp47)	1.861	1.336	1.85	1.682	0.24	0.909	1.023	0.724	0.787	0.443	0.889	0.706	0	0.000307589	5.91758	0.00637227	0.861022	0.0180181	0.0253972	0.0290131	1.09592	2.15263
YBOX_IGR1000057		IGR_Chr07:(complement(225921..226092))_29						2.168	2.406	0.472	1.682			1.187	1.187	0.399	0.208		0.303	0	0.00173993	45.8348		74.8048	0.179376	0.013155	0.00279246	3.37685	0.669282
YBOX_SNO1000045	SNR72	SNR72	SNR72				S000007306	1.948	1.171	1.891	1.67	0.619	0.936	0.498	0.684	-0.331	-0.24	-0.656	-0.409	0	0.000421783	5.91758	0.0047225	11.307	0.053091	0.0224178	4.76512e-05	1.09592	0
YJL159W_01	HSP150	YJL159W	YJL159W	cell wall organization and biogenesis	structural constituent of cell wall	chitin- and beta-glucan-containing cell wall	heat shock protein|secretory glycoprotein	1.869	1.506	1.636	1.67	1.668	1.147	-0.066	0.916	2.544	1.006	1.159	1.57	0	0.000298981	4.25599	0.0103965	0.528093	0.000194621	0.112634	0.824095	15.4816	80.5133
YOR343CB01	YOR343W-B_ORF	YOR343W-B	YOR343W-B				TyB Gag-Pol protein; proteolytically processed to make the Gag, RT, PR, and IN proteins that are required for retrotransposition	1.557	1.474	1.965	1.665	-0.777	-0.97	0.844	-0.301	0.689	0.522	0.158	0.456	0	0.000332369	34.8969	0.328427	8.18927	0.0405573	0.000227445	0.00529308	0.589789	0.487573
YPL189W_01	GUP2	YPL189W	YPL189W	glycerol transport	O-acyltransferase activity	membrane	active glycerol transporter (putative)	2.119	2.441	0.378	1.646		0.154	0.066	0.11	-0.461	-0.334		-0.397	0	0.0023554	66.9994	0.546494	6.6153	0.14085	0.00213209	0.000571586	1.09592	0
YBOX_SNO1000025	SNR65	SNR65	SNR65				S000006456	1.461	1.753	1.719	1.644	1.162	1.118		1.14	-0.331	-0.622		-0.476	0	0.0003136	0	0.00301812	6.6153	0.119874	0.0507331	8.7383e-05	2.5898	0
YBOX_INT1000022	DBP2	INT_1_YNL112W	YNL112W	35S primary transcript processing*	RNA helicase activity	cytoplasm*	S000005056	1.498	1.365	2.063	1.642	0.425	0.713	-0.202	0.312	0.018	0.306	0.379	0.234	0	0.00041882	52.5725	0.13124	48.4323	0.166446	0.00258082	0.000949071	0.589789	0
YAR020C_01	PAU7	YAR020C	YAR020C	biological_process	molecular_function	cellular_component	similar to Pau3, member of Pau1 family	1.384	1.055	2.482	1.64	0.762	0.863	1.681	1.102	0.096	-0.093	0.566	0.19	0	0.000958851	0	0.00143278	70.8869	0.267461	0.263045	0.00182218	34.2369	1.32712
YBOX_ACM1000019	ARS300-TEL3L_ARS	ARS_ARS300-TEL3L_Chr03_(990..1120)_1	ARS300				--	1.92	1.358		1.639	0.385	0.425	0.078	0.296	-0.282	-0.298		-0.29	0	0.00299769	49.4276	0.0885805	11.307	0.289955	0.0754012	0.00725424	0	0
YGR138C_01	TPO2	YGR138C	YGR138C	polyamine transport	spermine transporter activity	plasma membrane*	Polyamine transport protein	1.011	1.346	2.551	1.636	0.465	0.479	0.203	0.382	-0.289	-0.331	-0.131	-0.25	0	0.00110984	40.3338	0.0183144	22.565	0.208477	0.00588573	0.000221052	1.76692	0
YBOX_TIL1000317	ICY2	TIL_YPL250C_301_600_155_0	YPL250C	biological_process	molecular_function	cellular_component	S000006171	1.366	1.732	1.811	1.636	0.565	0.542	0.308	0.472	0.703	0.358	-0.063	0.333	0	0.000352141	30.2766	0.0201664	39.0787	0.102098	0.00602314	0.00250065	0	0
YBOX_TIL1000031	SCW10	TIL_YMR305C_SCW10_2_20	YMR305C	conjugation with cellular fusion	glucosidase activity	cytoplasm*	S000004921	1.531	1.74		1.635		0.628		0.628	-0.601	-0.961		-0.781	0	0.00254456	57.6213		2.89616	0.0211714	0.0501519	0.00246789	0	0
YHR217C_01	YHR217C_ORF	YHR217C	YHR217C				Hypothetical ORF	1.446	1.543	1.886	1.625	0.875		0.153	0.514	0.541	0.197	0.249	0.329	0	0.000378433	13.2091	0.049756	16.4347	0.0666219	0.0034227	0.00223081	0.589789	0
YBOX_IGR1000101		IGR_Chr13:(complement(433096..433231))_16						1.775	1.458	1.639	1.624		0.718		0.718	-0.208			-0.208	0	0.000307531	55.3606		66.1411		0.00136294	8.75036e-05	0	0
YBOX_IGR1000130		IGR_Chr15:(1004377..1004512)_6						1.811	1.669	1.383	1.621	1.276	1.331	1.895	1.501	0.165	-0.098	-0.957	-0.297	0	0.00032958	0	0.000101349	48.4323	0.257085	0.780585	0.000129615	44.1155	0
YBOX_INT1000014	RPL18B	INT_1_YNL301C	YNL301C	translation	structural constituent of ribosome	cytosolic large ribosomal subunit (sensu Eukaryota)	S000005245	1.16	1.245	2.438	1.614	0.374	0.324	-0.36	0.113	0.041	0.439	0.623	0.368	0	0.000864045	69.8161	0.539188	22.565	0.0523882	0.00126938	0.00586657	1.09592	2.15263
YBOX_RET1000004	YPRWTY1-3_RET	YPRWTY1-3	YPRWTY1-3				S000007220	3.03	2.778	-0.976	1.611	-0.415	0.477	0.884	0.315	1.193	0.972	-0.089	0.692	0.364422	0.0271301	52.5725	0.185774	9.3778	0.0439019	0.069684	0.207982	28.0146	36.1813
YBOX_TIL1000200	STP4	TIL_US200_YDL048C_10_0	YDL048C	biological_process	molecular_function	cytoplasm*	S000002206	1.8	2.575	0.459	1.611			0.897	0.897	0.3			0.3	0	0.00217214	52.5725		72.9251		0.00945159	0.00234197	3.01913	0.669282
YPL135W_01	ISU1	YPL135W	YPL135W	iron ion homeostasis*	protein binding	mitochondrion*	Iron-sulfur cluster nifU-like protein	1.432	1.598	1.793	1.608	0.227	0.387	0.693	0.436	0.576	0.669	1.204	0.816	0	0.000316275	32.0914	0.0191424	1.1615	0.0130837	0.00404114	0.0811629	0	3.51818
YLR279W_01	YLR279W_ORF	YLR279W	YLR279W				Hypothetical ORF	1.499	1.66	1.643	1.601		0.24		0.24		-0.406		-0.406	0	0.000276783	70.7401		59.3801		0.000317922	7.6659e-05	0	0
YLR110C_01	CCW12	YLR110C	YLR110C	cell wall organization and biogenesis*	molecular_function	chitin- and beta-glucan-containing cell wall	cell wall mannoprotein	1.484	1.737	1.577	1.599	1.665	2.663	0.897	1.742	2.081	0.55	1.395	1.342	0	0.000246483	0	0.000194868	0.630685	0.000873899	0.763912	0.567187	77.0285	65.7184
YPR158WB01	YPR158W-B_ORF	YPR158W-B	YPR158W-B				TyB Gag-Pol protein; proteolytically processed to make the Gag, RT, PR, and IN proteins that are required for retrotransposition	2.668	1.777	0.348	1.598	-0.336	-0.02	1.254	0.299	0.317	0.123	0.373	0.271	0.14709	0.00272215	55.3606	0.259727	26.1472	0.137538	0.0158287	0.00834802	5.41611	2.15263
YPR158CD01	YPR158C-D_ORF	YPR158C-D	YPR158C-D				TyB Gag-Pol protein; proteolytically processed to make the Gag, RT, PR, and IN proteins that are required for retrotransposition	1.924	1.679	1.169	1.591	-0.699	-0.086	0.967	0.061	0.811	-0.28	-0.46	0.024	0	0.000360275	72.5126	0.820704	75.8943	0.915911	0.0012952	0.000668183	0.589789	0
YBOX_OCH1000259	YCR108C_OCH__ORF	OCH_YCR108C_YCR108C	YCR108C	biological_process	molecular_function	cellular_component	S000028536	1.656	1.934	1.184	1.591	0.525	0.56		0.543	0.371	0.176	0.342	0.296	0	0.000355054	5.91758	0.0399939	16.4347	0.102663	0.00338975	0.00220561	0	0
YBOX_OCH1000021	YCL049C_OCH__ORF	OCH_YCL049C_YCL049C	YCL049C	biological_process	molecular_function	membrane fraction	S000000554	1.68	0.633	2.452	1.588	0.194	0.619	-0.029	0.261	0.546	-0.053	-0.056	0.146	0.14709	0.00136239	55.3606	0.172511	73.4105	0.372152	0.00555704	0.00255148	2.5898	2.15263
YDR316WB01	YDR316W-B_ORF	YDR316W-B	YDR316W-B				TyB Gag-Pol protein; proteolytically processed to make the Gag, RT, PR, and IN proteins that are required for retrotransposition	1.75	1.613	1.393	1.585	1.056	0.769	0.779	0.868	-0.237	-0.249	-0.571	-0.352	0	0.000237017	1.22067	0.00077458	16.4347	0.0968281	0.0828551	5.90059e-05	0.589789	0
YBOX_RRN1000015		RRN_JXN_5.8S_ITS2						2.094	0.941	1.718	1.584	0.242	1.195	0.22	0.552	2.826	0.431	1.071	1.443	0	0.000498225	30.2766	0.0275995	2.89616	0.00278126	0.0239214	0.786936	3.37685	80.5133
YER138WA01	YER138W-A_ORF	YER138W-A	YER138W-A	biological_process	molecular_function	cellular_component	Similar to TyB and TyA	2.271	1.853	0.591	1.572	-0.496	0.085	1.145	0.245	0.389	0.125	-0.172	0.114	0	0.00122349	59.3661	0.353618	74.8048	0.46984	0.00868507	0.00169677	2.14618	0.487573
YBL109W_01	YBL109W_ORF	YBL109W	YBL109W				Hypothetical ORF	1.706	1.651	1.356	1.571	0.759	1.115	0.693	0.856	0.501	0.257	0.643	0.467	0	0.000230017	1.22067	0.00102401	4.12447	0.0372487	0.0841881	0.00835465	0.589789	0
YBOX_LTR1000009	YELCDELTA4_LTR	YELCDELTA4	YELCDELTA4				S000006887	1.737	1.418	1.541	1.565	0.785	0.311	0.578	0.558	-0.183	-0.468	-0.373	-0.341	0	0.000207488	13.2091	0.0111937	13.9105	0.11306	0.0139921	5.91203e-05	0	0
YPL250C_01	ICY2	YPL250C	YPL250C	biological_process	molecular_function	cellular_component	Protein that interacts with the cytoskeleton and is involved in chromatin organization and nuclear transport, interacts genetically with TCP1 and ICY1	1.395	1.471	1.808	1.558	0.044	0.373	0.109	0.175	0.351	0.681	0.624	0.552	0	0.00020034	62.8205	0.273027	1.70556	0.0311935	0.000699629	0.0150503	0	0.732953
YLL065W_01	YLL065W_ORF	YLL065W	YLL065W				growth inhibitor	1.135	1.464	2.071	1.557	0.304	0.245	-0.796	-0.082	-0.221	0.007		-0.107	0	0.000326968	57.6213	0.691045	75.8943	0.584463	0.000317821	0.000136809	0.589789	0
YBOX_IGR1000037		IGR_Chr05:(complement(117013..117220))_16						1.632	1.389	1.638	1.553	0.335	0.649		0.492	-0.506	-0.241	0.42	-0.109	0	0.000210209	9.77614	0.0467988	63.5117	0.574545	0.00211465	0.000109356	0	0
YMR122C_01	YMR122C_ORF	YMR122C	YMR122C				Hypothetical ORF	2.497	1.762	0.393	1.551	0.072	0.289		0.181	-0.175			-0.175	0.14709	0.00204454	62.8205	0.368911	66.1411		0.00261357	0.000909971	1.09592	0.280355
YCR022C_01	YCR022C_ORF	YCR022C	YCR022C				Hypothetical ORF	1.669	1.431		1.55	0.613	0.639	0.962	0.738	-0.092	-0.048		-0.07	0	0.00186899	2.33242	0.0020544	75.2331	0.704403	0.517763	0.016382	34.2369	0
YCR085W_01	YCR085W_ORF	YCR085W	YCR085W				Hypothetical ORF	1.7	1.359	1.581	1.547	0.268	0.661		0.465	-0.784	-0.525		-0.655	0	0.000241424	45.8348	0.0645734	3.02344	0.056999	0.00227254	8.39782e-05	0.589789	0
YBR012WB01	YBR012W-B_ORF	YBR012W-B	YBR012W-B				TyB Gag-Pol protein; proteolytically processed to make the Gag, RT, PR, and IN proteins that are required for retrotransposition	1.736	0.973	1.916	1.542	1.73	1.299	0.33	1.12	-0.288	-0.404	0.047	-0.215	0	0.000404923	0.521509	0.00260211	39.0787	0.177153	0.362013	9.17414e-05	44.1155	0
YBOX_SNO1000065	SNR49	SNR49	SNR49				S000007460	1.033	1.005	2.584	1.541	1.138	0.721	1.347	1.069	0.385	0.074	-0.682	-0.074	0.14709	0.00132159	0	0.00123608	66.1411	0.700001	0.318758	0.000886895	44.1155	1.32712
YPL125W_01	KAP120	YPL125W	YPL125W	protein import into nucleus	structural constituent of nuclear pore	cytoplasm*	karyopherin	1.038	1.185	2.384	1.536	-0.583	-0.572	0.171	-0.328	-0.212	0.096	0.705	0.196	0	0.000799497	27.8101	0.122024	72.0453	0.293199	0.000169818	0.003045	0.589789	2.15263
YPL131W_01	RPL5	YPL131W	YPL131W	translation*	structural constituent of ribosome*	cytosolic large ribosomal subunit (sensu Eukaryota)	ribosomal protein L5 (L1a)(YL3)	1.472	1.49	1.596	1.519	-0.014	0.342	0.171	0.166	0.141	0.395	0.607	0.381	0	0.00020219	62.8205	0.282645	13.9105	0.0391781	0.000683326	0.00398928	0	0
YAR053W_01	YAR053W_ORF	YAR053W	YAR053W				Hypothetical ORF	1.424		1.604	1.514	1.099	0.593		0.846		-0.155		-0.155	0	0.00185174	1.22067	0.00806198	68.3645		0.354133	0.019918	1.32234	0
YPL056C_01	YPL056C_ORF	YPL056C	YPL056C	biological_process	molecular_function	cellular_component	Hypothetical ORF	1.419	1.47	1.638	1.509	0.242	0.525	0.004	0.257	0.252		0.738	0.495	0	0.000221619	55.3606	0.155196	5.55284	0.0783298	0.00181896	0.00357939	0	0.487573
YBOX_ONO1000027	YDR524C-B_ONO_ORF	YDR524C-B	YDR524C-B	biological_process	molecular_function	cellular_component	S000028739	0.662	1.352	2.513	1.509	0.651	1.375	0.616	0.881	0.953	1.067	1.566	1.195	0.14709	0.00155465	1.96604	0.00167356	0.195108	0.000590916	0.183948	0.521781	34.2369	69.2866
YBOX_INT1000202	SFT1	INT_1_YKL006C-A	YKL006C-A	intra-Golgi vesicle-mediated transport	v-SNARE activity	Golgi membrane	S000002101	2.439		0.567	1.503	0.944	0.77	1.066	0.927	-0.019	-0.398		-0.208	0	0.00910693	0	0.000847383	26.1472	0.348269	0.886056	0.0280324	17.9457	0.280355
YBOX_ONO1000017	YBR296C-A_ONO_ORF	YBR296C-A	YBR296C-A	biological_process	molecular_function	cellular_component	S000028605	2.513	0.49		1.502		-0.348	-0.062	-0.205		-0.34		-0.34	0.237887	0.0108801	30.2766	0.290431	63.5117		0.0309201	0.033798	0.589789	5.88929
YBOX_INT1000183	RPS14B	INT_1_YJL191W	YJL191W	translation*	structural constituent of ribosome*	cytosolic small ribosomal subunit (sensu Eukaryota)*	S000003727	1.808	1.647	1.04	1.498	0.841	1.194	1.42	1.152	-0.112	-0.006	-0.041	-0.053	0	0.000390498	0	0.00058296	63.5117	0.701679	0.414657	0.000196392	11.5089	0
YBOX_ONO1000093	YMR194C-B_ONO_ORF	YMR194C-B	YMR194C-B	biological_process	molecular_function	cellular_component	S000028514	1.084	1.898		1.491	0.522	0.957	-0.493	0.329	0.148	0.348		0.248	0	0.00302926	52.5725	0.193469	19.0056	0.193373	0.170358	0.0663664	2.14618	0.280355
YHR157W_01	REC104	YHR157W	YHR157W	meiotic recombination*	molecular_function	condensed nuclear chromosome	meiosis-specific protein	0.853	2.129		1.491		0.745	0.78	0.762	-0.582	-0.284		-0.433	0.14709	0.00483276	1.96604	0.0065986	6.6153	0.158091	0.314388	0.0133521	24.5808	0
YBOX_OCH1000182	RPL33A	OCH_DS100_YPL143W	YPL143W	translation	structural constituent of ribosome	cytosolic large ribosomal subunit (sensu Eukaryota)	S000006064	0.636	1.383	2.436	1.485	0.269	0.361	0.86	0.497	0.482	0.376	0.588	0.482	0.14709	0.00166388	27.8101	0.0163618	1.70556	0.0271064	0.0301242	0.0271669	7.49211	6.56687
YBOX_ONO1000046	YHR007C-A_ONO_ORF	YHR007C-A	YHR007C-A	biological_process	molecular_function	cellular_component	S000028830	1.03	1.083	2.34	1.484	0.384	0.51	1.233	0.709	-0.149	-0.35		-0.25	0.14709	0.000994587	5.91758	0.00811367	16.4347	0.323868	0.0826569	0.000393651	13.8024	0
YKL225W_01	YKL225W_ORF	YKL225W	YKL225W				Hypothetical ORF	1.404	1.557		1.48	0.38	0.558	0.207	0.382	0.292	0.036	-0.225	0.034	0	0.00201194	40.3338	0.0194437	75.8943	0.820081	0.168121	0.0336543	0	0.669282
YAL064W_01	YAL064W_ORF	YAL064W	YAL064W	biological_process	molecular_function	cellular_component	Hypothetical ORF	2.204	1.823	0.402	1.476	0.765	0.753		0.759	-0.168	0.218		0.025	0.14709	0.00194035	2.33242	0.00861992	70.8869	0.896688	0.0391656	0.00171688	5.5865	0.669282
YLR122C_01	YLR122C_ORF	YLR122C	YLR122C				Hypothetical ORF	1.171		1.774	1.473	0.463	0.266		0.364	0.055			0.055	0	0.00267626	30.2766	0.0661698	75.8943		0.107287	0.0336298	1.09592	0
YPR043W_01	RPL43A	YPR043W	YPR043W	translation	structural constituent of ribosome	cytosolic large ribosomal subunit (sensu Eukaryota)	ribosomal protein L43A	2.065	1.054	1.288	1.469	0.78	0.92	-0.134	0.522	2.003	0.354	-0.277	0.693	0	0.000583957	32.0914	0.0308569	34.6642	0.098629	0.0307384	0.145764	3.76593	22.6708
YDR106W_01	ARP10	YDR106W	YDR106W	mitosis	structural constituent of cytoskeleton	cytoplasm*	actin-related protein	1.468			1.468	0.311	0.652	0.25	0.404		-0.268		-0.268	47.8213		37.5776	0.0247172	63.5117		0.828889	0.138352	49.7552	36.1813
YPR156C_01	TPO3	YPR156C	YPR156C	polyamine transport	spermine transporter activity	plasma membrane*	Polyamine transport protein	1.448	1.469	1.478	1.465	0.668	0.805	0.849	0.774	-0.416	-0.617	0.274	-0.253	0	0.000289695	1.22067	0.00143578	48.4323	0.28414	0.0778081	0.00018642	0.589789	0
YJR009C_01	TDH2	YJR009C	YJR009C	glycolysis*	glyceraldehyde-3-phosphate dehydrogenase (phosphorylating) activity	cytoplasm*	glyceraldehyde 3-phosphate dehydrogenase	1.444	1.265	1.682	1.464	-0.057	0.337	0.159	0.146	1.653	0.965	0.756	1.125	0	0.000290534	64.8369	0.34555	0.528093	0.00172318	0.000933434	0.45514	0	40.73
YER159CA01	YER159C-A_ORF	YER159C-A	YER159C-A				TyA Gag protein; the main structural constituent of virus-like particles (VLPs)	1.449	2.234	0.702	1.462	0.361	-0.041	1.384	0.568	1.387	0.621	-0.085	0.641	0	0.00118285	27.8101	0.0445829	16.4347	0.0560497	0.0602223	0.095935	6.14137	9.93795
YDR155C_01	CPR1	YDR155C	YDR155C	sporulation (sensu Fungi)*	peptidyl-prolyl cis-trans isomerase activity	nucleus*	cyclophilin|peptidyl-prolyl cis-trans isomerase (PPIase)	2.349	0.791	1.23	1.457	-0.358	-0.074	0.638	0.069	1.577	0.752	0.39	0.906	0.14709	0.0013293	72.0312	0.743996	2.19551	0.0146266	0.00312723	0.273058	1.09592	33.0597
YPR099C_01	YPR099C_ORF	YPR099C	YPR099C				Hypothetical ORF	1.524	0.713	2.128	1.455	-0.179			-0.179		-0.195		-0.195	0.14709	0.00096229	59.3661		66.1411		0.000746475	0.000659113	0.589789	0
YAL069W_01	YAL069W_ORF	YAL069W	YAL069W				Hypothetical ORF	1.184	1.717		1.451	0.585	0.419	-1.139	-0.045	-0.026	0.451	0.682	0.369	0	0.00272997	62.8205	0.874909	30.2752	0.0618998	0.0496771	0.192945	1.2563	0.669282
YPL078C_01	ATP4	YPL078C	YPL078C	ATP synthesis coupled proton transport	hydrogen ion transporting ATP synthase activity, rotational mechanism	mitochondrion*	F(1)F(0)-ATPase complex subunit b			1.448	1.448	0.131	-0.192	-0.193	-0.085			0.121	0.121	28.1667		55.3606	0.55975	74.8048		0.140956	0.241087	8.87054	44.3725
YBOX_LTR1000005	YDRCDELTA5_LTR	YDRCDELTA5	YDRCDELTA5				S000006847	2.376	1.768	0.199	1.448	-0.781	-0.216	0.945	-0.017	0.886	0.051	0.238	0.392	0.14709	0.00368867	66.9994	0.946804	30.2752	0.0622513	0.0064249	0.0323955	3.01913	5.88929
YOR394W_01	YOR394W_ORF	YOR394W	YOR394W	biological_process	molecular_function	cellular_component	Hypothetical ORF	1.028	1.106	2.202	1.445	0.069	0.367	0.085	0.174	-0.176	-0.175	-0.658	-0.336	0.14709	0.00092919	62.8205	0.287015	22.565	0.12251	0.003233	0.000314449	1.09592	0
YCR040W_01	MATALPHA1	YCR040W	YCR040W	regulation of transcription from RNA polymerase II promoter*	transcription coactivator activity	nucleus	involved in the regulation of alpha-specific genes|transcription factor	1.657	1.486	1.179	1.441	0.923	1.111		1.017	-0.809	-0.231		-0.52	0	0.000448563	4.25599	0.00722495	6.6153	0.110325	0.0727875	0.000225455	3.76593	0
YBOX_IGR1000093		IGR_Chr12:(198936..199176)_127						1.707	1.227	1.356	1.43	0.504	0.751	-0.596	0.22	1.293	0.435	0.104	0.611	0	0.00047651	61.1263	0.353402	13.9105	0.047701	0.00644295	0.0680754	1.32234	5.88929
YBOX_INT1000065	RPO26	INT_1_YPR187W	YPR187W	transcription from RNA polymerase II promoter*	DNA-directed RNA polymerase activity	DNA-directed RNA polymerase III complex*	S000006391	1.121	1.182	1.982	1.428	0.578	0.962	0.663	0.734	-0.491	-0.326		-0.409	0	0.000772774	4.25599	0.00257194	6.6153	0.111281	0.0965463	0.000340792	6.14137	0
YJL223C_01	PAU1	YJL223C	YJL223C	biological_process	molecular_function	cellular_component	member of the seripauperin protein/gene family (see Gene_class PAU)	1.302	1.274	1.704	1.427	0.884	0.647	1.127	0.886	0.185	0.083	0.184	0.151	0	0.000526704	0.521509	0.00079496	66.1411	0.287434	0.191022	0.00164994	4.2795	0
YBOX_IGR1000134		IGR_Chr16:(complement(296870..297017))_60						1.696	1.148		1.422		0.375		0.375	-0.115	-0.415		-0.265	0.14709	0.00375217	66.9994		16.4347	0.328005	0.0626722	0.0169809	0	0
YDR170WA01	YDR170W-A_ORF	YDR170W-A	YDR170W-A				Ty ORF	1.931	1.654	0.679	1.421	-1.289	-0.546	0.447	-0.463	-1.227	0.73	-0.526	-0.341	0	0.0011614	21.4717	0.136069	54.232	0.29839	0.000544596	0.0015516	0.589789	0.487573
YBOX_IGR1000139		IGR_Chr16:(complement(718766..718943))_108						1.66	0.744	1.835	1.413	0.088	0.569	-0.885	-0.076	-0.59	-0.274	-0.764	-0.543	0.14709	0.000971086	59.3661	0.74412	6.6153	0.0317082	0.00175634	0.000229728	1.2563	0
YPL282C_01	YPL282C_ORF	YPL282C	YPL282C	biological_process	molecular_function	cellular_component	Hypothetical ORF	1.413			1.413	0.654	0.509	0.138	0.434	0.287	0.351		0.319	47.8213		37.5776	0.0193136	5.55284	0.156554	0.924459	0.511333	44.1155	0
YPL082C_01	MOT1	YPL082C	YPL082C	35S primary transcript processing*	ATPase activity*	mitochondrion*	helicase (putative)			1.411	1.411	-0.355	-0.322	-0.317	-0.331			0.442	0.442	31.4172		21.4717	0.0682666	68.3645		0.0501843	0.400548	3.76593	65.7184
YBOX_ONO1000119	YOR293C-A_ONO_ORF	YOR293C-A	YOR293C-A	biological_process	molecular_function	cellular_component	S000028858	1.317		1.5	1.408	0.932	0.76	1.114	0.935	-0.124	-0.304		-0.214	0.237887	0.00311934	0	0.00103292	19.0056	0.273648	0.993748	0.0181452	7.49211	0
YDL229W_01	SSB1	YDL229W	YDL229W	translation*	ATPase activity*	soluble fraction*	HSP70 family	1.789	0.408	1.998	1.398	-0.145	0.151	0.552	0.186	2.257	0.361	0.452	1.023	0.237887	0.00233655	61.1263	0.267795	6.6153	0.0177078	0.00876757	0.508477	2.5898	69.2866
YBOX_IGR1000012		IGR_Chr02:(complement(554857..555007))_13						1.057	1.532	1.606	1.398	0.946	1.05	-0.446	0.517	-0.06	0.228	0.721	0.296	0	0.000595107	37.5776	0.0699882	54.232	0.149136	0.0532399	0.00951215	8.87054	1.32712
YDL037C_01	BSC1	YDL037C	YDL037C	biological_process	molecular_function	cellular_component	Bypass of Stop Codon transcript encoded by this ORF shows a high level of stop codon bypass	1.039	1.337	1.804	1.393	-0.121	0.077	0.094	0.017	0.529	0.646	0.767	0.647	0	0.000680456	69.8161	0.911784	0.528093	0.0210023	0.00105545	0.0854948	0	5.88929
YBOX_INT1000050	SPT14	INT_1_YPL175W	YPL175W	GPI anchor biosynthetic process	UDP-glycosyltransferase activity	endoplasmic reticulum*	S000006096	1.205	1.085	1.884	1.391	-0.318			-0.318	-0.144	0.404	-0.082	0.059	0	0.000836836	52.5725		75.8943	0.70813	0.000682972	0.0015792	0	0.669282
YBOX_AAA1000110	UTP6	AAA_DS100_YDR449C_23	YDR449C	ribosome biogenesis and assembly*	snoRNA binding	small nucleolar ribonucleoprotein complex	S000002857	1.526	0.909	1.736	1.39	0.744	0.708	0.481	0.644	-0.121	-0.387		-0.254	0	0.000866023	6.9611	0.00321157	16.4347	0.331821	0.066913	0.000497271	3.37685	0
YML007CA_01	YML007C-A_ORF	YML007C-A	YML007C-A	biological_process	molecular_function	mitochondrion	Hypothetical ORF identified by homology. See FEBS Letters [2000] 487:31-36.	1.006	1.253	1.907	1.389	0.719	0.406	0.05	0.392	-0.413	0.258	0.35	0.065	0.14709	0.000938745	43.4326	0.0358705	75.8943	0.702517	0.0165671	0.00192728	1.76692	0.669282
YBOX_OCH1000204	TPO2	OCH_YGR138C_TPO2	YGR138C	polyamine transport	spermine transporter activity	plasma membrane*	S000003370	1.112	1.61	1.445	1.389	0.401	0.623	1.036	0.687	-0.04	-0.037	-0.734	-0.27	0	0.000641979	5.91758	0.00593887	39.0787	0.24655	0.0896814	0.00044173	1.2563	0
YDL039C_01	PRM7	YDL039C	YDL039C	response to drug*	molecular_function	integral to membrane	Pheromone-regulated protein, predicted to have one transmembrane segment; promoter contains Gcn4p binding elements	0.991	1.194	1.979	1.388	-0.186	0.34	-0.309	-0.052	0.181	0.497	-0.378	0.1	0.14709	0.00106005	61.1263	0.749736	75.8943	0.592177	0.000769441	0.00249928	0.589789	1.32712
YBOX_OCH1000011	FLO1	OCH_YAR050W_FLO1	YAR050W	flocculation via cell wall protein-carbohydrate interaction	mannose binding	chitin- and beta-glucan-containing cell wall	S000000084	0.768	1.598	1.782	1.383	0.742	0.415	0.655	0.604	0.18	0.294	-0.399	0.025	0.14709	0.0011317	7.75297	0.00218892	75.8943	0.882823	0.0552974	0.00142875	3.76593	0.669282
YNR077C_01	YNR077C_ORF	YNR077C	YNR077C				Hypothetical ORF	1.553	1.209		1.381	0.278	0.575	0.128	0.327	-0.316	-0.052	0.426	0.019	0.14709	0.00434903	49.4276	0.0626264	75.8943	0.903948	0.166647	0.0400425	0.589789	0
YLR159W_01	YLR159W_ORF	YLR159W	YLR159W	biological_process	molecular_function	cellular_component	Note: YLR156W, YLR159W, and YLR161W are identical.	1.38	1.216	1.52	1.372	0.508	0.736	1.008	0.751	-0.02	-0.006	0.034	0.003	0	0.00069865	2.33242	0.00182994	72.0453	0.983105	0.123423	0.0004011	1.32234	0
YPL138C_01	SPP1	YPL138C	YPL138C	chromatin silencing at telomere*	methylated histone residue binding*	COMPASS complex	compass (complex proteins associated with Set1p) component	0.999	1.147	1.964	1.37	-0.167	-0.164	0.545	0.071	0.088	0.067	-0.349	-0.065	0.14709	0.0012885	71.844	0.703345	66.1411	0.667398	0.00245608	0.000684627	0.589789	0.487573
YBOX_LTR1000004	YFLWDELTA4_LTR	YFLWDELTA4	YFLWDELTA4				S000006927	2.313	2.412	-0.62	1.368	-0.772	-0.236	0.526	-0.161	0.679	0.664	0.173	0.505	0.508189	0.0225028	45.8348	0.456986	5.55284	0.0365121	0.0129461	0.141542	6.14137	26.6056
YBOX_SNO1000052	SNR76	SNR76	SNR76				S000007310	1.581	1.146		1.363	0.318	0.718	-0.397	0.213	-0.019	-0.058	-0.727	-0.268	0.237887	0.00528766	61.1263	0.328833	43.2514	0.248048	0.116839	0.012955	1.09592	0
YBOX_SNO1000031	SNR30	SNR30	SNR30				S000007497	2.182	1.102	0.799	1.361	0.453	0.317	0.389	0.386	1.098	0.24	-0.273	0.355	0.14709	0.00206508	37.5776	0.0157444	63.5117	0.174474	0.0192053	0.0301392	1.32234	5.88929
YPL098C_01	MGR2	YPL098C	YPL098C	mitochondrial genome maintenance	molecular_function	cellular_component	Hypothetical ORF			1.36	1.36	-0.34	-0.176	-0.397	-0.304			0.315	0.315	31.4172		25.2221	0.0982837	72.0453		0.054612	0.346309	1.32234	59.6964
YPL071C_01	YPL071C_ORF	YPL071C	YPL071C	biological_process	molecular_function	cytoplasm*	Hypothetical ORF	1.537	1.358	1.18	1.358	0.268	0.222	0.194	0.228	0.482	0.412	0.353	0.416	0	0.000740989	55.3606	0.136319	2.89616	0.0332972	0.0028421	0.0144485	0	0
YOR222W_01	ODC2	YOR222W	YOR222W	mitochondrial transport	organic acid transporter activity*	mitochondrion*	mitochondrial 2-oxodicarboxylate transport protein	1.131	1	1.938	1.356	0.264	0.601	1.457	0.774	0.524	0.547	-0.176	0.298	0.14709	0.00131375	5.91758	0.00746334	54.232	0.153112	0.181084	0.0120855	22.1202	3.19391
YPR050C_01	YPR050C_ORF	YPR050C	YPR050C				Hypothetical ORF	1.328	0.956	1.775	1.353	0.065			0.065		-0.363		-0.363	0.14709	0.00107724	72.5126		59.3801		0.000857603	0.000401871	0.589789	0
YBOX_ONO1000115	YOR032W-A_ONO_ORF	YOR032W-A	YOR032W-A	biological_process	molecular_function	cellular_component	S000028710	1.444	1.259		1.352	0.292	0.07		0.181	-0.992	-0.425		-0.709	0	0.00444312	49.4276	0.367983	4.12447	0.0407167	0.0597789	0.00627883	0	0
YOR382W_01	FIT2	YOR382W	YOR382W	siderophore transport	molecular_function	chitin- and beta-glucan-containing cell wall	Cell wall protein involved in iron transport	0.927	1.135	1.989	1.35	0.439	0.324	-1.57	-0.269	-0.173	0.131	0.203	0.054	0.14709	0.00130964	40.3338	0.411169	75.8943	0.740664	0.00206688	0.00157649	2.5898	0.732953
YBOX_SNO1000004	SNR13	SNR13	SNR13				S000006498	1.759	0.788	1.482	1.343	0.508	0.808	-0.264	0.351	-0.38	-0.726	-0.669	-0.592	0.14709	0.00125853	49.4276	0.131377	4.87206	0.0283602	0.0213034	0.000193186	3.37685	0
YNL279W_01	PRM1	YNL279W	YNL279W	response to pheromone*	molecular_function	integral to membrane*	Pheromone-regulated multispanning membrane protein involved in membrane fusion during mating; predicted to have 5 transmembrane segments and a coiled coil domain; localizes to the shmoo tip; regulated by Ste12p	0.985	1.218	1.826	1.343	0.631	0.829	0.215	0.558	-0.197	0.225	0.21	0.079	0.14709	0.00109271	21.4717	0.0135432	75.6928	0.602715	0.0554147	0.00163994	4.2795	0.669282
YPR167C_01	MET16	YPR167C	YPR167C	response to drug*	phosphoadenylyl-sulfate reductase (thioredoxin) activity	cytoplasm*	3'phosphoadenylylsulfate reductase	0.978	1.177	1.864	1.34	-0.349	-0.339	-0.71	-0.466	1.127	1.494	0.152	0.924	0.14709	0.00108715	21.4717	0.0349668	3.02344	0.0184128	0.000151517	0.39281	0	44.3725
YBOX_OCH1000080	PDC1	OCH_YLR044C_PDC1	YLR044C	pyruvate metabolic process*	pyruvate decarboxylase activity	cytoplasm*	S000004034	1.905	1.345	0.767	1.339	0.436	0.376	0.803	0.538	2.132	1.236	0.939	1.436	0	0.00141093	13.2091	0.0133547	0.350504	0.00022217	0.0609577	0.829708	1.32234	82.8235
YLR137W_01	YLR137W_ORF	YLR137W	YLR137W	biological_process	molecular_function	cellular_component	Hypothetical ORF	1.279	0.921	1.812	1.337	0.285	0.358	0.849	0.497	-0.231	-0.079		-0.155	0.14709	0.000948431	27.8101	0.0156843	59.3801	0.433333	0.0419083	0.000614757	2.5898	0
YBOX_INT1000144	RPL7A	INT_2_YGL076C	YGL076C	translation	structural constituent of ribosome	cytosolic large ribosomal subunit (sensu Eukaryota)	S000003044		0.993	1.671	1.332	0.287	0.385	0.193	0.288	-0.367	0.033	-0.258	-0.197	0.289032	0.00477594	49.4276	0.0903939	43.2514	0.304696	0.159035	0.0184422	1.09592	0
YBOX_OCH1000183	RPS23B	OCH_DS100_YPR132W	YPR132W	translation*	structural constituent of ribosome	cytosolic small ribosomal subunit (sensu Eukaryota)	S000006336	1.138	1.023	1.831	1.331	-0.389	0.489	-0.16	-0.02	-0.31	0.377	0.312	0.126	0.14709	0.000880319	64.8369	0.912076	74.8048	0.478349	0.00145613	0.00375346	0.589789	1.32712
YOR009W_01	TIR4	YOR009W	YOR009W	biological_process	molecular_function	chitin- and beta-glucan-containing cell wall	cell wall mannoprotein	1.143	1.518		1.331		0.739	0.649	0.694	-0.061	-0.169		-0.115	0	0.00396156	4.25599	0.0137419	34.6642	0.561169	0.328681	0.022098	44.1155	0
YNR060W_01	FRE4	YNR060W	YNR060W	siderophore-iron transport	ferric-chelate reductase activity	plasma membrane	Ferric reductase, reduces a specific subset of siderophore-bound iron prior to uptake by transporters; expression induced by low iron levels	1.169	1.082	1.736	1.329	-0.137	0.158	0.19	0.07	-0.115	-0.026		-0.071	0.14709	0.000671044	71.844	0.673401	74.8048	0.691509	0.00201401	0.000726568	0.589789	0
YBOX_SNO1000017	SNR191	SNR191	SNR191				S000029463	1.218	1.298	1.466	1.327	0.679	0.683	0.026	0.463	0.031	0.022	-0.055	-0.001	0	0.000450151	34.8969	0.0340643	72.0453	0.995258	0.0323171	0.000505952	1.2563	0
YBOX_OCH1000215	TPO3	OCH_YPR156C_TPO3	YPR156C	polyamine transport	spermine transporter activity	plasma membrane*	S000006360	1.102	0.823	2.036	1.32	0.336	0.22	-0.076	0.16	-0.526	0.006	-1.407	-0.642	0.237887	0.00143298	64.8369	0.350451	16.4347	0.0461809	0.00599474	0.000361873	1.75996	0
YPL075W_01	GCR1	YPL075W	YPL075W	positive regulation of transcription from RNA polymerase II promoter*	DNA binding*	nucleus	trans-acting positive regulator of the enolase and glyceraldehyde-3-phosphate dehydrogenase gene families		0.744	1.894	1.319	0.025	-0.35	-0.776	-0.367	-0.257	0.261	0.659	0.221	0.364422	0.00793604	25.2221	0.126667	70.8869	0.311282	0.0107609	0.144226	1.09592	7.56409
YPL040C_01	ISM1	YPL040C	YPL040C	translation*	isoleucine-tRNA ligase activity	mitochondrion	isoleucine-tRNA ligase	0.909	1.035	2.005	1.316	-0.136	-0.282	0.293	-0.042	-0.238	-0.205	0.33	-0.038	0.237887	0.0015373	61.1263	0.808251	68.3645	0.809829	0.00164951	0.00124867	0.589789	0.732953
YER160C_01	YER160C_ORF	YER160C	YER160C				TyB Gag-Pol protein; proteolytically processed to make the Gag, RT, PR, and IN proteins that are required for retrotransposition	1.593	1.283	1.073	1.316	-0.492	-0.039	0.739	0.069	0.598	0.42	-0.539	0.16	0	0.000752566	72.0312	0.761326	74.8048	0.427255	0.00357366	0.00509336	0.589789	1.32712
YPL152W_01	RRD2	YPL152W	YPL152W	response to osmotic stress*	protein phosphatase type 2A regulator activity	cytosol*	Resistant to Rapamycin Deletion 2		1.466	1.165	1.316	0.424	0.159		0.292	-0.249	-0.172	0.445	0.008	0.237887	0.00446801	34.8969	0.178052	75.8943	0.960124	0.0923313	0.0325821	0	0.280355
YJL153C_01	INO1	YJL153C	YJL153C	inositol metabolic process	inositol-3-phosphate synthase activity	cytoplasm	L-myo-inositol-1-phosphate synthase	1.229	1.404		1.316		0.478	0.297	0.387	-0.077			-0.077	0.237887	0.00429396	37.5776	0.0510534	70.8869		0.126218	0.0227281	0	0
YML039W_01	YML039W_ORF	YML039W	YML039W				TyB Gag-Pol protein; proteolytically processed to make the Gag, RT, PR, and IN proteins that are required for retrotransposition	1.187	2.111	0.644	1.314	-0.808	-0.683	1.29	-0.067	0.927	0.647	0.345	0.64	0.14709	0.00230535	61.1263	0.839513	2.19551	0.0262355	0.00868293	0.13841	3.37685	9.93795
YMR303C_01	ADH2	YMR303C	YMR303C	NADH oxidation*	alcohol dehydrogenase activity	cytoplasm	alcohol dehydrogenase II	1.446	1.117	1.378	1.314	0.314	0.655	-0.619	0.117	1.651	1.324	1.436	1.47	0	0.000698592	69.8161	0.598811	0	1.90835e-05	0.00405231	0.685319	1.09592	82.8235
YBOX_TIL1000212	TUF1	TIL_US300_YOR187W_14_0	YOR187W	translational elongation	GTPase activity*	mitochondrion*	S000005713	1.457	1.155		1.306	1.494	1.364		1.429		-1.068		-1.068	0.14709	0.00456546	0	0.000756256	43.2514		0.864978	0.0113015	44.1155	0
YPR150W_01	YPR150W_ORF	YPR150W	YPR150W				Hypothetical ORF	0.739	1.861		1.3	-0.119	-0.23	-1.096	-0.482	-0.759	0.124		-0.317	0.289032	0.00792436	21.4717	0.0695606	59.3801	0.330994	0.00819136	0.0203427	0.589789	0.669282
YBOX_ONO1000076	YLR157W-A_ONO_ORF	YLR157W-A	YLR157W-A				--	1.808	1.846	0.247	1.3	0.787		0.859	0.823	0.131	0.134	0.076	0.114	0.237887	0.00364449	1.22067	0.00629783	70.8869	0.420928	0.106875	0.00721242	22.1202	2.15263
YPL170W_01	DAP1	YPL170W	YPL170W	regulation of ergosterol biosynthetic process	heme binding	membrane	sterol-binding protein (putative)	0.892	1.275	1.716	1.294	-0.162	0.083	-0.418	-0.166	0.202	0.348	0.418	0.323	0.14709	0.000872328	43.4326	0.326943	11.307	0.0704486	0.000485429	0.0139181	0	2.15263
YPL074W_01	YTA6	YPL074W	YPL074W	biological_process	ATPase activity	cell cortex	AAA ATPase			1.29	1.29	-0.238	-0.431	0.16	-0.17			0.134	0.134	34.168		40.3338	0.341965	74.8048		0.130856	0.297195	2.14618	48.2491
YLR035CA01	YLR035C-A_ORF	YLR035C-A	YLR035C-A				Ty ORF	2.625	1.423	-0.185	1.288	-0.302	0.241	0.636	0.192	0.67	0.609	0.168	0.482	0.364422	0.0133909	61.1263	0.328853	6.6153	0.0338874	0.0381462	0.122733	11.5089	20.0657
YBOX_ONO1000123	YPL038W-A_ONO_ORF	YPL038W-A	YPL038W-A	biological_process	molecular_function	cellular_component	S000028588	1.028	0.977	1.849	1.285	-0.66	-0.282	-0.233	-0.392	-0.223	0.214	0.516	0.169	0.14709	0.00108228	21.4717	0.0877433	72.9251	0.311466	0.000263758	0.00525685	0	2.15263
YBOX_IGR1000133		IGR_Chr16:(411415..411688)_58						1.164	1.503	1.189	1.285	0.403	0.291	0.621	0.438	0.069		-0.165	-0.048	0	0.000602459	30.2766	0.0182658	75.8943	0.816373	0.0228797	0.000462928	0	0
YPR169W_01	JIP5	YPR169W	YPR169W	protein monoubiquitination	molecular_function	nucleus*	Jumonji Interacting Protein	0.943	0.996	1.91	1.283	0.157	-0.18	-0.243	-0.089	0.082	0.127		0.105	0.237887	0.00127928	55.3606	0.591798	59.3801	0.567353	0.000982486	0.00224335	0.589789	1.32712
YOR235W_01	YOR235W_ORF	YOR235W	YOR235W				Hypothetical ORF	1.278	1	1.569	1.282	0.537	0.893	-0.212	0.406	-0.135	-0.139	-0.532	-0.269	0.14709	0.000737526	45.8348	0.0689255	30.2752	0.221981	0.0295299	0.000438907	3.76593	0
YBOX_RRN1000012	RDN25-1	RRN_RDN25-1	RDN25-1				S000006484	2.684	-0.626	1.785	1.281	0.55	0.791	-0.314	0.342	2.657	-0.775	-0.861	0.34	0.902683	0.0260275	49.4276	0.140827	74.8048	0.52935	0.110742	0.215887	37.5921	44.3725
YNL024C_01	YNL024C_ORF	YNL024C	YNL024C	biological_process	S-adenosylmethionine-dependent methyltransferase activity	cytoplasm	Putative S-adenosylmethionine-dependent methyltransferase of the seven beta-strand family	1.801	1.657	0.386	1.281	0.716	0.622	0.481	0.606	-0.734	-0.301		-0.518	0.14709	0.00244677	7.75297	0.00187596	6.6153	0.106949	0.103219	0.00102955	6.14137	0
YFL063W_01	YFL063W_ORF	YFL063W	YFL063W				Hypothetical ORF	1.409	1.129		1.269	0.478	-0.084	0.093	0.162	0.162	0.068	-0.173	0.019	0.14709	0.00404919	64.8369	0.340399	75.8943	0.889168	0.0832505	0.0341825	0	0
YPR093C_01	ASR1	YPR093C	YPR093C	response to ethanol	molecular_function	cytoplasm*	Hypothetical ORF	1.267	1.261	1.267	1.265	0.058	0.289	-0.316	0.01	0.017	-0.024		-0.003	0	0.000634793	69.8161	0.95069	72.0453	0.981383	0.00133661	0.000527878	0	0
YBOX_OCH1000196	YPL277C_OCH_US100_ORF	OCH_US100_YPL277C	YPL277C	biological_process	molecular_function	membrane fraction	S000006198	0.984	0.836	1.974	1.265	0.468	0.053		0.26		-0.475		-0.475	0.237887	0.0017623	45.8348	0.248178	59.3801		0.00774397	0.000996236	1.75996	0.280355
YJR027W_01	YJR027W_ORF	YJR027W	YJR027W				TyB Gag-Pol protein; proteolytically processed to make the Gag, RT, PR, and IN proteins that are required for retrotransposition	1.938	1.457	0.394	1.263	-0.218	-0.504	0.378	-0.115	0.811	0.51	-0.982	0.113	0.237887	0.00298541	52.5725	0.531526	75.8943	0.688022	0.0021642	0.0172947	0.589789	4.74954
YDL075W_01	RPL31A	YDL075W	YDL075W	translation	structural constituent of ribosome	cytosolic large ribosomal subunit (sensu Eukaryota)	ribosomal protein L31A (L34A) (YL28)	1.403	0.562	1.806	1.257	0.289	0.704	0.476	0.49	1.779	0.543	0.498	0.94	0.237887	0.00200392	27.8101	0.01427	3.02344	0.0154936	0.0578635	0.519111	7.49211	65.7184
YBOX_ONO1000010	YBR072C-A_ONO_ORF	YBR072C-A	YBR072C-A	biological_process	molecular_function	cellular_component	S000028532	2.145	1.722	-0.097	1.257	1.401	1.128	1.799	1.443	0.429	0.176		0.303	0.289032	0.00924738	0	0.000125015	74.8048	0.183771	0.715523	0.0264015	76.6772	4.74954
YBOX_IGR1000237		IGR_Chr16:(146118..146628)_259						1.31	1.341	1.117	1.256	-0.213	0.103	-0.989	-0.366	0.028	0.226		0.127	0	0.000796526	27.8101	0.155898	59.3801	0.515987	0.000410839	0.0016958	0	0
YBOX_SNO1000038	SNR37	SNR37	SNR37				S000006501	1.288	0.295	2.18	1.254	0.007	0.036	-0.613	-0.19	0.761	-0.095	0.206	0.291	0.289032	0.00513032	40.3338	0.323629	59.3801	0.153708	0.00230535	0.0332949	2.14618	8.74264
YOR192CB01	YOR192C-B_ORF	YOR192C-B	YOR192C-B				TyB Gag-Pol protein; proteolytically processed to make the Gag, RT, PR, and IN proteins that are required for retrotransposition	1.743	1.309	0.711	1.254	-0.085	-0.277	1.2	0.279	-0.027	0.642	0.096	0.237	0.14709	0.00166648	55.3606	0.276528	66.1411	0.182199	0.0262402	0.0107654	3.37685	2.15263
YPL105C_01	YPL105C_ORF	YPL105C	YPL105C	biological_process	molecular_function	cytoplasm*	Hypothetical ORF	0.812	0.736	2.199	1.249	-0.12	-0.267	-0.242	-0.21	0.008	0.444	0.564	0.339	0.289032	0.00368429	34.8969	0.129278	26.1472	0.0959373	0.000979918	0.0358122	1.09592	8.74264
YPR144C_01	NOC4	YPR144C	YPR144C	ribosome biogenesis and assembly*	molecular_function	nucleus*	U3 snoRNP protein	0.811	0.935	1.998	1.248	-0.021	-0.3	-0.681	-0.334	-0.057	0.252	0.31	0.168	0.237887	0.00231688	27.8101	0.0905799	68.3645	0.247386	0.00051056	0.00742003	0.589789	3.19391
YPL159C_01	PET20	YPL159C	YPL159C	aerobic respiration	molecular_function	mitochondrion	Protein required for respiratory growth and stability of the mitochondrial genome	1.075	1.004	1.646	1.242	0.049	-0.116	0.667	0.2	0.111	0.056	-0.959	-0.264	0.14709	0.00122327	61.1263	0.285117	54.232	0.305918	0.00810753	0.00101903	1.09592	0.487573
YPL151C_01	PRP46	YPL151C	YPL151C	nuclear mRNA splicing, via spliceosome	molecular_function	spliceosome	pre-mRNA splicing factor	0.929	0.929	1.868	1.242	0.142	0.012	0.491	0.215	-0.049	0.077	-0.157	-0.043	0.237887	0.00184841	57.6213	0.228182	66.1411	0.762365	0.0102538	0.00130715	1.32234	0.669282
YDL184C_01	RPL41A	YDL184C	YDL184C	translation	structural constituent of ribosome	cytosolic large ribosomal subunit (sensu Eukaryota)	ribosomal protein L41A (YL41) (L47A)	1.46	0.534	1.729	1.241	1.798	2.568	0.511	1.626	1.471	0.981	1.896	1.449	0.237887	0.00228638	0	0.000641387	0	8.22197e-05	0.446224	0.623953	74.5056	81.7311
YPL214C_01	THI6	YPL214C	YPL214C	thiamin biosynthetic process	hydroxyethylthiazole kinase activity*	cytoplasm*	TMP pyrophosphorylase|hydroxyethylthiazole kinase	0.969	1.33	1.412	1.237	-0.199	-0.135	0.322	-0.004	0.003	-0.16	-0.402	-0.186	0.14709	0.000881029	66.9994	0.97981	43.2514	0.307053	0.0011857	0.000629444	0	0
YPR067W_01	ISA2	YPR067W	YPR067W	response to drug*	molecular_function	mitochondrion*	Iron Sulfur Assembly -- IscA/NifA homolog	0.803	1.074	1.821	1.233	-0.157	-0.23	0.07	-0.106	0.062	0.17	0.529	0.254	0.237887	0.00163992	49.4276	0.542648	48.4323	0.130897	0.00125894	0.0126291	0.589789	3.51818
YPL183C_01	YPL183C_ORF	YPL183C	YPL183C	biological_process	molecular_function	cytoplasm	Hypothetical ORF	1.182	1.262	1.254	1.233	0.065	-0.161	0.596	0.167	0.175	-0.151	0.079	0.034	0	0.00076701	64.8369	0.343296	75.8943	0.80971	0.00554191	0.0015388	0	0
YKL060C_01	FBA1	YKL060C	YKL060C	glycolysis*	fructose-bisphosphate aldolase activity	cytoplasm*	aldolase	1.638	0.987	1.065	1.23	0.228	0.41	0.687	0.442	0.898	0.835	1.23	0.988	0.14709	0.00117999	32.0914	0.0224011	0.195108	0.00382212	0.040284	0.588151	1.09592	44.3725
YPL210C_01	SRP72	YPL210C	YPL210C	protein targeting to ER*	signal sequence binding	signal recognition particle, endoplasmic reticulum targeting	signal recognition particle component	1.012	1.015	1.66	1.229	-0.151	-0.211	0.391	0.01	-0.017	-0.17	-0.339	-0.175	0.14709	0.00127501	69.8161	0.95472	43.2514	0.306351	0.00217045	0.000704342	0.589789	0
YPL064C_01	CWC27	YPL064C	YPL064C	biological_process	molecular_function	spliceosome	Complexed with Cef1p	1.16	1.442	1.081	1.228	0.368	0.294	0.402	0.355	-0.495	0.188	-0.11	-0.139	0	0.000929073	40.3338	0.048359	59.3801	0.433612	0.0212252	0.000634245	0	0
YBOX_ONO1000105	YNL146C-A_ONO_ORF	YNL146C-A	YNL146C-A	biological_process	molecular_function	cellular_component	S000028851	1.321	1.131		1.226	0.979	0.704	1.04	0.908	0.119	0.256		0.188	0.14709	0.00618715	0	0.000858498	34.6642	0.337199	0.830641	0.0737429	44.1155	0
YHR053C_01	CUP1-1	YHR053C	YHR053C	response to copper ion	copper ion binding	cytosol	copper binding metallothionein	1.525	1.368	0.776	1.223	0.522	0.507	0.684	0.571	0.56	0.023	-0.757	-0.058	0.14709	0.00154157	6.9611	0.00770348	68.3645	0.783605	0.0964958	0.00259447	0.589789	0.669282
YGR254W_01	ENO1	YGR254W	YGR254W	glycolysis*	phosphopyruvate hydratase activity	cytoplasm*	enolase I	1.333	0.782	1.555	1.223	1.017	0.401	0.3	0.573	1.039	0.714	1.159	0.971	0.14709	0.00154778	21.4717	0.0152993	0.195108	0.00469979	0.104885	0.572985	8.87054	54.4644
YPR060C_01	ARO7	YPR060C	YPR060C	aromatic amino acid family biosynthetic process	chorismate mutase activity	cytoplasm*	chorismate mutase	0.985	1.301	1.373	1.22	-0.267	-0.385	-0.092	-0.248	-0.06	0.194	-0.974	-0.28	0.14709	0.00129481	30.2766	0.164808	48.4323	0.277681	0.000332644	0.000973952	0	0
YPR182W_01	SMX3	YPR182W	YPR182W	nuclear mRNA splicing, via spliceosome	RNA splicing factor activity, transesterification mechanism	U4/U6 x U5 tri-snRNP complex*	snRNP protein	1.104	1.062	1.491	1.219	-0.036	-0.08	0.466	0.117	0.056	0.059	0.09	0.068	0.14709	0.00132531	68.4978	0.481098	74.8048	0.625991	0.00346001	0.0018148	0.589789	0.280355
YPR122W_01	AXL1	YPR122W	YPR122W	bud site selection*	metalloendopeptidase activity	integral to membrane*	human insulin-degrading endoprotease homolog (putative)	0.957	1.157	1.517	1.21	-0.497	-0.006	-0.023	-0.175	-0.535	-0.053	0.11	-0.159	0.14709	0.00149344	40.3338	0.333969	59.3801	0.364584	0.000638408	0.00073178	0	0
YBOX_SNO1000043	SNR71	SNR71	SNR71				S000006462	2.044	1.222	0.36	1.209	1.073	1.382	0.87	1.108	-0.62	-0.194	-0.558	-0.457	0.289032	0.0052807	0	0.000658037	9.3778	0.0619018	0.823974	0.0009987	69.7816	0
YBOX_SNO1000064	SNR48	SNR48	SNR48				S000006440	1.639	1.058	0.917	1.205	0.899	1.334	0.489	0.907	-0.063	-0.558	-1.453	-0.691	0.14709	0.00187267	1.22067	0.00165924	13.9105	0.038784	0.465586	0.000305849	37.5921	0
YBOX_JXN1000012	RPL7B	JXN_EI_2_YPL198W	YPL198W	translation	structural constituent of ribosome	cytosolic large ribosomal subunit (sensu Eukaryota)	S000006119	1.108	1.165	1.334	1.202	0.162	-0.08	0.395	0.159	0.609	0.43	0.051	0.363	0.14709	0.00130858	64.8369	0.350334	22.565	0.0650137	0.00605749	0.0269405	0	2.15263
YBOX_ACM1000021		ARS_ARSconsensus-TEL12L-YP2_Chr12_(5861..5991)_31						1.519	0.621	1.467	1.202	0.417	0.525		0.471	-0.306	-0.606		-0.456	0.237887	0.00235628	49.4276	0.0545707	6.6153	0.138645	0.0256554	0.00101869	3.01913	0
YAR062W_01	YAR062W_ORF	YAR062W	YAR062W	biological_process	molecular_function	cellular_component	Hypothetical ORF	0.848	1.102	1.653	1.201	0.173	0.07	-0.651	-0.136	0.021	0.259	0.278	0.186	0.237887	0.00209324	49.4276	0.467254	63.5117	0.250438	0.0012822	0.00873222	0.589789	2.15263
YBOX_SNO1000044	SNR4	SNR4	SNR4				S000006493	2.168	1.795	-0.36	1.201	0.326	0.608	0.481	0.472	0.734	0.291	-1.056	-0.01	0.560839	0.0194077	27.8101	0.0201393	72.0453	0.969556	0.149841	0.0294264	28.0146	7.56409
YBOX_SNO1000023	SNR63	SNR63	SNR63				S000006454	2.41	1.035	0.144	1.196	0.868	0.926	0.929	0.908	3.201	1.226	0.876	1.768	0.364422	0.0119242	0	0.000718001	1.1615	0.000729904	0.54909	0.32408	56.0643	72.0886
YBOX_RRN1000017		RRN_JXN_ITS1_5.8S						0.454	1.393	1.737	1.195	0.874	1.054	1.266	1.065	2.523	0.978	0.589	1.363	0.289032	0.00347148	0	0.000956224	1.20325	0.00175423	0.763764	0.729863	67.8014	81.7311
YBOX_OCH1000169	RPS16A	OCH_DS100_YMR143W	YMR143W	translation*	structural constituent of ribosome	cytosolic small ribosomal subunit (sensu Eukaryota)	S000004751	1.236	0.409	1.936	1.194	0.103	-0.203	1.186	0.362	1.345	0.223	0.347	0.638	0.289032	0.00471887	49.4276	0.13884	11.307	0.0453162	0.0639248	0.234904	15.4816	36.1813
YLR462W_01	YLR462W_ORF	YLR462W	YLR462W	biological_process	molecular_function	cellular_component	Hypothetical ORF	0.709	0.765	2.099	1.191	0.62	0.727	0.506	0.618	0.12	-0.013	0.021	0.043	0.289032	0.00559276	6.9611	0.00179005	75.8943	0.759029	0.159252	0.00579012	28.0146	3.19391
YBOX_OCH1000113	FIT3	OCH_YOR383C_FIT3	YOR383C	siderophore transport	molecular_function	chitin- and beta-glucan-containing cell wall	S000005910	0.7	1.221	1.646	1.189	0.149	0.207	0.521	0.292	0.56	0.309	-0.077	0.264	0.237887	0.00280149	49.4276	0.0966358	54.232	0.173115	0.0218277	0.020765	1.75996	3.51818
YGR085C_01	RPL11B	YGR085C	YGR085C	translation*	structural constituent of ribosome	cytosolic large ribosomal subunit (sensu Eukaryota)	ribosomal protein L11B (L16B) (rp39B) (YL22)	1.674	0.907	0.983	1.188	0.639	1.245	0.814	0.899	1.158	0.35	0.569	0.692	0.14709	0.00259793	1.22067	0.00108709	3.02344	0.0277528	0.478587	0.252171	34.2369	20.0657
YBOX_SNO1000055	SNR79	SNR79	SNR79				S000007313	1.406	1.203	0.953	1.187	0.412	0.898	0.111	0.474	-0.484	-1.054	-0.498	-0.679	0	0.00196201	34.8969	0.0344461	5.55284	0.0183622	0.068328	0.000143862	2.14618	0
YDR077W_01	SED1	YDR077W	YDR077W	cell wall organization and biogenesis*	structural constituent of cell wall	mitochondrion*	cell surface glycoprotein (putative)	0.664	1.295	1.6	1.186	0.376	1.307	1.065	0.916	2.952	1.189	1.281	1.807	0.237887	0.00292657	1.22067	0.00237009	0.528093	0.000203793	0.518823	0.201166	47.2948	69.2866
YJL052W_01	TDH1	YJL052W	YJL052W	glycolysis*	glyceraldehyde-3-phosphate dehydrogenase (phosphorylating) activity	cytoplasm*	glyceraldehyde-3-phosphate dehydrogenase 1	1.147	1.286	1.123	1.185	0.399	0.652	0.196	0.416	1.247	0.795	0.877	0.973	0	0.00177825	37.5776	0.0234962	0.195108	0.00434175	0.0352934	0.623401	0.589789	44.3725
YPL249CA01	RPL36B	YPL249C-A	YPL249C-A	translation	structural constituent of ribosome*	cytosolic large ribosomal subunit (sensu Eukaryota)	ribosomal protein L36B (L39) (YL39)	1.479	0.963	1.107	1.183	-0.053	0.989	0.421	0.452	0.889	0.411	0.759	0.686	0.14709	0.00206487	37.5776	0.0533933	1.20325	0.0209211	0.0648518	0.229771	3.76593	9.93795
YBR012C_01	YBR012C_ORF	YBR012C	YBR012C				Hypothetical ORF	1.054	1.162	1.331	1.182	-0.474	-0.561	-0.265	-0.433	-0.189	-0.658	0.059	-0.263	0.14709	0.00171707	21.4717	0.0653566	39.0787	0.243358	0.000245687	0.000736758	0	0
YJL062WA_01	YJL062W-A_ORF	YJL062W-A	YJL062W-A	biological_process	molecular_function	mitochondrion	Hypothetical ORF identified by homology. See FEBS Letters [2000] 487:31-36.	0.856	1.119	1.569	1.181	0.4	0.446	0.137	0.328	-0.014	-0.248	-0.048	-0.103	0.237887	0.00193889	45.8348	0.0555553	59.3801	0.513963	0.0222934	0.000941731	1.32234	0.280355
YBOX_ONO1000039	YGR146C-A_ONO_ORF	YGR146C-A	YGR146C-A	biological_process	molecular_function	cellular_component	S000028638	1.136	1.634	0.774	1.181	0.745	0.576	0.693	0.671	0.271	-0.137		0.067	0.14709	0.00221776	4.25599	0.00309505	59.3801	0.722303	0.181848	0.00305885	3.01913	0
YHR071W_01	PCL5	YHR071W	YHR071W	cell cycle	cyclin-dependent protein kinase regulator activity	cyclin-dependent protein kinase holoenzyme complex	PHO85 cyclin	1.524	1.559	0.458	1.18	0.107	0.343	0.027	0.159	0.216	0.37	-0.79	-0.068	0.237887	0.00353863	64.8369	0.334265	68.3645	0.747176	0.0117782	0.00418458	0.589789	1.32712
YCR041W_01	YCR041W_ORF	YCR041W	YCR041W				Hypothetical ORF	1.296	1.064		1.18	0.462	0.332	1.138	0.644	-0.177	0.28		0.052	0.237887	0.00850742	7.75297	0.00795233	66.1411	0.805114	0.73183	0.0619893	44.1155	0.487573
YBOX_ONO1000053	YHR214C-D_ONO_ORF	YHR214C-D	YHR214C-D	biological_process	molecular_function	cellular_component	S000028653	1.075	0.833	1.626	1.178	0.186	0.361	-0.043	0.168	-1.666	-0.474		-1.07	0.237887	0.00242118	62.8205	0.282762	5.55284	0.0111351	0.00794698	0.000410693	1.09592	0.669282
YKL102C_01	YKL102C_ORF	YKL102C	YKL102C				Hypothetical ORF	1.098		1.257	1.178	0.026	0.153	0.748	0.309	0.207	0.062	0.742	0.337	0.14709	0.0091599	49.4276	0.107134	34.6642	0.0977413	0.251829	0.282685	3.76593	3.19391
YPL176C_01	TRE1	YPL176C	YPL176C	ubiquitin-dependent protein catabolic process	molecular_function	plasma membrane	Hypothetical ORF	1.043	1.048	1.438	1.176	0.172	0.178	0.391	0.247	0.041	0.163	-0.601	-0.132	0.14709	0.00155462	52.5725	0.138777	59.3801	0.495581	0.0135186	0.00117515	0.589789	0.280355
YBOX_NCR1000006	SRG1	SRG1	SRG1				S000029010	1.012	0.775	1.74	1.176	0.674	0.91	0.669	0.751	0.015	0.144	-0.236	-0.026	0.289032	0.00255043	2.33242	0.00137046	68.3645	0.849118	0.288543	0.00205389	28.0146	1.32712
YJL067W_01	YJL067W_ORF	YJL067W	YJL067W				Hypothetical ORF	1.794	1.402	0.32	1.172	0.058	-0.031		0.013					0.289032	0.00501048	72.3468	0.9449	75.8943		0.00531009	0.00359443	0.589789	0
YPR071W_01	YPR071W_ORF	YPR071W	YPR071W	biological_process	molecular_function	integral to membrane	Hypothetical ORF	0.83	1.03	1.654	1.171	-0.075	-0.084	-0.071	-0.077	-0.373	-0.219	-1.009	-0.534	0.237887	0.00220208	55.3606	0.574518	13.9105	0.0404667	0.0013675	0.000481687	0.589789	0
YCR097WA_01	YCR097W-A_ORF	YCR097W-A	YCR097W-A				Hypothetical ORF identified by homology. See FEBS Letters [2000] 487:31-36. (ChrIII)	2.242	1.468	-0.201	1.17	1.09	1.181	1.677	1.316	0.073	0.012		0.043	0.508189	0.0164563	0	0.000269086	72.0453	0.811082	0.778058	0.01851	77.0285	3.51818
YBOX_LTR1000023	YJLWTAU2_LTR	YJLWTAU2	YJLWTAU2				S000007037	0.821	1.035	1.651	1.169	0.225	0.46	-0.816	-0.044	-0.239	0.223	0.042	0.009	0.237887	0.0020035	62.8205	0.849469	75.8943	0.950079	0.00523265	0.0027303	1.76692	0.732953
YBOX_TIL1000100	TFB4	TIL_YPR056W_TFB4_6_211	YPR056W	transcription initiation from RNA polymerase II promoter*	general RNA polymerase II transcription factor activity	holo TFIIH complex	S000006260	1.118	0.789	1.601	1.169	0.288	0.235		0.262	0.065	0.269	0.351	0.228	0.237887	0.00190779	37.5776	0.239609	43.2514	0.196217	0.00920751	0.01375	1.09592	2.79086
YBOX_SNO1000051	SNR9	SNR9	SNR9				S000007292	1.682	1.65	0.17	1.167	0.833	1.027	0.779	0.88	-0.475	-0.413	-0.146	-0.345	0.289032	0.00601604	0.521509	0.000622602	16.4347	0.122006	0.514477	0.00200843	47.2948	0
YPL239W_01	YAR1	YPL239W	YPL239W	response to oxidative stress*	molecular_function	cytoplasm	200-amino-acid protein with two ANK repeat motifs and an acidic C terminus rich in PEST-like sequences	1.313	1.254	0.931	1.166	0.462	0.224	0.472	0.386	0.469	0.15	-0.423	0.065	0	0.00147702	37.5776	0.0178722	75.8943	0.710234	0.0321915	0.00433454	0	0.669282
YDR190C_01	RVB1	YDR190C	YDR190C	regulation of transcription from RNA polymerase II promoter*	ATPase activity*	nucleus*	RUVB-like protein, TIP49a Homologue			1.165	1.165	-0.117	-0.257	-0.165	-0.18			0.328	0.328	41.8704		37.5776	0.283791	72.0453		0.118878	0.418515	2.14618	65.7184
YPR157W_01	YPR157W_ORF	YPR157W	YPR157W	biological_process	molecular_function	cellular_component	Hypothetical ORF	0.029	1.8	1.664	1.164	0.637	0.74	0.545	0.641	-0.178		-0.202	-0.19	0.508189	0.00828975	5.91758	0.00332562	34.6642	0.421649	0.230087	0.00468169	37.5921	3.19391
YPL174C_01	NIP100	YPL174C	YPL174C	establishment of mitotic spindle orientation	protein binding*	spindle pole body*	large subunit of dynactin complex (putative)	0.787	0.937	1.749	1.158	-0.454	0.085	-0.073	-0.147	-0.281	0.034	0.346	0.033	0.289032	0.00248727	45.8348	0.376378	75.8943	0.838724	0.00141617	0.0044218	0.589789	2.15263
YBOX_IGR1000085		IGR_Chr11:(complement(142823..142991))_24						1.078		1.239	1.158	0.483	0.496		0.489	-0.06	0.101	0.369	0.137	0.237887	0.00733761	45.8348	0.0417552	72.9251	0.332957	0.262718	0.105606	0.589789	0.732953
YBOX_ONO1000003	YAL063C-A_ONO_ORF	YAL063C-A	YAL063C-A	biological_process	molecular_function	cellular_component	S000028813	1.119	1.492	0.853	1.155		0.275	-0.089	0.093	-0.461	0.189		-0.136	0.14709	0.00159538	68.4978	0.666033	75.8943	0.557181	0.00440399	0.00149971	0	0.280355
YBOX_OCH1000119	YPR063C_OCH__ORF	OCH_YPR063C_YPR063C	YPR063C	biological_process	molecular_function	endoplasmic reticulum	S000006267	1.017	0.943	1.496	1.152	0.063	0.101	-0.485	-0.107	0.061	0.332	0.403	0.265	0.237887	0.00173817	52.5725	0.565617	34.6642	0.150191	0.00166836	0.0196781	0.589789	2.79086
YBOX_TRN1000044	TE(CUC)D_TRNA	TE(CUC)D	TE(CUC)D				S000006546	1.672	0.904	0.873	1.15	0.126	0.718		0.422	0.75	-0.366	0.432	0.272	0.237887	0.00278181	45.8348	0.0718421	68.3645	0.236704	0.0272294	0.0327487	1.76692	4.74954
YDL009C_01	YDL009C_ORF	YDL009C	YDL009C				Hypothetical ORF	1.608	0.477	1.366	1.15	0.622	0.532		0.577	-0.44	-0.9		-0.67	0.289032	0.00378835	4.25599	0.0203003	8.18927	0.0594079	0.051932	0.00136386	6.14137	0
YPR165W_01	RHO1	YPR165W	YPR165W	cell wall organization and biogenesis*	GTPase activity*	mitochondrion*	GTP-binding protein|rho subfamily	0.848	0.874	1.719	1.147	0.223	-0.34	-0.336	-0.151	0.297	0.174	-0.076	0.132	0.289032	0.0030564	45.8348	0.335738	72.9251	0.358006	0.00135034	0.00757672	0.589789	2.79086
YLR109W_01	AHP1	YLR109W	YLR109W	response to oxidative stress*	thioredoxin peroxidase activity	cytoplasm	alkyl hydroperoxide reductase|EC 1.11.1.-	1.414	0.523	1.5	1.146	0.072	0.305	0.844	0.407	1.771	0.912	1.049	1.244	0.289032	0.00363051	37.5776	0.0410059	0.350504	0.00061998	0.0601017	0.825547	6.14137	82.8235
YBOX_OCH1000252	YNL338W_OCH__ORF	OCH_YNL338W_YNL338W	YNL338W				S000005282	0.551	1.55	1.335	1.145	0.618	0.691	-1.232	0.026	0.291	0.195	-0.101	0.128	0.289032	0.00341071	70.7401	0.934231	72.9251	0.408794	0.0178079	0.00791974	8.87054	2.15263
YPR143W_01	RRP15	YPR143W	YPR143W	ribosome biogenesis and assembly*	molecular_function	nucleus*	Protein required for cell viability	0.658	0.715	2.052	1.142	0.082	0.156	-0.616	-0.126	0.198	0.422	0.385	0.335	0.364422	0.00652518	49.4276	0.50265	11.307	0.0666814	0.00381571	0.0505802	2.5898	9.93795
YPL186C_01	UIP4	YPL186C	YPL186C	biological_process	molecular_function	endoplasmic reticulum*	Ulp1 Interacting Protein 4	1.238	0.952	1.231	1.14	0.092	-0.177		-0.043	0.161	0.083		0.122	0.14709	0.00208181	21.4717	0.837235	59.3801	0.541002	0.00157026	0.00349603	0	0.280355
YAL038W_01	CDC19	YAL038W	YAL038W	glycolysis*	pyruvate kinase activity	cytosol	pyruvate kinase	1.538	-0.133	2.013	1.139	0.323	0.496	1.036	0.618	2.094		1.398	1.746	0.672168	0.0150916	9.77614	0.00460507	0	0.000204553	0.252943	0.965508	47.2948	82.8235
YPR158W_01	YPR158W_ORF	YPR158W	YPR158W	biological_process	molecular_function	cellular_component	Hypothetical ORF	1.494	1.158	0.75	1.134	-0.243	-0.166	0.71	0.1	-0.177	-0.054	-0.279	-0.17	0.14709	0.00321884	70.7401	0.615534	43.2514	0.281681	0.00935206	0.00111134	0.589789	0
YBL071C_01	YBL071C_ORF	YBL071C	YBL071C				Hypothetical ORF	1.716	0.548		1.132	0.872	0.922	0.959	0.918		-0.657		-0.657	0.289032	0.0215248	0	0.000833074	54.232		0.714309	0.0285599	76.0897	0
YBOX_ONO1000011	YBR182C-A_ONO_ORF	YBR182C-A	YBR182C-A	biological_process	molecular_function	cellular_component	S000028603	1.981	0.281		1.131		0.973	1.207	1.09	0.241	-0.303		-0.031	0.364422	0.0337146	0	0.00490398	63.5117	0.863806	0.9548	0.0796254	76.8754	2.15263
YPL059W_01	GRX5	YPL059W	YPL059W	response to oxidative stress*	thiol-disulfide exchange intermediate activity	mitochondrion*	glutaredoxin			1.129	1.129	-0.098	-0.23	-1.639	-0.656			-0.577	-0.577	41.8704		21.4717	0.115843	59.3801		0.0497695	0.126308	3.37685	26.6056
YHL035C_01	VMR1	YHL035C	YHL035C	transport	ATPase activity, coupled to transmembrane movement of substances	mitochondrion*	ABC transporter	0.67	0.948	1.766	1.128	-0.084	-0.72	0.409	-0.132	-0.143	-0.177	-0.206	-0.175	0.289032	0.00498602	49.4276	0.519457	30.2752	0.292963	0.0033925	0.00179554	1.2563	0.669282
YDR012W_01	RPL4B	YDR012W	YDR012W	translation	structural constituent of ribosome	cytoplasm*	ribosomal protein L4B (L2B) (rp2) (YL2)	1.421	0.436	1.526	1.128	-0.206	0.511	0.983	0.429	2.339	0.75	0.363	1.151	0.289032	0.00533218	40.3338	0.0636217	4.12447	0.00763834	0.0906627	0.964669	15.4816	82.4682
YBOX_INT1000248	YPR202W_INT_1	INT_1_YPR202W	YPR202W	biological_process	molecular_function	cellular_component	S000006406	0.972	0.89	1.523	1.128	0.655	0.606	0.47	0.577	0.085	-0.019	-0.89	-0.275	0.237887	0.00332064	9.77614	0.00487994	48.4323	0.27488	0.142219	0.00176045	6.14137	0.487573
YBOX_JXN1000011	MCT1	JXN_EI_1_YOR221C	YOR221C	aerobic respiration*	[acyl-carrier-protein] S-malonyltransferase activity	mitochondrion	S000005747	1.794	0.944	0.64	1.126	0.494	0.63		0.562	0.265	-0.09		0.087	0.289032	0.00518549	7.75297	0.0344177	68.3645	0.646629	0.057817	0.00657888	4.2795	0.732953
YPL041C_01	YPL041C_ORF	YPL041C	YPL041C	telomere maintenance	molecular_function	cellular_component	Hypothetical ORF	1.157	1.091		1.124	0.244	0.315	0.719	0.426	0.003	-0.13	-0.735	-0.287	0.14709	0.0130825	34.8969	0.0208847	39.0787	0.219359	0.407088	0.0196858	2.5898	0
YBOX_IGX1000042		IGX_YP_251199C						1.162	0.702	1.502	1.122	-0.039	-0.087	0.722	0.199	-0.068	-0.134		-0.101	0.289032	0.00376199	61.1263	0.304072	59.3801	0.608833	0.0189421	0.00194054	1.76692	0.669282
YPL095C_01	EEB1	YPL095C	YPL095C	medium-chain fatty acid metabolic process	alcohol O-acetyltransferase activity*	cellular_component	Hypothetical ORF	1.084	0.966	1.304	1.118	-0.153	0.163	0.166	0.059	0.064	-0.025	0.23	0.09	0.237887	0.0028775	72.3193	0.712654	74.8048	0.511732	0.00435499	0.00519185	0	0.669282
YPL058C_01	PDR12	YPL058C	YPL058C	transport*	organic acid transporter activity*	plasma membrane	multidrug resistance transporter	0.46	0.78	2.109	1.116	-0.206	-0.122	-1.407	-0.578	-0.64	-0.318	0.26	-0.233	0.560839	0.00965706	21.4717	0.12043	48.4323	0.290149	0.00330753	0.00452952	1.32234	2.79086
YPL190C_01	NAB3	YPL190C	YPL190C	regulation of transcription from RNA polymerase II promoter*	poly(A) binding	nucleus	polyadenylated RNA binding protein|polyadenylated single strand DNA-binding protein	1.243	0.66	1.445	1.116	-0.058	-0.256	0.781	0.156	0.212	-0.032	-0.263	-0.028	0.289032	0.00354306	66.9994	0.460902	68.3645	0.845025	0.0189482	0.00287455	2.14618	0.732953
YPL003W_01	ULA1	YPL003W	YPL003W	protein neddylation	NEDD8 activating enzyme activity	cellular_component	Protein that acts together with Uba3p to activate Rub1p before its conjugation to proteins (neddlyation), which may play a role in protein degradation	0.423	0.893	2.03	1.115	-0.144	0.09	-0.795	-0.283	-0.313	0.143	0.59	0.14	0.508189	0.00825217	32.0914	0.16422	74.8048	0.434054	0.0028946	0.0238352	1.76692	7.56409
YBOX_IGR1000066		IGR_Chr07:(complement(939424..939589))_78						1.01	1.219		1.115		0.762		0.762	-0.319	-0.267		-0.293	0.14709	0.0117895	55.3606		11.307	0.304712	0.228106	0.0251161	2.14618	0
YBOX_SNO1000028	SNR128	SNR128	SNR128				S000006508	2.696	0.288	0.358	1.114	0.297	0.755	0.003	0.352	2.18	0.012	0.367	0.853	0.902683	0.0269401	49.4276	0.089378	19.0056	0.0496467	0.13855	0.667667	34.2369	79.1625
YPL193W_01	RSA1	YPL193W	YPL193W	telomere maintenance*	molecular_function	nucleoplasm	RiboSome Assembly	0.688	0.847	1.804	1.113	-0.066	0.014	-0.029	-0.027	-0.415	0.051		-0.182	0.289032	0.00444774	62.8205	0.848679	63.5117	0.445011	0.0044681	0.00284635	1.2563	2.15263
YPL206C_01	YPL206C_ORF	YPL206C	YPL206C	glycerophospholipid catabolic process	glycerophosphodiester phosphodiesterase activity	cytoplasm*	Endoplasmic reticulum protein of unknown function	0.939	0.871	1.524	1.111	-0.422	-0.219	0.347	-0.098	-0.013	-0.197	-0.715	-0.308	0.289032	0.00263771	52.5725	0.617179	34.6642	0.204559	0.00339875	0.00173795	0.589789	0
YBOX_AAA1000087	ISM1	AAA_DS100_YPL040C_21	YPL040C	translation*	isoleucine-tRNA ligase activity	mitochondrion	S000005961		1.663	0.558	1.11	0.664	0.24		0.452	-0.294	-0.233		-0.264	0.14709	0.0184045	30.2766	0.0694115	13.9105	0.320446	0.28515	0.0322689	2.14618	0
YBOX_ONO1000110	YOL097W-A_ONO_ORF	YOL097W-A	YOL097W-A	biological_process	molecular_function	cellular_component	S000028854	1.143	0.9	1.279	1.107		0.644	0.935	0.789	-0.236	-0.788		-0.512	0.237887	0.00222169	2.33242	0.00729009	6.6153	0.11898	0.141003	0.00122763	7.49211	0
YPL037C_01	EGD1	YPL037C	YPL037C	cotranslational protein folding	unfolded protein binding	cytosolic ribosome (sensu Eukaryota)*	pol II transcribed genes regulator	0.979	1.229		1.104	0.22	0.141	0.127	0.163	-0.06	0.018	0.2	0.053	0.14709	0.0112302	62.8205	0.279817	75.8943	0.730043	0.131684	0.0721162	0	0
YPR148C_01	YPR148C_ORF	YPR148C	YPR148C	biological_process	molecular_function	cytoplasm*	Protein of unknown function; green fluorescent protein (GFP)-fusion protein localizes to the cytoplasm in a punctate pattern	0.675	0.646	1.987	1.103	-0.025	-0.281	-0.754	-0.353	-0.214	0.243	0.245	0.091	0.508189	0.00719998	25.2221	0.0941115	75.2331	0.542881	0.00178817	0.0147203	1.2563	5.88929
YBOX_OCH1000108	HPF1	OCH_YOL155C_YOL155C	YOL155C	cell wall organization and biogenesis	glucosidase activity	chitin- and beta-glucan-containing cell wall*	S000005515	0.929	0.917	1.46	1.102	0.605	0.599	0.747	0.65	0.466	0.127	0.569	0.387	0.237887	0.00272394	4.25599	0.00249015	11.307	0.0420725	0.215619	0.0528321	10.5241	5.88929
YKL224C_01	YKL224C_ORF	YKL224C	YKL224C	biological_process	molecular_function	cellular_component	Hypothetical ORF	1.01	1.238	1.058	1.102	0.769	0.692	1.084	0.848	0.01	-0.037	-0.123	-0.05	0.14709	0.00221052	0.521509	0.00120057	63.5117	0.744792	0.508851	0.00164799	10.5241	0
YBOX_SNR1000006	SNR7-S	SNR7-S	SNR7-S				S000006496	1.077	0.677	1.543	1.099	0.514	0.729	-0.05	0.398	0.694	0.641	0.126	0.487	0.289032	0.00348397	43.4326	0.0448153	8.18927	0.032859	0.0693184	0.119912	8.87054	12.0199
YPL099C_01	YPL099C_ORF	YPL099C	YPL099C	biological_process	molecular_function	mitochondrion	The authentic, non-tagged protein was localized to the mitochondria	0.852	0.844	1.598	1.098		-0.238	-0.989	-0.613	-0.172	0.05	0.529	0.136	0.289032	0.00377627	21.4717	0.148808	74.141	0.392388	0.0010915	0.012025	0.589789	3.51818
YPR173C_01	VPS4	YPR173C	YPR173C	protein retention in Golgi*	ATPase activity	cytoplasm*	AAA ATPase	0.793	0.793	1.709	1.098		0.002	-0.085	-0.042	0.05	0.198	0.247	0.165	0.289032	0.00455599	59.3661	0.834848	66.1411	0.249844	0.00402886	0.0147535	1.09592	3.51818
YBOX_RRN1000004	ITS1-1	RRN_ITS1-1	ITS1-1				S000029715	2.826	0.356	0.109	1.097	0.482	1.432	-0.311	0.534	2.998		1.184	2.091	1.59044	0.0374241	37.5776	0.0767872	0.528093	0.000627103	0.325249	0.650857	56.0643	77.0158
YPR193C_01	HPA2	YPR193C	YPR193C	histone acetylation	histone acetyltransferase activity	cytoplasm	histone acetyltransferase	0.759	0.975	1.555	1.096	-0.337	-0.181		-0.259	-0.148	-0.032		-0.09	0.289032	0.00369471	27.8101	0.198384	75.2331	0.643424	0.00189192	0.00273645	0.589789	0.669282
YPR187W_01	RPO26	YPR187W	YPR187W	transcription from RNA polymerase II promoter*	DNA-directed RNA polymerase activity	DNA-directed RNA polymerase III complex*	RNA polymerases I, II, and III subunit	0.608	0.805	1.875	1.096	-0.034	-0.055	-0.008	-0.032	-0.01	0.36	0.167	0.172	0.508189	0.00650328	61.1263	0.806272	68.3645	0.253903	0.00546984	0.0226313	1.75996	5.88929
YPL235W_01	RVB2	YPL235W	YPL235W	35S primary transcript processing*	ATPase activity*	nucleus*	transcriptional regulator	1.06	1.066	1.162	1.096	0.406	0.158	0.742	0.435	0.171	0.036	-0.484	-0.092	0.14709	0.00250094	32.0914	0.0228241	63.5117	0.598624	0.0724944	0.00208344	1.09592	0
YPL278C_01	YPL278C_ORF	YPL278C	YPL278C	biological_process	molecular_function	cellular_component	Hypothetical ORF	1.256		0.931	1.094	0.015	-0.085	0.524	0.151		-0.317	0.056	-0.131	0.14709	0.0141851	64.8369	0.369407	48.4323	0.563581	0.14351	0.0398143	1.09592	0
YGR294W_01	YGR294W_ORF	YGR294W	YGR294W	biological_process	molecular_function	cellular_component	Hypothetical ORF	1.092	1.542	0.648	1.094	0.757	0.395	1.633	0.928	0.476	0.104	-0.228	0.117	0.237887	0.00426121	1.96604	0.00404293	74.8048	0.507395	0.704542	0.0130393	56.0643	2.15263
YPL112C_01	PEX25	YPL112C	YPL112C	peroxisome organization and biogenesis*	molecular_function	peroxisomal membrane	peroxin	0.95	0.937	1.393	1.093	0.508	0.103	-0.049	0.187	0.112	-0.803	-0.453	-0.381	0.237887	0.00326253	61.1263	0.252161	30.2752	0.132015	0.0164694	0.00120666	1.09592	0
YPL067C_01	YPL067C_ORF	YPL067C	YPL067C	biological_process	molecular_function	cytoplasm	Hypothetical ORF	1.382	1.449	0.436	1.089	0.207	0.229	0.77	0.402	0.285	0.238	0.637	0.387	0.237887	0.00552011	37.5776	0.0372008	11.307	0.0412863	0.0865323	0.0784388	2.5898	5.88929
YNL054WB01	YNL054W-B_ORF	YNL054W-B	YNL054W-B	transposition, RNA-mediated	protein binding*	retrotransposon nucleocapsid	TyB Gag-Pol protein; proteolytically processed to make the Gag, RT, PR, and IN proteins that are required for retrotransposition	1.507	1.422	0.327	1.085	-1.196	-1.329	0.06	-0.822	-0.114	-0.208	-0.708	-0.343	0.289032	0.00714279	17.4873	0.0914179	26.1472	0.138294	0.00256265	0.00238996	0	0
YJR020W_01	YJR020W_ORF	YJR020W	YJR020W				Hypothetical ORF	0.924	1.245		1.085	-0.078		0.357	0.139	-0.357			-0.357	0.237887	0.0153999	69.8161	0.470881	59.3801		0.113852	0.0366063	11.5089	0
YPR009W_01	SUT2	YPR009W	YPR009W	regulation of transcription from RNA polymerase II promoter*	specific RNA polymerase II transcription factor activity	nucleus	Involved in sterol uptake; homologous to SUT1	0.84	1.324		1.082	0.209	0.473	0.256	0.313	-0.339	-0.308	-0.555	-0.401	0.289032	0.015568	49.4276	0.0669494	8.18927	0.0684087	0.303827	0.0135922	1.09592	0
YBOX_ACM1000022	ARS305_ARS	ARS_ARS305_Chr03_(complement(39519..39649))_2	ARS305				--	0.719	1.445		1.082	0.562	0.668		0.615	0.345	0.03	0.026	0.134	0.237887	0.0176761	2.33242	0.00767335	72.0453	0.343075	0.446037	0.136587	3.76593	4.74954
YPR107C_01	YTH1	YPR107C	YPR107C	mRNA cleavage*	RNA binding	mRNA cleavage and polyadenylation specificity factor complex	polyadenylation factor subunit	0.982	0.87	1.386	1.079	0.03	-0.143	-0.313	-0.142	-0.165	0.185	0.315	0.112	0.289032	0.00323443	45.8348	0.3809	74.141	0.465394	0.00212237	0.0103788	0	2.15263
YBOX_IGR1000042		IGR_Chr05:(complement(159379..159517))_59						0.459	1.042	1.736	1.079		0.145		0.145		-0.177		-0.177	0.364422	0.00640355	72.3193		66.1411		0.0114722	0.00603597	2.5898	2.15263
YPL016W_01	SWI1	YPL016W	YPL016W	regulation of transcription from RNA polymerase II promoter*	general RNA polymerase II transcription factor activity	SWI/SNF complex*	zinc finger transcription factor	1.236	0.528	1.473	1.079	0.228	0.294	0.103	0.208	-0.205	-0.019	0.257	0.011	0.289032	0.00468205	57.6213	0.193605	75.8943	0.935138	0.0269689	0.00668156	2.14618	2.15263
YBOX_IGR1000102		IGR_Chr13:(complement(433418..433640))_129						1.723	1.972	-0.461	1.078		0.732		0.732		0.094		0.094	0.902683	0.0299189	55.3606		75.8943		0.10491	0.0379235	47.2948	5.88929
YBOX_INT1000236	IMD4	INT_1_YML056C	YML056C	biological_process	IMP dehydrogenase activity	cytoplasm	S000004520	1.767	1.286	0.175	1.076	0.67	0.998	0.009	0.559	-0.348	-0.434	-0.474	-0.419	0.364422	0.010132	27.8101	0.0243827	5.55284	0.0533922	0.253137	0.00267599	30.9659	0
YPL257WB01	YPL257W-B_ORF	YPL257W-B	YPL257W-B				TyB Gag-Pol protein; proteolytically processed to make the Gag, RT, PR, and IN proteins that are required for retrotransposition	2.415	1.527	-0.723	1.073	-0.128	0.021	0.878	0.257	0.299	-0.642	0.102	-0.08	1.8324	0.0501054	55.3606	0.236347	66.1411	0.685851	0.15003	0.0429764	37.5921	8.74264
YJL079C_01	PRY1	YJL079C	YJL079C	biological_process	molecular_function	endoplasmic reticulum*	Pathogen Related in Sc, contains homology to the plant PR-1 class of pathogen related proteins. The protein sequence is over 60% identical with the Pry2p & Pry3p over 145 resid. PRY1 is >35% identical (50% similar) to tobacco PR-1c protein.		0.59	1.555	1.072	0.276	0.169	-0.264	0.06	-0.255	0.271	0.002	0.006	1.59044	0.020947	72.3468	0.732361	72.0453	0.966919	0.104566	0.0745366	6.14137	4.74954
YBOX_SNO1000037	SNR36	SNR36	SNR36				S000007300	1.229	1.03	0.956	1.072	0.41	0.494	-0.298	0.202	-0.25	-0.095	-0.464	-0.27	0.14709	0.00302145	61.1263	0.285725	26.1472	0.210352	0.025979	0.00184703	1.2563	0
YJL047C_01	RTT101	YJL047C	YJL047C	ubiquitin-dependent protein catabolic process*	protein binding*	cytoplasm*	Cullin family member; subunit of a complex containing ubiquitin ligase activity; binds HRT1 and is modified by the ubiquitin like protein, RUB1; Regulator of Ty1 Transposition	0.818	1.17	1.224	1.071	-0.696	0.159	-1.234	-0.59	0.308	0.36	-0.794	-0.042	0.237887	0.00313399	21.4717	0.107134	70.8869	0.845473	0.00210999	0.00708762	0.589789	2.15263
YOL040C_01	RPS15	YOL040C	YOL040C	translation*	structural constituent of ribosome	cytosolic small ribosomal subunit (sensu Eukaryota)	ribosomal protein S15 (S21) (rp52) (RIG protein)	1.047	0.589	1.577	1.071	0.246	0.761	0.684	0.564	1.042	0.885	0.65	0.859	0.289032	0.00483312	13.2091	0.0139335	0.350504	0.00856584	0.214638	0.631208	19.597	65.7184
YBOX_INT1000030	NOG2	INT_1_YNR053C	YNR053C	ribosome biogenesis and assembly*	GTPase activity	nucleus*	S000005336	1.477	1.429	0.3	1.069	0.247	0.526	-0.263	0.17	0.033	-0.012	-1.062	-0.347	0.289032	0.00680702	64.8369	0.343081	39.0787	0.18928	0.0318106	0.00419314	2.5898	0.669282
YBR301W_01	DAN3	YBR301W	YBR301W	biological_process	molecular_function	chitin- and beta-glucan-containing cell wall	putative cell wall protein	0.78	1.027	1.4	1.069	0.731	0.402	0.298	0.477	-0.083	0.185	-0.811	-0.236	0.289032	0.00337121	30.2766	0.0218421	54.232	0.326141	0.129328	0.0030446	5.5865	0.669282
YLR044C_01	PDC1	YLR044C	YLR044C	pyruvate metabolic process*	pyruvate decarboxylase activity	cytoplasm*	pyruvate decarboxylase	0.558	0.271	2.37	1.066	0.178	0.444	0.51	0.377	0.368	0.775	1.321	0.821	1.09555	0.0194759	37.5776	0.0207158	1.70556	0.0180133	0.139507	0.64077	34.2369	77.0158
YBOX_AAA1000032	YLR091W_AAA_9_NCR	AAA_DS100_YLR091W_9	YLR091W	biological_process	molecular_function	mitochondrion	S000004081	0.273	1.15	1.77	1.064	0.536	0.295	-1.012	-0.06	0.262	1.209		0.735	0.560839	0.00791266	61.1263	0.813692	6.6153	0.0643314	0.0186327	0.207641	7.49211	40.73
YBOX_IGR1000013		IGR_Chr02:(complement(554916..555084))_31						0.933	1.56	0.698	1.064	1.068	0.955	0.331	0.785	-0.169	0.109		-0.03	0.237887	0.00395365	4.25599	0.00258289	74.141	0.860064	0.506439	0.00617135	40.7844	0.669282
YBOX_AAA1000089	YPR003C_AAA_0_NCR	AAA_DS100_YPR003C_0	YPR003C	biological_process	molecular_function	endoplasmic reticulum	S000006207	0.679	1.367	1.138	1.061	0.142	0.342		0.242	-0.432	-0.088	0.302	-0.073	0.289032	0.00306095	61.1263	0.228536	66.1411	0.655321	0.0224838	0.00528821	1.09592	0.669282
YBOX_TIL1000098	TFB4	TIL_YPR056W_TFB4_4_95	YPR056W	transcription initiation from RNA polymerase II promoter*	general RNA polymerase II transcription factor activity	holo TFIIH complex	S000006260	1.025	1.133	1.015	1.058	-0.141	0.129	-0.768	-0.26	0.16	0.119	0.203	0.161	0.14709	0.00235972	34.8969	0.188637	59.3801	0.213637	0.00202962	0.017152	0.589789	0.280355
YPL191C_01	YPL191C_ORF	YPL191C	YPL191C	biological_process	molecular_function	cytoplasm	Hypothetical ORF	0.82	1.364	0.989	1.058	0.281	0.058		0.169	-0.221	-0.224		-0.222	0.237887	0.0028772	49.4276	0.377523	16.4347	0.259818	0.0159288	0.00381551	0.589789	0
YPR105C_01	COG4	YPR105C	YPR105C	intra-Golgi vesicle-mediated transport*	molecular_function	Golgi transport complex	Conserved Oligomeric Golgi complex 4 Complexed with Cog8p	0.683	0.587	1.9	1.057	-1.05	-0.389	-0.631	-0.69	-0.019	0.059		0.02	0.560839	0.00725581	17.4873	0.0788905	72.0453	0.907922	0.0028072	0.0128933	0.589789	5.88929
YBOX_OCH1000041	HYP2	OCH_YEL034W_HYP2	YEL034W	translational initiation	protein binding*	cytoplasm*	S000000760	0.99	0.578	1.603	1.057	0.639	0.549	0.763	0.65	1.194	0.135	0.17	0.5	0.364422	0.00430086	4.25599	0.00257324	26.1472	0.0620157	0.312238	0.205851	28.0146	26.6056
YJR025C_01	BNA1	YJR025C	YJR025C	NAD biosynthetic process	3-hydroxyanthranilate 3,4-dioxygenase activity	cytoplasm	3-hydroxyanthranilic acid dioxygenase		0.719	1.391	1.055	-0.566	-0.067	0.138	-0.165	-0.209	-0.421	-0.11	-0.247	0.902683	0.0154726	43.4326	0.35025	30.2752	0.250007	0.0383369	0.0305883	1.2563	0.487573
YPR162C_01	ORC4	YPR162C	YPR162C	chromatin silencing at silent mating-type cassette*	DNA replication origin binding	pre-replicative complex*	origin recognition complex (ORC) 56 kDa subunit	0.491	0.799	1.873	1.054	-0.361	-0.286	-1.158	-0.602	-0.582	-0.078	0.544	-0.039	0.560839	0.00793038	17.4873	0.0807051	68.3645	0.842168	0.00299248	0.0137256	1.09592	4.74954
YBOX_NCR1000004	RUF5-2	RUF5-2	RUF5-2				S000028474	1.017	0.987	1.159	1.054	0.651	0.569	-0.432	0.263	-0.471	0.068		-0.201	0.237887	0.00267209	57.6213	0.268382	63.5117	0.393983	0.0554751	0.00338493	5.41611	0
YPL264C_01	YPL264C_ORF	YPL264C	YPL264C	biological_process	molecular_function	integral to membrane	Hypothetical ORF	1.131	0.974		1.053	0.118	0.063	0.281	0.154	-0.248	0.377		0.065	0.14709	0.0132802	62.8205	0.325273	68.3645	0.746845	0.156886	0.0903729	10.5241	2.15263
YKL038W_01	RGT1	YKL038W	YKL038W	glucose metabolic process*	DNA binding*	nucleus	transcriptional activator|transcriptional repressor	0.691	0.631	1.813	1.045	-0.292	-0.29	-0.038	-0.207	-0.13	0.091	0.506	0.156	0.560839	0.00748394	34.8969	0.165877	72.9251	0.339146	0.00414593	0.03567	1.09592	6.56687
YBOX_OCH1000105	YNR065C_OCH__ORF	OCH_YNR065C_YSN1	YNR065C	biological_process	molecular_function	cellular_component	S000005348	0.667	0.936	1.527	1.043	0.225	0.064	0.718	0.336	0.278	0.218	0.443	0.313	0.289032	0.00525026	45.8348	0.0994366	13.9105	0.0744084	0.0874405	0.0710545	5.41611	6.56687
YBOX_OCH1000049	RPS26A	OCH_YGL189C_RPS26A	YGL189C	translation	structural constituent of ribosome	cytosolic small ribosomal subunit (sensu Eukaryota)	S000003157	1.048	1.01	1.069	1.042	1.018	1.176	0.696	0.963	2.059	0.723	-0.293	0.83	0.237887	0.00322562	0	0.00129163	19.0056	0.059734	0.851174	0.686287	56.0643	77.0158
YPL072W_01	UBP16	YPL072W	YPL072W	protein deubiquitination	ubiquitin-specific protease activity	cytoplasm*	deubiquitinating enzyme (putative)	1.034	0.75	1.332	1.039	0.429	-0.085		0.172	0.055	-0.302		-0.123	0.289032	0.00351422	49.4276	0.42403	34.6642	0.546007	0.0206655	0.00546512	1.09592	0.669282
YBOX_SNO1000046	SNR5	SNR5	SNR5				S000007291	0.69	1.071	1.356	1.039	0.238	0.31	0.378	0.309	-0.117	-0.128	-0.077	-0.107	0.289032	0.00374541	45.8348	0.0631658	54.232	0.474254	0.0648069	0.00450587	1.75996	0.669282
YML009CA_01	YML009C-A_ORF	YML009C-A	YML009C-A				Hypothetical ORF	0.14	1.415	1.555	1.037	0.144	0.539	-1.425	-0.247	0.818	1.073	1.01	0.967	0.560839	0.00962115	40.3338	0.433775	0	0.00492824	0.0154438	0.888536	6.14137	80.5133
YBOX_LTR1000016	YGRWSIGMA4_LTR	YGRWSIGMA4	YGRWSIGMA4				S000006978	1.219	1.001	0.886	1.035	0.211	0.247	0.932	0.463	0.675	0.354	0.602	0.544	0.237887	0.00272225	32.0914	0.0365358	1.70556	0.0334839	0.162847	0.232802	2.14618	6.56687
YIL176C_01	YIL176C_ORF	YIL176C	YIL176C	biological_process	molecular_function	cellular_component	Hypothetical ORF	1.222	1.398	0.477	1.032	0.702	0.687	1.162	0.85	0.24	0.333	-0.511	0.021	0.289032	0.00487607	1.22067	0.00143204	75.8943	0.905568	0.671369	0.0161781	40.7844	2.15263
YBOX_SNR1000005	LSR1	LSR1	LSR1				S000006478	1.094	1.375	0.623	1.031	-0.299	0.247	-0.522	-0.191	0.551	-0.132	-1.302	-0.294	0.237887	0.00417845	40.3338	0.316121	59.3801	0.360918	0.00441496	0.00877744	0.589789	2.15263
YJR162C_01	YJR162C_ORF	YJR162C	YJR162C				Hypothetical ORF	1.206	0.856		1.031	0.3	0.585	0.101	0.329	0.091	-0.279		-0.094	0.237887	0.0150826	49.4276	0.067807	34.6642	0.650192	0.350858	0.0514805	1.32234	0
YDR447C_01	RPS17B	YDR447C	YDR447C	translation*	structural constituent of ribosome	cytosolic small ribosomal subunit (sensu Eukaryota)	ribosomal protein S17B (rp51B)	1.084	0.448	1.558	1.03	0.39	0.431	0.428	0.416	1.589	0.524	1.383	1.165	0.508189	0.00659981	32.0914	0.0168451	0.528093	0.00174727	0.12691	0.780175	10.5241	82.8235
YBOX_ACM1000020		ARS_ARSconsensus-TEL04L-XC_Chr04_(complement(796..926))_3						1.016	1.043		1.03	0.514	0.564		0.539	-0.119	-0.038		-0.079	0.237887	0.0158146	5.91758	0.0384262	75.2331	0.689002	0.399292	0.0510694	1.76692	0
YER081W_01	SER3	YER081W	YER081W	serine family amino acid biosynthetic process	phosphoglycerate dehydrogenase activity	cytoplasm	3-phosphoglycerate dehydrogenase	1.849	1.342	-0.102	1.03	0.802	0.821	1.118	0.914		-0.147	0.188	0.02	0.672168	0.0183125	0	0.00100274	63.5117	0.90973	0.806577	0.0247497	69.7816	4.74954
YBOX_IGR1000116		IGR_Chr14:(complement(118894..119086))_109						1.236	1.014	0.833	1.028		0.796	-0.538	0.129		-0.298		-0.298	0.237887	0.00386866	70.7401	0.642684	63.5117		0.0240029	0.00420284	4.2795	0
YPR163C_01	TIF3	YPR163C	YPR163C	translational initiation	translation initiation factor activity	ribosome	translation initiation factor eIF-4B	0.53	0.807	1.745	1.027	-0.079	-0.079	-0.361	-0.173	-0.006	0.252	-0.671	-0.142	0.560839	0.00723998	40.3338	0.314335	59.3801	0.472687	0.00614791	0.00830533	1.2563	3.19391
YPR086W_01	SUA7	YPR086W	YPR086W	transcription initiation from RNA polymerase II promoter	general RNA polymerase II transcription factor activity	nucleoplasm	transcription factor TFIIB homolog	0.921	1.133		1.027	0.226	0.18	0.266	0.224	-0.052	0.133	0.272	0.118	0.14709	0.0146962	55.3606	0.130492	72.9251	0.462152	0.222787	0.135282	17.9457	0.669282
YJR160C_01	MPH3	YJR160C	YJR160C	carbohydrate transport	carbohydrate transporter activity*	plasma membrane	alpha-glucoside permease	0.656	0.932	1.493	1.027	0.276	0.587		0.432	-0.378	-0.645		-0.512	0.364422	0.00462498	49.4276	0.0483188	4.87206	0.108649	0.0663849	0.00318099	5.41611	0.280355
YPR108W_01	RPN7	YPR108W	YPR108W	ubiquitin-dependent protein catabolic process	structural molecule activity	proteasome regulatory particle, lid subcomplex (sensu Eukaryota)	proteasome regulatory particle subunit	1.086	0.963		1.025	-0.039	-0.172	-0.826	-0.346	0.053	0.23	-0.778	-0.165	0.237887	0.0145921	27.8101	0.106644	59.3801	0.442592	0.0175635	0.0456554	0	0.669282
YPL207W_01	TYW1	YPL207W	YPL207W	biological_process	molecular_function	endoplasmic reticulum	Hypothetical ORF	0.971	1.274	0.824	1.023	0.432	0.144	0.725	0.434	0.03	-0.141	-0.316	-0.142	0.237887	0.0034977	34.8969	0.020886	54.232	0.381374	0.128616	0.00418484	1.09592	0
YPL001W_01	HAT1	YPL001W	YPL001W	chromatin silencing at telomere*	histone binding*	cytoplasm*	histone acetyltransferase	1.279	1.431	0.357	1.022	0.304	0.295	0.566	0.388	0.203	0.036	-0.773	-0.178	0.289032	0.00688237	34.8969	0.0188107	59.3801	0.40551	0.122544	0.00897647	2.5898	0.732953
YBL107WA01	YBL107W-A_ORF	YBL107W-A	YBL107W-A				Similar to TyA and TyB proteins	2.273	1.813	-1.019	1.022	-0.265	0.531	1.806	0.691	0.615	-0.001	0.577	0.397	3.60973	0.0735537	21.4717	0.0518708	22.565	0.0456388	0.609715	0.293468	71.1493	44.3725
YLR227C_01	ADY4	YLR227C	YLR227C	sporulation	structural molecule activity	spindle pole body	Component of the meiotic outer plaque, a membrane-organizing center that assembles on the cytoplasmic face of the spindle pole body during meiosis II and triggers the formation of the prospore membrane	0.275		1.764	1.02	-0.091	0.109	0.835	0.284	-0.473	-0.022	0.094	-0.134	2.36823	0.0364603	52.5725	0.175786	59.3801	0.46863	0.374348	0.063928	34.2369	4.30916
YPL129W_01	TAF14	YPL129W	YPL129W	chromatin remodeling*	general RNA polymerase II transcription factor activity*	mediator complex*	transcription initiation factor TFIIF small subunit	0.556	0.79	1.707	1.018	-0.289	-0.35	-0.17	-0.27	0.028	0.261	0.666	0.318	0.560839	0.00717852	27.8101	0.0944104	39.0787	0.0926395	0.00383753	0.098854	1.09592	12.0199
YBOX_OCH1000214	YPR077C_OCH__ORF	OCH_YPR077C_YPR077C	YPR077C				S000006281	0.506	1.839	0.707	1.017			0.101	0.101	0.596	0.41		0.503	0.508189	0.00937335	72.5126		1.20325	0.071682	0.0229422	0.121027	1.76692	9.93795
YLR037C_01	DAN2	YLR037C	YLR037C	biological_process	molecular_function	chitin- and beta-glucan-containing cell wall	putative cell wall protein	1.001	1.028		1.015	0.572	0.727	1.31	0.87	0.126	0.088	0.182	0.132	0.237887	0.0152315	1.22067	0.00152374	68.3645	0.330133	0.646833	0.141719	73.0763	0.280355
YPL218W_01	SAR1	YPL218W	YPL218W	ER to Golgi vesicle-mediated transport	GTPase activity	COPII vesicle coat	ARF family|GTP-binding protein	0.904	1.175	0.961	1.013	0.1	0.542	0.39	0.344	-0.115	0.038	0.651	0.191	0.237887	0.00319707	45.8348	0.0733166	72.0453	0.291204	0.094059	0.0413154	0.589789	2.79086
YOR234C_01	RPL33B	YOR234C	YOR234C	translation	structural constituent of ribosome	cytosolic large ribosomal subunit (sensu Eukaryota)	ribosomal protein L33B (L37B) (rp47) (YL37)	1.342	1.135	0.563	1.013	0.135	0.784	1.045	0.655	1.47	0.505	0.442	0.806	0.289032	0.00456617	9.77614	0.00802202	3.60064	0.0204946	0.391085	0.661551	22.1202	65.7184
YDR214W_01	AHA1	YDR214W	YDR214W	response to stress*	chaperone binding*	cytoplasm	Hsp90 system cochaperone; Aha1 binds to the middle domain of Hsp90 and improves client protein activation in vivo		0.706	1.318	1.012	0.113	0.284	-0.438	-0.014			0.35	0.35	1.09555	0.0177496	66.9994	0.934806	70.8869		0.0808656	0.149467	5.41611	4.30916
YBOX_IGR1000123		IGR_Chr15:(33182..33335)_12						1.274	1.223	0.538	1.012	0.544	0.581	0.831	0.652	-0.385	-0.309	-0.008	-0.234	0.289032	0.00466961	4.25599	0.00304878	34.6642	0.242341	0.371442	0.00481379	6.14137	0
YBOX_INT1000234	GIM5	INT_1_YML094W	YML094W	tubulin folding	tubulin binding	cytoplasm*	S000004559		0.74	1.282	1.011	0.272	0.17		0.221	-0.524	-0.286		-0.405	0.560839	0.0188175	43.4326	0.249348	6.6153	0.12314	0.171947	0.0295018	4.2795	2.15263
YEL076WC01	YEL075W-A_ORF	YEL075W-A	YEL075W-A				Hypothetical ORF	1.099	0.922		1.01	0.273	0.431	0.423	0.376	0.116	-0.003	0.069	0.061	0.237887	0.0156392	37.5776	0.0175692	75.6928	0.651704	0.432504	0.0997605	7.49211	0.487573
YCR104W_01	PAU3	YCR104W	YCR104W	biological_process	molecular_function	cellular_component	member of the seripauperin protein/gene family (see Gene_class PAU)	0.815	1.037	1.177	1.01	0.34	0.502		0.421	0.245	0.191	0.666	0.367	0.289032	0.00354735	49.4276	0.0538503	19.0056	0.0494895	0.0683182	0.106151	1.75996	5.88929
YBOX_SNO1000034	SNR33	SNR33	SNR33				S000007298	0.728	0.336	1.965	1.01	0.307	0.607		0.457	-0.179	0.085	0.317	0.074	0.902683	0.0130366	45.8348	0.0697516	75.8943	0.633141	0.116282	0.0360507	19.597	7.56409
YBOX_RRN1000010	ETS1-1	RRN_ETS1-1	ETS1-1				S000029717	1.456	0.043	1.526	1.008	1.179	1.469	0.016	0.888	0.866	0.301	0.357	0.508	0.902683	0.0116456	4.25599	0.00650538	6.6153	0.0295694	0.809961	0.277887	73.0763	36.1813
YPR184W_01	GDB1	YPR184W	YPR184W	glycogen catabolic process	4-alpha-glucanotransferase activity*	cytoplasm*	Glycogen debranching enzyme; the enzyme that debranches the glycogen having a glucanotranferase + 1-6amyloglucosidase activity	0.892	0.76	1.37	1.007	-0.237	0.022	0.463	0.083	-0.169	-0.282	0.032	-0.14	0.289032	0.00427027	71.4929	0.645266	54.232	0.393477	0.0252701	0.00565394	1.09592	0.669282
YBOX_TIL1000030	SCW10	TIL_YMR305C_SCW10_1_45	YMR305C	conjugation with cellular fusion	glucosidase activity	cytoplasm*	S000004921	0.709	1.306		1.007	-0.123		1.49	0.683		-1.206	-0.58	-0.893	0.289032	0.0185536	52.5725	0.0785834	4.87206	0.0137159	0.634212	0.0122041	49.7552	0
YPL227C_01	ALG5	YPL227C	YPL227C	protein amino acid N-linked glycosylation	dolichyl-phosphate beta-glucosyltransferase activity	endoplasmic reticulum membrane	UDP-glucose:dolichyl-phosphate glucosyltransferase	0.809		1.202	1.006	0.315	0.081	0.437	0.278	-0.061	-0.264	0.037	-0.096	0.289032	0.0166846	49.4276	0.0853357	59.3801	0.546253	0.304365	0.0482648	1.09592	0.732953
YBOX_TIL1000088	YMR181C_TIL_3_153__ORF	TIL_YMR181C_3_153	YMR181C	biological_process	molecular_function	cellular_component	S000004793	0.762	1.186	1.068	1.005	0.361	0.398	-1.286	-0.176	-0.468	-0.068	-0.027	-0.188	0.289032	0.00378387	49.4276	0.553179	48.4323	0.324262	0.0150183	0.00607585	3.76593	0
YDL038C_01	YDL038C_ORF	YDL038C	YDL038C	response to drug	molecular_function	cellular_component	Hypothetical ORF	1.012	0.826	1.169	1.002	-0.226	0.236	-0.976	-0.322	0.419	0.473		0.446	0.289032	0.00356117	30.2766	0.184764	1.20325	0.0942355	0.00390883	0.0825594	0.589789	4.30916
YPL104W_01	MSD1	YPL104W	YPL104W	translation	aspartate-tRNA ligase activity	mitochondrion	aspartyl-tRNA synthetase	0.527	0.739	1.736	1.001	0.235	-0.306	-0.228	-0.1	-0.317	-0.008	0.166	-0.053	0.672168	0.00766797	52.5725	0.594109	66.1411	0.725322	0.0142823	0.015478	2.14618	3.51818
YPL163C_01	SVS1	YPL163C	YPL163C	response to chemical stimulus	molecular_function	chitin- and beta-glucan-containing cell wall*	involved in vanadate resistance	0.49	0.843	1.667	1	-0.405	-0.362	0.335	-0.144	0.343	0.427	-0.709	0.02	0.560839	0.00666066	45.8348	0.435871	75.8943	0.922215	0.0093686	0.0262815	1.32234	6.56687
YGR288W_01	MAL13	YGR288W	YGR288W	regulation of transcription, DNA-dependent*	transcription factor activity	nucleus	MAL-activator protein	0.798	0.721	1.482	1	-0.351	-0.441	0.718	-0.025	0.049	-0.264	-0.473	-0.229	0.364422	0.00438798	64.8369	0.910867	39.0787	0.232985	0.0196989	0.00566789	2.5898	0.669282
YBOX_OCH1000233	RPL7B	OCH_DS100_YPL198W	YPL198W	translation	structural constituent of ribosome	cytosolic large ribosomal subunit (sensu Eukaryota)	S000006119	0.508	0.859	1.633	1	-0.08	-0.165	0.552	0.102	0.501	0.317	0.712	0.51	0.560839	0.00622407	69.8161	0.574657	3.02344	0.0261001	0.0330064	0.24709	3.76593	29.7906
YHR092C_01	HXT4	YHR092C	YHR092C	hexose transport	glucose transporter activity*	plasma membrane	high affinity glucose transporter			0.999	0.999	-0.447	-0.226	-0.417	-0.363			0.838	0.838	52.2743		21.4717	0.09961	54.232		0.0766016	0.889291	5.5865	81.7311
YPL178W_01	CBC2	YPL178W	YPL178W	telomere maintenance*	RNA cap binding	commitment complex*	nuclear cap binding complex subunit	0.893	0.466	1.637	0.999	-0.161	0.036	-0.04	-0.055	-0.411	0.026	0.399	0.005	0.560839	0.00741429	59.3661	0.685477	72.0453	0.977173	0.0110663	0.0184638	1.75996	4.30916
YPL062W_01	YPL062W_ORF	YPL062W	YPL062W				Hypothetical ORF	0.998			0.998	-0.031	0.117	0.259	0.115	-0.12	-0.234	0.31	-0.015	62.9882		68.4978	0.444392	70.8869	0.926654	0.534078	0.320546	37.5921	0.732953
YHR211W_01	FLO5	YHR211W	YHR211W	flocculation via cell wall protein-carbohydrate interaction	mannose binding	chitin- and beta-glucan-containing cell wall	flocculin|similar to flocculation protein Flo1p	0.726	0.815	1.453	0.998	0.324	0.373	-0.174	0.174	-0.13	0.273		0.072	0.364422	0.00528932	62.8205	0.319338	68.3645	0.712319	0.0413835	0.0162797	3.37685	3.19391
YCR018CA01	YCR018C-A_ORF	YCR018C-A	YCR018C-A				Similar to probable membrane protein YLR334C and ORF YOL106W	0.767	1.226		0.997	0.012	-0.771	0.47	-0.096	0.05	-0.549	-0.948	-0.482	0.289032	0.0188633	55.3606	0.674001	19.0056	0.0767679	0.0738353	0.0152436	5.5865	0
YPR080W_01	TEF1	YPR080W	YPR080W	translational elongation*	translation elongation factor activity	mitochondrion*	translational elongation factor EF-1 alpha	0.554	1.439		0.997	1.079	1.55	-0.273	0.785	0.32	1.015	0.532	0.622	0.289032	0.0242199	10.7424	0.0213169	3.60064	0.0294864	0.80281	0.923328	56.0643	29.7906
YDL071C_01	YDL071C_ORF	YDL071C	YDL071C				Hypothetical ORF	0.935	0.642	1.412	0.996	0.825	0.705	1.009	0.846	0.11		0.095	0.102	0.364422	0.00512048	0.521509	0.00111235	70.8869	0.592495	0.719507	0.0187276	49.7552	2.15263
YPR164W_01	MMS1	YPR164W	YPR164W	DNA repair*	molecular_function	cellular_component	sensitive to methyl methanesulfonate (MMS), diepoxybutane, and mitomycin C	0.654	0.401	1.926	0.994	-0.416	-0.389	-0.477	-0.427	-0.045	0.157	0.295	0.136	0.902683	0.0134782	21.4717	0.0678778	72.0453	0.323355	0.00448901	0.0464405	1.09592	8.74264
YNL281W_01	HCH1	YNL281W	YNL281W	telomere maintenance*	chaperone binding*	cytoplasm*	Heat shock protein regulator that binds to Hsp90p and may stimulate ATPase activity; originally identified as a high-copy number suppressor of a HSP90 loss-of-function mutation; GFP-fusion protein localizes to the cytoplasm and nucleus	0.52	0.622	1.841	0.994	0.458	0.059	-1.642	-0.375	0.14	0.152	0.412	0.235	0.902683	0.0111347	32.0914	0.285157	43.2514	0.143864	0.0131501	0.0758251	6.14137	12.0199
YJR079W_01	YJR079W_ORF	YJR079W	YJR079W	biological_process	molecular_function	cellular_component	Hypothetical ORF	0.415	0.12	2.445	0.993	0.023	-0.041	0.264	0.082	0.018	-0.353	-0.092	-0.142	2.36823	0.0354861	70.7401	0.618624	54.232	0.384988	0.0704083	0.0279411	22.1202	8.74264
YDL081C_01	RPP1A	YDL081C	YDL081C	translational elongation*	structural constituent of ribosome	cytosolic large ribosomal subunit (sensu Eukaryota)	acidic ribosomal protein P1A (YP1alpha) (A1)	0.538	0.488	1.954	0.993	0.188	1.24	-0.567	0.287	0.51	0.854	1.164	0.843	0.902683	0.0142662	57.6213	0.306896	0.630685	0.0109204	0.15306	0.758913	37.5921	79.1625
YPR103W_01	PRE2	YPR103W	YPR103W	ubiquitin-dependent protein catabolic process	endopeptidase activity	proteasome core complex, beta-subunit complex (sensu Eukaryota)	proteasome subunit	0.758	0.782	1.436	0.992	-0.694	-0.324	-0.387	-0.468	-0.012	0.248	0.449	0.228	0.364422	0.00605685	21.4717	0.0365059	59.3801	0.210359	0.00182885	0.0610211	0	5.88929
YLR171W_01	YLR171W_ORF	YLR171W	YLR171W				Hypothetical ORF		1.249	0.736	0.992	-0.055	-0.282		-0.169	-0.654	-0.315		-0.484	0.364422	0.0215964	37.5776	0.406496	5.55284	0.114096	0.0485058	0.0258232	0.589789	0
YPL046C_01	ELC1	YPL046C	YPL046C	RNA elongation from RNA polymerase II promoter*	transcriptional elongation regulator activity	transcription elongation factor complex*	elongin C transcription elongation factor	0.778	0.744	1.454	0.992	0.124	0.177	0.188	0.163	-0.112	-0.215	-1.511	-0.613	0.364422	0.00621668	62.8205	0.277979	22.565	0.0649107	0.0392935	0.00252214	1.75996	0.669282
YDR423C_01	CAD1	YDR423C	YDR423C	positive regulation of transcription from RNA polymerase II promoter*	RNA polymerase II transcription factor activity	cytoplasm*	basic leucine zipper transcription factor			0.991	0.991	-0.17	-0.609	0.385	-0.131			-0.41	-0.41	52.2743		49.4276	0.498422	63.5117		0.219392	0.195216	37.5921	36.1813
YPL168W_01	YPL168W_ORF	YPL168W	YPL168W	biological_process	molecular_function	mitochondrion	Hypothetical ORF	0.868	1.092	0.999	0.986	0.284	-0.001		0.142	0.014	-0.155		-0.071	0.237887	0.00455835	52.5725	0.462385	75.2331	0.693993	0.0239402	0.00909543	0	0
YBOX_LTR1000013	YHLCOMEGA1_LTR	YHLCOMEGA1	YHLCOMEGA1				S000006986	0.99	0.981		0.985	0.264	0.19	0.426	0.293	-0.175	-0.328	-0.972	-0.492	0.237887	0.0184902	49.4276	0.085975	16.4347	0.0710334	0.342898	0.0141512	8.87054	0
YBOX_OCH1000117	HSP82	OCH_YPL240C_HSP82	YPL240C	response to stress*	unfolded protein binding*	cytoplasm	S000006161	0.629	0.64	1.684	0.984	-0.759	-1.02	-0.256	-0.678	0.122	0.463	0.827	0.471	0.672168	0.00926031	17.4873	0.0771285	11.307	0.0397054	0.00364791	0.235001	0.589789	29.7906
YBOX_RRN1000014		RRN_JXN_18S_ITS1						2.045	1.086	-0.178	0.984	-0.556	0.289	-0.389	-0.219	2.344	-0.044	-0.086	0.738	1.09555	0.0277392	37.5776	0.256058	43.2514	0.110737	0.0178415	0.690357	3.76593	79.1625
YBOX_OCH1000063	ENO2	OCH_YHR174W_ENO2	YHR174W	glycolysis*	phosphopyruvate hydratase activity	mitochondrion*	S000001217	1.113	1.16	0.672	0.982	-0.295	0.916	-0.128	0.164	1.202	0.884	0.585	0.89	0.237887	0.00594721	66.9994	0.459145	0.528093	0.00872199	0.0573199	0.841938	3.76593	72.0886
YBOX_ONO1000068	YKL183C-A_ONO_ORF	YKL183C-A	YKL183C-A	biological_process	molecular_function	cellular_component	S000028558		0.704	1.26	0.982		0.133	0.242	0.188		-0.762		-0.762	1.09555	0.024656	57.6213	0.311326	48.4323		0.155435	0.0367698	3.76593	0.280355
YHR174W_01	ENO2	YHR174W	YHR174W	glycolysis*	phosphopyruvate hydratase activity	mitochondrion*	enolase	2.053	0.97	-0.076	0.982	0.587	0.599	0.449	0.545	2.758	1.511	1.215	1.828	1.09555	0.0267217	13.2091	0.0120401	0.195108	8.17137e-05	0.36421	0.125117	44.1155	54.4644
YPL057C_01	SUR1	YPL057C	YPL057C	sphingolipid biosynthetic process*	mannosyltransferase activity*	intracellular	integral membrane protein	0.859	0.512	1.573	0.981	0.091	0.196	-1.719	-0.477	-0.346	0.114	0.292	0.02	0.560839	0.00914298	25.2221	0.186305	75.8943	0.898989	0.00869	0.0239057	3.37685	4.30916
YPL051W_01	ARL3	YPL051W	YPL051W	intracellular protein transport*	GTPase activity	Golgi apparatus*	Similar to ADP-ribosylation factor. Part of the carboxypeptidase Y pathway.	0.549	0.747	1.646	0.981	-0.202	0.057	-0.288	-0.144	0.099	0.389		0.244	0.672168	0.00998903	45.8348	0.363787	26.1472	0.213972	0.0105308	0.0504623	1.32234	7.56409
YPL124W_01	SPC29	YPL124W	YPL124W	microtubule nucleation*	structural constituent of cytoskeleton	central plaque of spindle pole body	spindle pole body component	0.705	0.706	1.529	0.98	-0.851	-0.282	0.251	-0.294	0.121	0.1		0.111	0.560839	0.00818644	30.2766	0.201197	63.5117	0.541058	0.00654364	0.0269372	1.09592	4.30916
YPL171C_01	OYE3	YPL171C	YPL171C	biological_process	NADPH dehydrogenase activity	cellular_component	NADPH dehydrogenase	0.831	1.129		0.98		0.29		0.29	-1.204	-0.997		-1.1	0.237887	0.0226626	69.8161		2.19551	0.00323922	0.143858	0.00472419	1.09592	0
YKL029C_01	MAE1	YKL029C	YKL029C	pyruvate metabolic process*	malic enzyme activity	mitochondrion	malic enzyme	0.456	0.858	1.617	0.977	-0.396	-0.323	0.256	-0.154	0.087	-0.148	0.362	0.1	0.672168	0.0102406	43.4326	0.327357	74.8048	0.537915	0.0103012	0.0400361	1.32234	5.88929
YPL230W_01	YPL230W_ORF	YPL230W	YPL230W	biological_process	molecular_function	cellular_component	Up in StarVation		0.627	1.327	0.977	-0.386	-0.133	0.718	0.066		-0.153		-0.153	1.8324	0.0269001	72.3193	0.758676	68.3645		0.159872	0.0698679	8.87054	2.15263
YPL160W_01	CDC60	YPL160W	YPL160W	leucyl-tRNA aminoacylation	leucine-tRNA ligase activity	cytoplasm	leucine--tRNA ligase	1.008	0.854	1.069	0.977	0.44	0.014	0.759	0.404	0.135	-0.261	-0.218	-0.115	0.289032	0.00528321	37.5776	0.0390633	59.3801	0.482345	0.157468	0.00776477	3.01913	0.280355
YPR051W_01	MAK3	YPR051W	YPR051W	telomere maintenance*	peptide alpha-N-acetyltransferase activity	NatC complex	N-acetyltransferase	0.606	0.746	1.577	0.976	0.324	0.167	-1.632	-0.38	-0.317	0.021	0.262	-0.011	0.560839	0.00977085	30.2766	0.278001	72.0453	0.943378	0.0128002	0.0203016	4.2795	3.51818
YPL012W_01	RRP12	YPL012W	YPL012W	ribosome biogenesis and assembly*	molecular_function	nucleus*	Required for normal pre-rRNA Processing. Member of a group of seven genes whose expression is repressed during growth on glucose before and during the diauxic shift.	0.669	0.573	1.678	0.973	-0.143	-0.194	-1.18	-0.506	0.02	0.207	-0.421	-0.065	0.672168	0.0103676	21.4717	0.0919541	66.1411	0.684848	0.00503813	0.0177328	1.09592	3.51818
YBOX_IGX1000044		IGX_YP_463206C						0.769	0.904	1.242	0.972	0.499	0.22	-0.084	0.212	-0.231	-0.072	0.033	-0.09	0.289032	0.00577485	59.3661	0.233413	59.3801	0.559953	0.0627327	0.00987451	2.14618	0.669282
YPL166W_01	ATG29	YPL166W	YPL166W	autophagy	molecular_function	cytoplasm	Protein of unknown function; green fluorescent protein (GFP)-fusion protein localizes to the cytoplasm in a punctate pattern	0.908	1.035		0.971	-0.392	-0.234	0.192	-0.145	0.368	0.094	-0.436	0.009	0.289032	0.0216951	43.4326	0.384652	75.8943	0.957397	0.040138	0.0863502	0	1.32712
YPL053C_01	KTR6	YPL053C	YPL053C	cell wall organization and biogenesis*	mannosylphosphate transferase activity	membrane fraction	mannosylphosphate transferase	0.92	0.636	1.355	0.97	0.175	-0.041	-1.598	-0.488	-0.102	0.11	0.675	0.228	0.508189	0.00655619	25.2221	0.160456	68.3645	0.255393	0.00638448	0.0765675	1.76692	7.56409
YPL211W_01	NIP7	YPL211W	YPL211W	ribosome biogenesis and assembly*	molecular_function	nucleolus*	Nip7p is required for 60S ribosome subunit biogenesis		1.311	0.628	0.97	0.513	-0.061		0.226	0.255	0.101	-0.242	0.038	0.289032	0.0258572	45.8348	0.293742	75.8943	0.803312	0.199671	0.110741	0.589789	0.669282
YBOX_AAA1000084	CIN1	AAA_DS100_YOR349W_0	YOR349W	post-chaperonin tubulin folding pathway*	beta-tubulin binding	cellular_component	S000005876	0.812	1.127		0.969	0.664	0.4	-1.669	-0.202	-0.353	-0.228		-0.29	0.289032	0.0244666	49.4276	0.572648	11.307	0.290466	0.0899655	0.0376118	6.14137	0
YPL096W_01	PNG1	YPL096W	YPL096W	misfolded or incompletely synthesized protein catabolic process*	peptide-N4-(N-acetyl-beta-glucosaminyl)asparagine amidase activity	nucleus*	peptide:N-glycanase		0.84	1.098	0.969	0.175	0.055	0.142	0.124	0.074	-0.184		-0.055	0.672168	0.0241861	66.9994	0.341038	43.2514	0.761561	0.149683	0.0622145	1.2563	1.32712
YFL060C_01	SNO3	YFL060C	YFL060C	thiamin biosynthetic process*	molecular_function	cellular_component	Protein of unknown function, nearly identical to Sno2p; expression is induced before the diauxic shift and also in the absence of thiamin	0.398	0.953	1.551	0.967	0.083	0.01	0.519	0.204		0.042	0.613	0.327	0.672168	0.0112306	59.3661	0.218949	59.3801	0.175151	0.0726356	0.0869885	5.5865	12.0199
YOR390W_01	YOR390W_ORF	YOR390W	YOR390W	biological_process	molecular_function	cellular_component	Hypothetical ORF	0.522	0.814	1.563	0.966	0.262	0.025	0.709	0.332	-0.205	-0.164	0.452	0.028	0.672168	0.0105635	45.8348	0.0787127	75.8943	0.873446	0.13466	0.0280738	11.5089	4.74954
YKL222C_01	YKL222C_ORF	YKL222C	YKL222C	biological_process	molecular_function	ribosome	Hypothetical ORF	0.433		1.495	0.964	-0.151	-0.293	0.815	0.124	-0.093	-0.009		-0.051	1.8324	0.0375265	68.4978	0.535195	72.9251	0.787462	0.208729	0.0799469	28.0146	5.88929
YBOX_OCH1000264	YOL166W-A_OCH__ORF	OCH_YOL166W-A_YOL166W-A	YOL166W-A	biological_process	molecular_function	cellular_component	S000028709	1.664	1.736	-0.509	0.964	0.396		0.324	0.36	0.153	0.035		0.094	1.8324	0.0440131	52.5725	0.0797065	63.5117	0.606823	0.158158	0.0753296	37.5921	6.56687
YPL002C_01	SNF8	YPL002C	YPL002C	telomere maintenance*	protein binding	ESCRT II complex	appears to be functionally related to SNF7	0.333	0.726	1.831	0.963	0.061	0.026	-2.227	-0.713	-0.449	-0.128	0.312	-0.088	1.09555	0.0164304	21.4717	0.176595	63.5117	0.625605	0.0144736	0.0212127	4.2795	4.74954
YAL064CA01	YAL064C-A_ORF	YAL064C-A	YAL064C-A	biological_process	molecular_function	cellular_component	Hypothetical ORF	0.696	1.06	1.121	0.959	0.38	0.424		0.402	-0.099	-0.015	-0.45	-0.188	0.289032	0.00653942	49.4276	0.0642835	48.4323	0.320838	0.0831809	0.00790749	2.14618	0.280355
YCL019W_01	YCL019W_ORF	YCL019W	YCL019W				TyB Gag-Pol protein; proteolytically processed to make the Gag, RT, PR, and IN proteins that are required for retrotransposition	1.858	1.993	-0.976	0.958	-0.296	-0.74	0.068	-0.323	0.665	-0.448	0.227	0.148	4.73269	0.080668	27.8101	0.13481	74.8048	0.446449	0.0352067	0.168223	10.5241	29.7906
YBOX_INT1000047	SAR1	INT_1_YPL218W	YPL218W	ER to Golgi vesicle-mediated transport	GTPase activity	COPII vesicle coat	S000006139		0.787	1.129	0.958	0.272	-0.024		0.124		-0.262		-0.262	1.8324	0.0246173	52.5725	0.471225	63.5117		0.147613	0.0614319	2.14618	0.669282
YPR189W_01	SKI3	YPR189W	YPR189W	mRNA catabolic process*	translation repressor activity	cytoplasm*	antiviral protein that blocks translation of un-polyadenylated mRNAs	0.647	0.713	1.509	0.956	-0.029	-0.155	0.304	0.04	0.136	0.086	-0.298	-0.025	0.560839	0.00917658	72.5126	0.795748	68.3645	0.851508	0.0263946	0.0168166	1.76692	3.19391
YOR343WB_01	YOR343W-B_ORF	YOR343W-B	YOR343W-B				TyB Gag-Pol protein; proteolytically processed to make the Gag, RT, PR, and IN proteins that are required for retrotransposition	1.167	0.742		0.955	-0.795	-0.799	-0.454	-0.683	-0.121	-0.213	-0.533	-0.289	0.289032	0.0269332	13.2091	0.0712187	26.1472	0.192892	0.0121278	0.0301844	0	0
YGL122C_01	NAB2	YGL122C	YGL122C	mRNA polyadenylation*	poly(A) binding	cytoplasm*	polyadenylated RNA binding protein	0.226	0.688	1.943	0.952	0.086	0.239	-1.642	-0.439	-0.388	0.132	0.385	0.043	1.59044	0.0220025	27.8101	0.201238	75.8943	0.800298	0.0139909	0.0460081	6.14137	9.93795
YBOX_IGR1000176		IGR_Chr07:(959173..960173)_321						0.908	0.99		0.949	-0.025	0.287		0.131	-0.061	0.305		0.122	0.289032	0.0262798	68.4978	0.505644	63.5117	0.557182	0.133263	0.126956	0.589789	2.15263
YBOX_TIL1000216	STP4	TIL_YDL048C_1_300_88_0	YDL048C	biological_process	molecular_function	cytoplasm*	S000002206	0.727	1.022	1.097	0.949	0.48	0.218	0.646	0.448	0.509	0.92	0.875	0.768	0.289032	0.007085	30.2766	0.0237262	0.528093	0.0158233	0.209693	0.684581	3.37685	59.6964
YHR030C_01	SLT2	YHR030C	YHR030C	cell wall organization and biogenesis*	MAP kinase activity	cytoplasm*	Suppressor of lyt2	0.725	0.792	1.32	0.946	0.269	0.023	0.747	0.346	0.578	0.685	-0.022	0.414	0.508189	0.00801509	45.8348	0.0941871	22.565	0.0532076	0.148107	0.197144	6.14137	16.715
YJL119C_01	YJL119C_ORF	YJL119C	YJL119C				Hypothetical ORF	0.679	1.21		0.945	0.751	0.757		0.754	-0.144			-0.144	0.289032	0.0284083	4.25599	0.00737133	66.1411		0.745246	0.0686951	13.8024	0
YKR097W_01	PCK1	YKR097W	YKR097W	gluconeogenesis	phosphoenolpyruvate carboxykinase (ATP) activity	cytosol	phosphoenolpyruvate carboxylkinase	0.943			0.943	-0.009	0.015		0.003	0.776	0.405		0.59	65.6251		72.3193	0.986779	54.232	0.0756401	0.316882	0.818256	1.09592	44.3725
YPL263C_01	KEL3	YPL263C	YPL263C	biological_process	molecular_function	cytoplasm	kelch-repeat protein|similar to Kel1 and Kel2	1.324	1.415	0.09	0.943	0.06	0.153	-0.073	0.047	0.278	0.166	0.474	0.306	0.560839	0.0162551	72.5126	0.752452	19.0056	0.0970052	0.0389	0.146254	1.76692	9.93795
YOL103WB01	YOL103W-B_ORF	YOL103W-B	YOL103W-B				TyB Gag-Pol protein; proteolytically processed to make the Gag, RT, PR, and IN proteins that are required for retrotransposition	1.847	1.172	-0.194	0.942	0.181	-0.099	0.881	0.321	0.333	0.055	-1.119	-0.244	1.09555	0.0299048	49.4276	0.126656	59.3801	0.381863	0.1998	0.0286759	28.0146	4.74954
YBOX_OCH1000193	ERR3	OCH_US100_YMR323W	YMR323W	biological_process	phosphopyruvate hydratase activity	cytoplasm	S000004942	1.525	1.329	-0.033	0.94	0.221	0.184		0.203	-0.415	-0.333		-0.374	0.902683	0.0202719	45.8348	0.296815	5.55284	0.173645	0.0695237	0.0137494	11.5089	0.669282
YPR168W_01	NUT2	YPR168W	YPR168W	transcription from RNA polymerase II promoter	RNA polymerase II transcription mediator activity	mediator complex	RNA polymerase II holoenzyme 21 kDa mediator subunit	0.636	0.662	1.515	0.938	-0.241		-0.437	-0.339	-0.715	0.252	-0.041	-0.168	0.672168	0.0104482	25.2221	0.0969365	59.3801	0.397711	0.00884446	0.0141782	0.589789	2.79086
YPL217C_01	BMS1	YPL217C	YPL217C	35S primary transcript processing*	GTP binding	cytoplasm*	GTP-binding protein required for processing of 35S pre-rRNA at sites A0,	0.671	0.576	1.565	0.937	0.023	0.106	0.279	0.136	0.021	-0.083	0.621	0.186	0.672168	0.011001	66.9994	0.37365	72.0453	0.312689	0.0553514	0.0791524	3.76593	8.74264
YPL068C_01	YPL068C_ORF	YPL068C	YPL068C	biological_process	molecular_function	nucleus	Hypothetical ORF	0.977	1.042	0.792	0.937	0.345	0.169	0.688	0.401	0.071	-0.041	-0.42	-0.13	0.237887	0.00624483	37.5776	0.0307427	59.3801	0.470677	0.169599	0.009286	1.09592	0
YLR325C_01	RPL38	YLR325C	YLR325C	translation	structural constituent of ribosome	cytosolic large ribosomal subunit (sensu Eukaryota)	ribosomal protein L38	0.493	0.422	1.895	0.937	0.427	0.461	1.249	0.712	1.787	0.491	0.653	0.977	1.59044	0.0197247	5.91758	0.00829386	2.89616	0.0107921	0.626784	0.939604	67.8014	82.708
YAL064WB01	YAL064W-B_ORF	YAL064W-B	YAL064W-B	biological_process	molecular_function	cellular_component	Hypothetical ORF	0.484	0.61	1.705	0.933	0.32	0.735	-0.016	0.346	0.319	-0.102	-0.245	-0.009	1.09555	0.0141015	49.4276	0.0956552	72.0453	0.95156	0.177927	0.0260056	24.5808	5.88929
YPR171W_01	BSP1	YPR171W	YPR171W	actin cortical patch distribution	protein binding, bridging	bud neck*	Binding protein of Synaptojanin Polyphosphoinositide phosphatase domain; may function to link synaptojanins Inp52p and Inp53p to the cortical actin cytoskeleton		0.349	1.515	0.932	-0.429	-0.303	-0.264	-0.332	-0.369	-0.013	-0.049	-0.144	1.8324	0.0350906	21.4717	0.0632055	54.232	0.397477	0.0229199	0.0579581	2.14618	7.56409
YGR142W_01	BTN2	YGR142W	YGR142W	amino acid transport*	protein binding	cytosol*	Gene/protein whose expression is elevated in a btn1 minus/Btn1p lacking yeast strain.	0.5	0.55	1.747	0.932	0.304	0.193	-1.463	-0.322	0.185	0.312	0.263	0.253	1.09555	0.0126696	34.8969	0.302173	19.0056	0.100926	0.0156984	0.104958	6.14137	13.9557
YBOX_INT1000073	AI2	INT_1_Q0055	Q0055	RNA splicing	RNA binding*	mitochondrion	--		0.661	1.203	0.932	-0.074	-0.508	0.778	0.065	0.387	0.322	-0.407	0.101	1.8324	0.022568	72.3193	0.774488	75.8943	0.588184	0.168364	0.171117	6.14137	7.56409
YJL151C_01	SNA3	YJL151C	YJL151C	biological_process	molecular_function	membrane*	Integral membrane protein localized to vacuolar intralumenal vesicles, computational analysis of large-scale protein-protein interaction data suggests a possible role in either cell wall synthesis or protein-vacuolar targeting	0.661	0.868	1.266	0.932	0.862	0.628	-0.845	0.215	0.136	-0.006	-0.067	0.021	0.508189	0.00563893	62.8205	0.453547	75.8943	0.873711	0.116692	0.0210953	22.1202	2.15263
YBOX_TIL1000215	STP4	TIL_YDL048C_1501_1637_64_0	YDL048C	biological_process	molecular_function	cytoplasm*	S000002206	0.501	0.971	1.32	0.931	0.451	0.569	0.371	0.464	0.385	0.425	0.963	0.591	0.560839	0.00762936	30.2766	0.0185147	3.60064	0.0317976	0.255553	0.43472	13.8024	44.3725
YPL076W_01	GPI2	YPL076W	YPL076W	GPI anchor biosynthetic process	UDP-glycosyltransferase activity	endoplasmic reticulum*	Protein involved in the synthesis of N-acetylglucosaminyl phosphatidylinositol (GlcNAc-PI), the first intermediate in the synthesis of glycosylphosphatidylinositol (GPI) anchors; homologous to the human PIG-C protein	0.339	0.74	1.705	0.928	-0.126	-0.344	-0.272	-0.247	-0.464	0.032	-0.646	-0.359	1.09555	0.0148656	30.2766	0.167601	26.1472	0.10727	0.0096928	0.00782129	1.75996	2.15263
YPR006C_01	ICL2	YPR006C	YPR006C	propionate metabolic process*	methylisocitrate lyase activity	mitochondrion*	2-methylisocitrate lyase	1.109	0.748		0.928	0.016	-0.091	0.035	-0.013	-0.065	0.014	0.472	0.14	0.289032	0.0252372	64.8369	0.928366	72.9251	0.369296	0.0770223	0.190161	0	2.79086
YBOX_TIL1000099	TFB4	TIL_YPR056W_TFB4_5_0	YPR056W	transcription initiation from RNA polymerase II promoter*	general RNA polymerase II transcription factor activity	holo TFIIH complex	S000006260	0.924	0.816	1.044	0.928	-0.236	0.145	0.187	0.032	0.222	0.178	-0.258	0.047	0.289032	0.0059184	72.5126	0.828897	75.8943	0.750248	0.0220561	0.0241411	0.589789	2.15263
YPL017C_01	YPL017C_ORF	YPL017C	YPL017C	biological_process	S-adenosylmethionine-dependent methyltransferase activity	cytoplasm	Putative S-adenosylmethionine-dependent methyltransferase of the seven beta-strand family	0.824	1.033		0.928	0.218	0.205		0.211		-0.73		-0.73	0.289032	0.0242558	43.4326	0.293192	48.4323		0.183706	0.0370507	0.589789	0.280355
YLR463C_01	YLR463C_ORF	YLR463C	YLR463C				Hypothetical ORF	1.327	1.717	-0.267	0.926	1.04	1.019		1.03	0.315	0.029	-1.062	-0.239	1.59044	0.0291011	1.96604	0.00668711	59.3801	0.389566	0.632745	0.0303944	73.8795	4.74954
YGL204C_01	YGL204C_ORF	YGL204C	YGL204C				Hypothetical ORF	0.541	0.427	1.8	0.923	-0.091	-0.069	0.705	0.182	-0.479	-0.264	-0.924	-0.556	1.59044	0.0155534	62.8205	0.341218	8.18927	0.0383966	0.0985977	0.00495203	15.4816	0.732953
YBOX_OCH1000122	YAR064W_OCH_DS100_ORF	OCH_DS100_YAR064W	YAR064W	biological_process	molecular_function	cellular_component	S000000089	0.927	0.425	1.413	0.922		0.077		0.077		0.764		0.764	0.672168	0.00819122	72.5126		63.5117		0.0258012	0.106399	1.32234	59.6964
YPL156C_01	PRM4	YPL156C	YPL156C	conjugation with cellular fusion*	molecular_function	integral to membrane	Pheromone-regulated protein, predicted to have 1 transmembrane segment; transcriptionally regulated by Ste12p during mating and by Cat8p during the diauxic shift	0.924	1.24	0.603	0.922	0.126	0.429		0.278	-0.056	-0.023		-0.04	0.289032	0.00588278	55.3606	0.166724	74.141	0.825403	0.0619057	0.0148397	0.589789	0
YLR346C_01	YLR346C_ORF	YLR346C	YLR346C	biological_process	molecular_function	mitochondrion	Protein of unknown function; expression regulated by PDR1	0.572	0.894	1.294	0.92	-0.04	-0.618	-0.198	-0.285	-0.368	-0.528		-0.448	0.560839	0.0066062	30.2766	0.155605	5.55284	0.154615	0.00472458	0.00553924	0.589789	0.487573
YPL154C_01	PEP4	YPL154C	YPL154C	sporulation*	endopeptidase activity*	mitochondrion*	vacuolar proteinase A	0.739	1.262	0.759	0.92	-0.281	0.099	0.144	-0.013	0.086	0.252	0.41	0.249	0.289032	0.00595292	66.9994	0.936352	39.0787	0.108037	0.0159958	0.0758388	0.589789	3.51818
YBOX_OCH1000070	YPS6	OCH_YIR039C_YPS6	YIR039C	biological_process	aspartic-type endopeptidase activity	chitin- and beta-glucan-containing cell wall	S000001478	0.733	0.292	1.736	0.92	0.063	-0.563	0.466	-0.011	1.892	1.687	2.115	1.898	1.59044	0.014619	66.9994	0.953687	0	6.01772e-06	0.0342284	0.040068	7.49211	44.3725
YPL128C_01	TBF1	YPL128C	YPL128C	loss of chromatin silencing	DNA binding*	nucleus*	TTAGGG repeat binding factor	0.541	0.797	1.42	0.919	0.202	-0.141	0.041	0.034	-0.15	-0.089	-0.296	-0.178	0.672168	0.00789913	72.5126	0.815296	39.0787	0.296854	0.0232603	0.00819539	1.76692	2.15263
YJL175W_01	YJL175W_ORF	YJL175W	YJL175W				Hypothetical ORF	0.749	1.087		0.918	0.115	0.146		0.131	-0.292	-0.184		-0.238	0.289032	0.0215774	52.5725	0.492732	16.4347	0.365173	0.147571	0.0430689	0.589789	0
YFL012WA_01	YFL012W-A_ORF	YFL012W-A	YFL012W-A				Hypothetical ORF	0.192	0.83	1.728	0.917	0.316	0.229	-0.211	0.111	-0.759	-0.554	-0.28	-0.531	1.59044	0.0164899	69.8161	0.472724	6.6153	0.0334189	0.0560818	0.00392127	11.5089	0.732953
YDR259C_01	YAP6	YDR259C	YDR259C	positive regulation of transcription from RNA polymerase II promoter	RNA polymerase II transcription factor activity	nucleus	bZIP protein			0.916	0.916	-0.764	-0.772	-0.37	-0.635			-0.173	-0.173	56.3942		17.4873	0.0519533	68.3645		0.0354316	0.24915	1.32234	44.3725
YBOX_SNO1000001	SNR189	SNR189	SNR189				S000007314	1.273	0.947	0.526	0.915	1.665	0.957	1.255	1.292	1.211	0.438	0.431	0.693	0.364422	0.00745748	0	0.00036163	3.60064	0.0286196	0.397045	0.615081	69.7816	59.6964
YDL133CA01	RPL41B	YDL133C-A	YDL133C-A	translation	structural constituent of ribosome	cytosolic large ribosomal subunit (sensu Eukaryota)	ribosomal protein L41B (YL41) (L47B)	0.946	0.584	1.206	0.912	1.608	1.171	0.981	1.253	2.002	0.785	0.937	1.241	0.560839	0.0067864	0	0.000379878	0.528093	0.00119437	0.430632	0.479556	72.1491	77.0158
YNL337W_01	YNL337W_ORF	YNL337W	YNL337W				Hypothetical ORF	1.253	1.446	0.029	0.909	0.439	0.058	0.44	0.312	0.474		-0.356	0.059	0.902683	0.0170144	49.4276	0.0802615	75.8943	0.792251	0.154783	0.0408194	10.5241	4.74954
YBOX_SNR1000001	SNR7-L	SNR7-L	SNR7-L				S000006495	0.745	-0.026	2.004	0.908	0.543	0.347	-0.047	0.281	0.564	0.502	0.473	0.513	2.36823	0.0297281	52.5725	0.127002	0.630685	0.0237452	0.170192	0.390342	37.5921	59.6964
YGL008C_01	PMA1	YGL008C	YGL008C	regulation of pH*	hydrogen-exporting ATPase activity, phosphorylative mechanism	mitochondrion*	plasma membrane H+-ATPase	0.613	1.129	0.972	0.905	0.368	-0.007	1.434	0.598	1.859	0.53	0.834	1.074	0.364422	0.00700194	25.2221	0.0281813	1.20325	0.00558727	0.46571	0.726429	44.1155	81.7311
YLL037W_01	YLL037W_ORF	YLL037W	YLL037W				Protein required for cell viability	1.747	0.573	0.39	0.903	0.807	1.048	0.42	0.758	-0.303		-1.597	-0.95	0.902683	0.0175994	4.25599	0.00227692	6.6153	0.0217698	0.739959	0.0048767	67.8014	0.487573
YLR155C_01	ASP3-1	YLR155C	YLR155C	asparagine catabolic process*	asparaginase activity	endoplasmic reticulum*	nitrogen catabolite-regulated cell-wall L-asparaginase II	0.438	0.261	2.003	0.901	-0.211	-0.036	-0.109	-0.119	1.326	0.418	0.462	0.735	2.36823	0.0289292	45.8348	0.394384	3.60064	0.0234053	0.0230377	0.739031	7.49211	79.1625
YOR226C_01	ISU2	YOR226C	YOR226C	iron ion homeostasis*	molecular_function	mitochondrial matrix	Iron-sulfur cluster nifU-like protein	0.731	0.474	1.499	0.901	-0.35	0.05	0.432	0.044	-0.1	-0.256	-0.246	-0.201	0.902683	0.0120469	72.5126	0.790258	30.2752	0.248134	0.0318748	0.00917716	3.76593	2.15263
YOL086C_01	ADH1	YOL086C	YOL086C	NADH oxidation*	alcohol dehydrogenase activity	cytosol	alcohol dehydrogenase	1.164	1.355	0.183	0.901	-0.183	0.149	0.847	0.271	1.362	1.022	0.666	1.017	0.672168	0.0146183	55.3606	0.190693	0.528093	0.00331513	0.134635	0.809625	8.87054	82.8235
YPL048W_01	CAM1	YPL048W	YPL048W	regulation of translational elongation	translation elongation factor activity	cytosolic ribosome (sensu Eukaryota)	calcium and phospholipid binding protein homologous to translation elongation factor 1-gamma (EF-1gamma)	0.645	0.598	1.46	0.901	-0.039	0.566	0.295	0.274	-0.15	-0.503	0.198	-0.152	0.902683	0.0110157	52.5725	0.123412	59.3801	0.404996	0.112216	0.0115453	10.5241	2.79086
YDR471W_01	RPL27B	YDR471W	YDR471W	translation	structural constituent of ribosome	cytosolic large ribosomal subunit (sensu Eukaryota)	ribosomal protein L27B	0.856	0.655	1.188	0.9	-0.217	0.13	0.822	0.245	1.204	0.462	-0.002	0.555	0.560839	0.00821594	57.6213	0.239538	19.0056	0.062103	0.102288	0.417592	5.5865	44.3725
YBOX_SNO1000059	SNR43	SNR43	SNR43				S000006503	1.261	1.03	0.401	0.897	0.486	0.54	0.338	0.455	-0.252	-0.572	-1.244	-0.689	0.508189	0.00974278	30.2766	0.0209412	8.18927	0.025073	0.260619	0.0017941	5.5865	0
YPL116W_01	HOS3	YPL116W	YPL116W	histone deacetylation	histone deacetylase activity	cytoplasm*	Protein with similarity to Hda1p, Rpd3p, Hos2p, and Hos1p	0.873	0.918		0.896	0.378	0.179	-0.164	0.131	-0.26	-0.437	-0.927	-0.541	0.289032	0.0241168	68.4978	0.424091	9.3778	0.0344388	0.205783	0.0138929	1.09592	0
YBOX_TIL1000171	SRL1	TIL_YOR247W_SRL1_7_164	YOR247W	nucleobase, nucleoside, nucleotide and nucleic acid metabolic process	molecular_function	cytoplasm*	S000005773	1.159	1.055	0.474	0.896	0.384	0.416	0.687	0.496	0.256	-0.296	0.342	0.101	0.364422	0.00808701	21.4717	0.0134308	75.2331	0.560052	0.301947	0.0416099	3.76593	3.19391
YPR181C_01	SEC23	YPR181C	YPR181C	ER to Golgi vesicle-mediated transport*	GTPase activator activity	cytoplasm*	GTPase activating protein (GAP)	0.683	0.882	1.113	0.893	0.176	-0.049	0.329	0.152	-0.046	-0.055	0.3	0.066	0.508189	0.00646079	64.8369	0.340911	75.8943	0.635282	0.0500577	0.0257054	1.09592	2.79086
YFL068W_01	YFL068W_ORF	YFL068W	YFL068W	biological_process	molecular_function	cellular_component	Hypothetical ORF	1.156		0.63	0.893	0.282	0.729	0.46	0.49		-0.358		-0.358	0.237887	0.0271836	27.8101	0.014761	59.3801		0.787046	0.0624297	3.76593	2.15263
YBOX_OCH1000225	RPL41A	OCH_DS100_YDL184C	YDL184C	translation	structural constituent of ribosome	cytosolic large ribosomal subunit (sensu Eukaryota)	S000002343	1.391	0.796	0.482	0.89	0.818	1.053	1.144	1.005	1.662	0.51	0.768	0.98	0.560839	0.00885669	0	0.00131504	1.20325	0.00831539	0.785237	0.852092	76.2365	82.8235
YDR403W_01	DIT1	YDR403W	YDR403W	spore wall assembly (sensu Fungi)	catalytic activity	cellular_component	first enzyme in dityrosine synthesis in the outer layer of the spore wall pathway, converting L-tyrosine to N-formyl-L-tyrosine	0.041	0.917	1.705	0.888	-0.091	-0.282		-0.186	0.074	0.367		0.221	1.8324	0.0203342	34.8969	0.376765	30.2752	0.358971	0.0191825	0.0786644	3.37685	13.9557
YGR122CA01	YGR122C-A_ORF	YGR122C-A	YGR122C-A				Similar to probable membrane protein YLR334C and ORF YOL106W	0.521	0.85	1.29	0.887	-0.191	-0.221	0.332	-0.027	-0.04	-0.521	-0.174	-0.245	0.672168	0.00721348	62.8205	0.868782	34.6642	0.253478	0.0188944	0.00788099	1.2563	0.732953
YIR041W_01	YIR041W_ORF	YIR041W	YIR041W	biological_process	molecular_function	cellular_component	Hypothetical ORF	0.772	0.795	1.093	0.887	0.245	0.263	0.697	0.402	0.303	0.188	0.503	0.331	0.508189	0.00532516	37.5776	0.0315119	13.9105	0.0672342	0.185398	0.131967	4.2795	7.56409
YPL122C_01	TFB2	YPL122C	YPL122C	transcription initiation from RNA polymerase II promoter*	general RNA polymerase II transcription factor activity	holo TFIIH complex*	TFIIH subunit	0.629	0.815	1.212	0.885	-0.492	-0.443	0.032	-0.301	-0.207	-0.031	0.238	0	0.560839	0.00648986	27.8101	0.118232	72.0453	1	0.0035933	0.0130931	0.589789	2.79086
YGR035C_01	YGR035C_ORF	YGR035C	YGR035C	biological_process	molecular_function	cellular_component	Protein of unknown function, potential Cdc28p substrate	0.692	0.66	1.303	0.885	0.367	-0.084	0.756	0.346	0.121	-0.491	-0.672	-0.347	0.672168	0.0072371	45.8348	0.104244	30.2752	0.143776	0.167361	0.00546032	11.5089	0.732953
YGR176W_01	YGR176W_ORF	YGR176W	YGR176W				Hypothetical ORF	0.708	1.056		0.882	0.202	0.283	0.128	0.204	-0.819	0.183		-0.318	0.508189	0.0243056	57.6213	0.178923	48.4323	0.339159	0.291218	0.0507219	1.09592	2.15263
YER150W_01	SPI1	YER150W	YER150W	biological_process	molecular_function	chitin- and beta-glucan-containing cell wall	strongly expressed during stationary phase, and trancription is dependent on MSN2/MSN4.	0.431	0.928	1.28	0.88	-0.286	-0.765	0.471	-0.193	-0.744	-0.551	-0.527	-0.607	0.902683	0.00863371	40.3338	0.394343	3.60064	0.0294665	0.0106595	0.00153616	1.75996	0
YBOX_IGR1000028		IGR_Chr04:(542285..542432)_61						0.759	1.002		0.88	0.742	0.657		0.699	-0.372	-0.028		-0.2	0.289032	0.0235611	2.33242	0.0147015	59.3801	0.392084	0.757277	0.0559668	11.5089	0.280355
YBOX_OCH1000220	TEF2	OCH_DS100_YBR118W	YBR118W	translational elongation*	translation elongation factor activity	ribosome*	S000000322	0.512	0.677	1.452	0.88	1.63	1.732	-0.715	0.882	1.073	0.35	0.817	0.747	1.09555	0.0100083	10.7424	0.0438369	1.20325	0.0212081	0.99698	0.760648	76.0897	77.0158
YBOX_TRN1000004	TK(CUU)C_TRNA	TK(CUU)C	TK(CUU)C				S000006615	1.612	0.429	0.595	0.879	0.017	0.012	-0.863	-0.278	0.651	-0.244	-0.309	0.033	0.902683	0.013257	32.0914	0.203841	75.8943	0.867448	0.00844718	0.0389616	1.75996	6.56687
YPR016C_01	TIF6	YPR016C	YPR016C	35S primary transcript processing*	ribosomal large subunit binding	cytoplasm*	similar to human translation initiation factor 6 (eIF6); however, TIF6 does not act as a true translation initiation factor.The protein may be involved in the biogenesis and or stability of the 60S ribosomal subunits	1.145	1.101	0.389	0.878	0.259	-0.132	0.604	0.244	0.217	-0.017	-0.787	-0.196	0.508189	0.00839873	55.3606	0.187956	59.3801	0.379289	0.0957763	0.0116744	2.14618	2.15263
YPR185W_01	ATG13	YPR185W	YPR185W	protein targeting to vacuole*	protein binding	extrinsic to membrane	autophagy	0.739	0.885	1.003	0.876	0.342	0.068	0.4	0.27	0.187	-0.357	-0.213	-0.128	0.508189	0.00556145	52.5725	0.115131	59.3801	0.485764	0.0898738	0.0077177	1.2563	0.669282
YBOX_IGR1000120		IGR_Chr14:(complement(779442..779604))_5						0.861	0.888		0.875	0.383	0.875	0.401	0.553	0.069	-0.033		0.018	0.289032	0.0223928	21.4717	0.0122483	72.0453	0.914539	0.938569	0.105618	49.7552	0.487573
YLR173W_01	YLR173W_ORF	YLR173W	YLR173W	biological_process	molecular_function	cellular_component	Hypothetical ORF	0.207	0.711	1.7	0.873	-0.254	-0.604	-0.193	-0.35	-0.758	-0.473	-0.35	-0.527	1.8324	0.016811	21.4717	0.0848988	6.6153	0.0410536	0.00631558	0.00395283	1.75996	1.32712
YPR040W_01	TIP41	YPR040W	YPR040W	signal transduction	molecular_function	cytoplasm*	SDF1 the first obserwed null phenotype was Sporulation DeFiciency	0.822	0.988	0.809	0.873	0.001	-0.421	0.466	0.015	0.095	0.072	-0.397	-0.077	0.289032	0.00485216	69.8161	0.933708	63.5117	0.632248	0.0209612	0.0088709	0.589789	0.669282
YBOX_ONO1000012	YBR196C-A_ONO_ORF	YBR196C-A	YBR196C-A	biological_process	molecular_function	cellular_component	S000028534	0.881	0.863		0.872	0.722		0.174	0.448	0.292	0.51	0.231	0.344	0.289032	0.0201355	40.3338	0.0754115	11.307	0.0806902	0.448389	0.52982	69.7816	5.88929
YER011W_01	TIR1	YER011W	YER011W	response to stress	structural constituent of cell wall	chitin- and beta-glucan-containing cell wall	Cold-shock induced protein of the Srp1p/Tip1p family of serine-alanine-rich proteins. Encodes a stress-response cell wall mannoprotein and this gene is downregulated at acidic pH.	1.089	1.079	0.447	0.872	0.545	0.532	0.556	0.544	1.944	0.631	1.367	1.314	0.364422	0.00676298	10.7424	0.0118265	0.528093	0.000808854	0.390946	0.318714	6.14137	72.0886
YPR147C_01	YPR147C_ORF	YPR147C	YPR147C	biological_process	molecular_function	cytoplasm	Hypothetical ORF	0.161	0.471	1.976	0.869	-0.401	-0.644	-0.019	-0.355	-0.57	0.091	-0.446	-0.308	3.60973	0.0274024	21.4717	0.0783433	30.2752	0.202347	0.00978872	0.0162843	3.76593	4.74954
YPL221W_01	FLC1	YPL221W	YPL221W	protein folding*	FAD transporter activity	endoplasmic reticulum*	bypass of PAM1	0.694	0.271	1.641	0.869	0.051	0.194	0.339	0.195	-0.075	-0.066	0.283	0.047	1.8324	0.0144323	59.3661	0.228972	75.8943	0.739664	0.0912617	0.0374819	13.8024	8.74264
YHR156C_01	LIN1	YHR156C	YHR156C	biological_process	protein binding	nucleus*	LIN element of a link between sister chromatid cohesion, DNA replicarion and splicing	-0.075	2.21	0.472	0.869	-0.003	0.435	0.166	0.199	0.37	0.198		0.284	3.60973	0.0440618	59.3661	0.228489	13.9105	0.207394	0.15187	0.143539	30.9659	22.6708
YBOX_ONO1000122	YOR381W-A_ONO_ORF	YOR381W-A	YOR381W-A	biological_process	molecular_function	cellular_component	S000028587	0.722	0.954	0.929	0.868	0.218			0.218	-0.63	-0.063		-0.347	0.364422	0.00524625	71.4929		54.232	0.222964	0.0312431	0.00695292	0.589789	0.280355
YPL052W_01	OAZ1	YPL052W	YPL052W	protein catabolic process	enzyme inhibitor activity	cell	Hypothetical ORF		0.998	0.736	0.867	-0.134	-0.024		-0.079	0.007		0.626	0.317	0.560839	0.0251963	21.4717	0.659122	70.8869	0.181636	0.0820279	0.329186	0	3.19391
YBL108CA_01	YBL108C-A_ORF	YBL108C-A	YBL108C-A	biological_process	molecular_function	cellular_component	Hypothetical ORF identified by homology. See FEBS Letters [2000] 487:31-36.	0.77	0.908	0.919	0.866	0.021	0.247	-0.526	-0.086	0.092	0.087	-0.933	-0.251	0.364422	0.0056508	55.3606	0.623908	54.232	0.320007	0.0103154	0.00874404	1.09592	1.32712
YHR056C_01	RSC30	YHR056C	YHR056C	RNA elongation from RNA polymerase II promoter*	DNA binding*	RSC complex	RSC complex component	0.894	1.016	0.688	0.866	0.118	0.281	0.808	0.402	-0.335	-0.323	-0.981	-0.546	0.289032	0.0059766	37.5776	0.0417801	9.3778	0.0373419	0.204643	0.00238136	3.37685	0
YBOX_SNO1000058	SNR42	SNR42	SNR42				S000006502	0.962	0.77		0.866	0.722	0.47	0.392	0.528	-0.334	-0.511	-0.85	-0.565	0.289032	0.0236475	21.4717	0.00983518	6.6153	0.0319572	0.897755	0.0134801	65.7636	0.669282
YBOX_JXN1000014	YOP1	JXN_EI_1_YPR028W	YPR028W	vesicle-mediated transport	protein binding	integral to membrane	S000006232	0.498	0.493	1.603	0.865	-0.835	-0.483	0.146	-0.391	-0.157	-0.048	0.202	-0.001	1.59044	0.0149069	21.4717	0.129557	72.0453	0.993394	0.00618617	0.0218457	1.32234	6.56687
YPR127W_01	YPR127W_ORF	YPR127W	YPR127W	biological_process	molecular_function	cytoplasm*	Hypothetical ORF	0.766	1.101	0.724	0.864	0.008	0.004		0.006	-0.604	0.083	0.299	-0.074	0.364422	0.00664493	68.4978	0.974836	66.1411	0.680134	0.0157778	0.0133974	0	2.15263
YJR156C_01	THI11	YJR156C	YJR156C	thiamin biosynthetic process	protein binding	cellular_component	thiamine biosynthetic enzyme	1.066	0.361	1.158	0.862	-0.287	0.324	-0.465	-0.143	-0.028	-0.043	0.305	0.078	0.902683	0.0100617	45.8348	0.439322	75.4677	0.590118	0.0118444	0.0321996	1.76692	5.88929
YBOX_ONO1000056	YIL134C-A_ONO_ORF	YIL134C-A	YIL134C-A	biological_process	molecular_function	cellular_component	S000028556	0.188		1.534	0.861	0.754	0.8		0.777	1.207			1.207	3.60973	0.0533759	4.25599	0.00736561	48.4323		0.894136	0.695974	47.2948	81.7311
YPL028W_01	ERG10	YPL028W	YPL028W	ergosterol biosynthetic process	acetyl-CoA C-acetyltransferase activity	cytosol	acetoacetyl CoA thiolase	0.561	0.591	1.428	0.86	-0.122	0.044	-1.079	-0.386	-0.157	0.107	-0.116	-0.055	1.09555	0.0114168	25.2221	0.160043	66.1411	0.696295	0.00682277	0.0153992	1.75996	3.51818
YDR097C_01	MSH6	YDR097C	YDR097C	mismatch repair*	ATPase activity*	nucleus	human GTBP protein homolog	0.644	0.772	1.165	0.86	0.158	0.215	-0.044	0.11	0.272	0.195	-0.019	0.149	0.672168	0.00779508	69.8161	0.452526	70.8869	0.30557	0.0343074	0.0458998	1.75996	4.74954
YJL138C_01	TIF2	YJL138C	YJL138C	translational initiation*	translation initiation factor activity*	cytoplasm*	translation initiation factor eIF4A subunit	1.178	0.679	0.72	0.859	0.121	-0.434	0.706	0.131	0.619	0.436	0.774	0.61	0.508189	0.0076061	68.4978	0.526131	1.20325	0.0255477	0.0579445	0.522223	3.37685	40.73
YJR129C_01	YJR129C_ORF	YJR129C	YJR129C	biological_process	S-adenosylmethionine-dependent methyltransferase activity	cytoplasm	Putative S-adenosylmethionine-dependent methyltransferase of the seven beta-strand family	0.742	1.652	0.179	0.858	0.664	1.123	0.196	0.661	0.323	0.06	-1.313	-0.31	1.09555	0.019634	10.7424	0.00886223	54.232	0.325589	0.637381	0.0215415	60.762	4.30916
YBOX_ONO1000085	YLR412C-A_ONO_ORF	YLR412C-A	YLR412C-A	biological_process	molecular_function	cellular_component	S000028572	1.379	0.335		0.857	0.401	0.734	0.262	0.466		-0.994		-0.994	0.560839	0.0411018	32.0914	0.0240849	43.2514		0.791531	0.0472496	69.7816	2.15263
YBR219C_01	YBR219C_ORF	YBR219C	YBR219C	biological_process	molecular_function	cellular_component	Hypothetical ORF	0.595	1.116		0.856	0.194		0.207	0.201	-0.352	-0.451		-0.401	0.560839	0.0289681	52.5725	0.305609	5.55284	0.141742	0.226282	0.0384777	15.4816	0
YGL046W_01	RIM8	YGL045W	YGL045W	meiosis*	molecular_function	cellular_component	Regulator of IME2 (RIM) Involved in proteolytic processing of Rim1p	0.596	0.543	1.427	0.855			0.17	0.17	-0.034	0.241		0.103	1.09555	0.0115245	72.0312		68.3645	0.606478	0.0314787	0.0329612	3.01913	5.88929
YPR055W_01	SEC8	YPR055W	YPR055W	cytokinesis*	protein binding	bud tip*	exocyst complex 121 kDa component	0.383	0.412	1.766	0.854	-0.244	-0.364	-1.309	-0.639	-0.19	0.209	0.702	0.24	2.36823	0.0198905	17.4873	0.0817138	68.3645	0.203568	0.0069136	0.141636	1.75996	26.6056
YPL195W_01	APL5	YPL195W	YPL195W	vesicle-mediated transport*	protein binding	AP-3 adaptor complex	clathrin assembly complex AP-3 adaptin component delta-like subunit	0.893	0.744	0.925	0.854	0.152	0.23	0.325	0.236	-0.147	-0.137		-0.142	0.508189	0.00539082	52.5725	0.126407	63.5117	0.478546	0.0776395	0.00859825	0.589789	0.669282
YCR064C_01	YCR064C_ORF	YCR064C	YCR064C				Hypothetical ORF	1.016	0.69		0.853	0.162	0.121		0.141	-0.327	-0.473		-0.4	0.289032	0.0243237	52.5725	0.439726	6.6153	0.132406	0.187642	0.0382693	1.09592	0
YBOX_OCH1000087	RPS28B	OCH_YLR264W_RPS28B	YLR264W	translation*	structural constituent of ribosome	cytosolic small ribosomal subunit (sensu Eukaryota)	S000004254	0.568	0.203	1.789	0.853	0.154	0.844	0.233	0.41	0.353	0.79	0.479	0.541	2.36823	0.0222355	40.3338	0.0356544	3.02344	0.0304943	0.288944	0.46751	47.2948	65.7184
YPL084W_01	BRO1	YPL084W	YPL084W	telomere maintenance*	molecular_function	cytoplasm*	BCK1-like resistance to osmotic shock	0.576	0.407	1.574	0.852	0.304	-0.041	-0.792	-0.176	-0.043	-0.084	-0.776	-0.301	1.8324	0.0131258	43.4326	0.425746	34.6642	0.210881	0.0165783	0.010664	5.41611	2.79086
YBOX_IGR1000083		IGR_Chr11:(complement(164672..164819))_21						1.373	1.069	0.114	0.852	0.412	0.577	-0.248	0.247	-0.311			-0.311	0.902683	0.0140202	57.6213	0.210841	63.5117		0.13706	0.0154687	13.8024	0.669282
YLR179C_01	YLR179C_ORF	YLR179C	YLR179C	biological_process	molecular_function	cytoplasm*	Hypothetical ORF	1.13	0.923	0.502	0.852	0.081	0.233	0.645	0.32	0.297	0.311	0.755	0.454	0.508189	0.00670163	49.4276	0.0783273	8.18927	0.0433925	0.14623	0.292473	1.76692	16.715
YPL079W_01	RPL21B	YPL079W	YPL079W	translation	structural constituent of ribosome	cytosolic large ribosomal subunit (sensu Eukaryota)	ribosomal protein L21B	0.066	0.832	1.658	0.852	0.595	0.586	0.238	0.473	0.349	0.55	0.695	0.531	2.36823	0.0196729	30.2766	0.0222046	2.19551	0.0275656	0.36192	0.446522	47.2948	59.6964
YBOX_INT1000053	TAF14	INT_1_YPL129W	YPL129W	chromatin remodeling*	general RNA polymerase II transcription factor activity*	mediator complex*	S000006050	0.988	0.715		0.851	0.236	0.836	0.028	0.367	-0.142	-0.433		-0.287	0.289032	0.024441	45.8348	0.051209	13.9105	0.292492	0.588834	0.0493995	8.87054	0.280355
YBOX_TIL1000217	STP4	TIL_YDL048C_301_600_224_0	YDL048C	biological_process	molecular_function	cytoplasm*	S000002206	0.647	0.682	1.224	0.851	0.558	0.803	0.476	0.612	0.538	0.909	0.866	0.771	0.902683	0.00753084	7.75297	0.0017357	0.528093	0.0142306	0.505179	0.847838	40.7844	79.1625
YPR023C_01	EAF3	YPR023C	YPR023C	DNA repair*	histone deacetylase activity*	NuA4 histone acetyltransferase complex*	Esa1p-Associated Factor	0.819	0.88		0.85	-0.295	-0.095	-0.172	-0.187	-0.235	-0.278	-1.088	-0.534	0.289032	0.0250324	37.5776	0.261862	16.4347	0.045812	0.0423912	0.0148638	0	1.32712
YBR063C_01	YBR063C_ORF	YBR063C	YBR063C	biological_process	molecular_function	cellular_component	Hypothetical ORF	0.278	0.808	1.463	0.85	0.094	0.147	-0.277	-0.012		0.086	0.389	0.237	1.59044	0.0138152	66.9994	0.937967	63.5117	0.235004	0.0260691	0.0695094	4.2795	13.9557
YPL253C_01	VIK1	YPL253C	YPL253C	mitotic sister chromatid cohesion*	microtubule motor activity	spindle pole body*	Cik1p homolog	0.744	0.956		0.85	-0.225	-0.171	0.657	0.087	-0.071	-0.002	-1.029	-0.367	0.364422	0.0255268	71.4929	0.650923	34.6642	0.151838	0.196245	0.0278329	13.8024	0.669282
YOR050C_01	YOR050C_ORF	YOR050C	YOR050C				Hypothetical ORF	0.875	1.631	0.04	0.849		0.582	0.278	0.43	-0.693	-0.115	-0.162	-0.323	1.59044	0.02258	37.5776	0.0485625	26.1472	0.153782	0.169711	0.0109423	24.5808	2.15263
YIL012W_01	YIL012W_ORF	YIL012W	YIL012W				Hypothetical ORF	0.406	1.011	1.125	0.847	-0.136	-0.077	0.134	-0.026	0.476	1.207	0.859	0.847	0.902683	0.00966913	62.8205	0.862734	0.861022	0.0096704	0.016245	1	1.09592	81.7311
YPL103C_01	YPL103C_ORF	YPL103C	YPL103C	biological_process	molecular_function	mitochondrion	The authentic, non-tagged protein was localized to the mitochondria	0.714	0.669	1.151	0.845	-0.594	-0.628	-0.103	-0.442	-0.27	0.246	0.348	0.108	0.672168	0.0077866	21.4717	0.0533355	74.8048	0.510592	0.001994	0.04022	0	5.88929
YPL126W_01	NAN1	YPL126W	YPL126W	ribosome biogenesis and assembly*	snoRNA binding	small nucleolar ribonucleoprotein complex*	U3 snoRNP protein	0.551	0.805	1.167	0.841	-0.555	-0.478	-0.073	-0.369	-0.065	0.147	0.512	0.198	0.902683	0.00854794	21.4717	0.105532	68.3645	0.219434	0.0034785	0.0706619	0.589789	7.56409
YPR004C_01	YPR004C_ORF	YPR004C	YPR004C	biological_process	electron carrier activity	mitochondrion	Hypothetical ORF	0.799	0.881		0.84	0.011	0.069	-0.052	0.009	0.032	-0.133	0.228	0.042	0.364422	0.027811	68.4978	0.950118	75.8943	0.763955	0.117232	0.139366	0.589789	2.15263
YPR019W_01	CDC54	YPR019W	YPR019W	DNA replication initiation*	chromatin binding*	cytoplasm*	essential for initiation of DNA replication; homolog of S. pombe CDC21	0.875	1.309	0.327	0.837	-0.112	-0.111	0.148	-0.025	-0.14	-0.128	-0.39	-0.219	0.672168	0.0133388	62.8205	0.870762	34.6642	0.149107	0.0206616	0.00730397	0.589789	0.669282
YHR203C_01	RPS4B	YHR203C	YHR203C	translation*	structural constituent of ribosome	cytosolic small ribosomal subunit (sensu Eukaryota)	ribosomal protein S4B (YS6) (rp5) (S7B)	0.262	0.593	1.653	0.836	0.283	0.552	-0.015	0.273	0.263	0.765	-0.037	0.33	2.36823	0.0222713	52.5725	0.126695	43.2514	0.103421	0.156139	0.212039	28.0146	36.1813
YBOX_IGR1000051		IGR_Chr06:(226566..226701)_28						0.685	0.319	1.504	0.836	0.183	0.498		0.34	0.73	0.69	0.373	0.598	1.8324	0.0173239	52.5725	0.134632	1.20325	0.028855	0.106315	0.55843	17.9457	65.7184
YPL063W_01	TIM50	YPL063W	YPL063W	protein import into mitochondrial matrix	molecular_function	mitochondrion*	Protein of the inner mitochondrial membrane, required for import of mitochondrial matrix proteins	0.978	1.056	0.468	0.834	-0.073	-0.134	0.318	0.037	0.058	-0.024	-0.721	-0.229	0.508189	0.00996926	72.5126	0.804399	48.4323	0.276139	0.0249634	0.00814107	0.589789	0.669282
YPR062W_01	FCY1	YPR062W	YPR062W	pyrimidine salvage*	cytosine deaminase activity	cytoplasm*	cytosine deaminase	1.107	1.326	0.07	0.834	0.296	0.443	0.077	0.272	0.204	0.22	-0.022	0.134	1.09555	0.0194388	52.5725	0.104956	72.0453	0.329918	0.143556	0.0655574	8.87054	6.56687
YPR075C_01	OPY2	YPR075C	YPR075C	cell cycle arrest in response to pheromone*	molecular_function	cytoplasm*	Protein of unknown function, overproduction blocks cell cycle arrest in the presence of mating pheromone	0.51	0.457	1.521	0.829	-0.236	-0.243	-1.418	-0.632	-0.3	0.032	0.251	-0.006	1.8324	0.0164323	17.4873	0.0848116	72.0453	0.969025	0.00581881	0.0264309	1.32234	6.56687
YBOX_AAA1000096	AAD4	AAA_DS100_YDL243C_4	YDL243C	aldehyde metabolic process	aryl-alcohol dehydrogenase activity	cellular_component	S000002402	0.255		1.403	0.829	0.305	0.04		0.172	-0.663	-0.084		-0.373	5.78753	0.0503238	52.5725	0.395398	48.4323	0.191912	0.257323	0.0626329	13.8024	4.74954
YJL037W_01	YJL037W_ORF	YJL037W	YJL037W	biological_process	molecular_function	cellular_component	Hypothetical ORF	0.294	1.615	0.572	0.827	0.454	0.354	0.292	0.367	-0.656	-0.09		-0.373	1.59044	0.0206486	40.3338	0.0190489	43.2514	0.191391	0.235113	0.0137672	22.1202	3.19391
YPR032W_01	SRO7	YPR032W	YPR032W	establishment of cell polarity (sensu Fungi)*	SNARE binding*	cytosol*	yeast homolog of the Drosophila tumor suppressor, lethal giant larvae	0.79	0.863		0.826	0.147	0.002	0.495	0.215	-0.216	0.105	0.087	-0.008	0.508189	0.0297685	57.6213	0.230173	72.0453	0.956852	0.345148	0.109022	7.49211	1.32712
YBOX_IGR1000018		IGR_Chr02:(complement(681361..681574))_127						0.753	0.879	0.843	0.825	-0.453	0.126	-0.975	-0.434	0.433	-0.078	0.217	0.191	0.508189	0.00827623	21.4717	0.107938	68.3645	0.242327	0.00384315	0.0716087	0.589789	4.74954
YBL053W_01	YBL053W_ORF	YBL053W	YBL053W				Hypothetical ORF	0.807	1.052	0.612	0.824	-0.803	-0.595	0.107	-0.43	0.65	0.715	0.618	0.661	0.508189	0.0100387	21.4717	0.103665	0.350504	0.0197457	0.00407074	0.678447	0	44.3725
YER045C_01	ACA1	YER045C	YER045C	transcription initiation from RNA polymerase II promoter	specific RNA polymerase II transcription factor activity	nucleus	Basic leucine zipper (bZIP) transcription factor of the ATF/CREB family, may regulate transcription of genes involved in utilization of non-optimal carbon sources	0.223	0.76	1.488	0.824	-0.068	-0.026	-0.156	-0.083	-0.324	0.147	0.31	0.044	1.8324	0.0200454	55.3606	0.548994	75.8943	0.781568	0.0188227	0.0434563	3.76593	8.74264
YPL202C_01	AFT2	YPL202C	YPL202C	response to oxidative stress*	transcription factor activity*	nucleus*	Activator of Iron (Fe) Transcription	0.965	0.937	0.57	0.824	-0.101	-0.015	0.124	0.003	0.2	0.194	0.49	0.295	0.364422	0.0100156	68.4978	0.98517	22.565	0.107743	0.0178063	0.144878	0	4.74954
YPR024W_01	YME1	YPR024W	YPR024W	mitochondrion organization and biogenesis	ATP-dependent peptidase activity	mitochondrion*	Mitochondrial protein of the CDC48/PAS1/SEC18 family of ATPases	1.273	1.402	-0.214	0.82	0.064	-0.425	0.577	0.072	0.221	-0.024	-0.901	-0.235	1.8324	0.0346017	71.844	0.722822	54.232	0.346225	0.0840569	0.0240496	10.5241	4.30916
YBOX_SNO1000014	SNR58	SNR58	SNR58				S000006449	1.125	0.7	0.635	0.82	0.091	0.475	-0.079	0.162	-0.765	-0.637	-0.591	-0.664	0.560839	0.0106237	64.8369	0.339328	2.89616	0.0176632	0.0640525	0.00105684	1.76692	0
YLR249W_01	YEF3	YLR249W	YLR249W	translational elongation*	translation elongation factor activity	ribosome	Translation elongation factor 3 (EF-3)	0.317	0.616	1.527	0.82	-0.604	0.433	0.874	0.234	0.926	0.781	-0.75	0.319	1.8324	0.0200128	59.3661	0.345422	72.0453	0.279023	0.162381	0.263341	30.9659	44.3725
YPL180W_01	TCO89	YPL180W	YPL180W	response to salt stress*	molecular_function	membrane of vacuole with cell cycle-correlated morphology*	Tor Complex One, 89 kDa subunit	0.676	0.623	1.157	0.819	0.231	0.022		0.127	-0.318	-0.125		-0.221	0.902683	0.0108781	52.5725	0.469202	63.5117	0.265786	0.0380293	0.0105711	1.76692	2.15263
YPR200C_01	ARR2	YPR200C	YPR200C	response to arsenic	arsenate reductase activity	cellular_component	Arsenate reductase required for arsenate resistance; converts arsenate to arsenite which can then be exported from cells by Arr3p	0.8	0.74	0.913	0.818	-0.196	0.166	-0.2	-0.077	-0.367	-0.268		-0.317	0.560839	0.00982937	55.3606	0.600625	8.18927	0.280127	0.0107502	0.00569879	0.589789	0
YLR174W_01	IDP2	YLR174W	YLR174W	glutamate biosynthetic process*	isocitrate dehydrogenase (NADP+) activity	cytosol	NADP-dependent isocitrate dehydrogenase	0.818			0.818		0.109	0.219	0.164	0.196	-0.132		0.032	67.2458		59.3661	0.387484	63.5117	0.869273	0.596269	0.415856	8.87054	3.51818
YML084W_01	YML084W_ORF	YML084W	YML084W				Hypothetical ORF	0.9	0.452	1.103	0.818	0.125	0.303	0.827	0.418	-0.398	-0.322		-0.36	1.09555	0.0124002	37.5776	0.0350899	8.18927	0.150647	0.26663	0.00786261	19.597	2.15263
YBOX_IGR1000080		IGR_Chr10:(180615..180768)_13						2.043	0.984	-0.572	0.818	1.048	1.103	0.216	0.789	-0.11	0.208		0.049	5.78753	0.0750525	4.25599	0.00395202	70.8869	0.795069	0.953858	0.0960742	74.5056	13.9557
YOR343WA_01	YOR343W-A_ORF	YOR343W-A	YOR343W-A				TyA Gag protein; the main structural constituent of virus-like particles (VLPs)	0.174	0.696	1.581	0.817	-0.669	-0.22	-1.449	-0.779	-0.334	0.132	-0.144	-0.115	2.36823	0.025818	17.4873	0.101129	59.3801	0.483837	0.00892438	0.0195374	1.09592	5.88929
YPR003C_01	YPR003C_ORF	YPR003C	YPR003C	biological_process	molecular_function	endoplasmic reticulum	Hypothetical ORF	0.575	0.863	1.012	0.817	-0.058	-0.042	-0.565	-0.222	-0.198	-0.007	0.235	0.01	0.672168	0.0115997	34.8969	0.226227	75.8943	0.938707	0.00770137	0.0202926	0.589789	2.79086
YBOX_RRN1000003	RDN5-1	RRN_RDN5-1	RDN5-1				S000006479	2.849	-0.101	-0.298	0.817	0.549	0.674	-0.38	0.281	2.465	-0.348	-0.292	0.608	11.9804	0.136408	55.3606	0.205456	66.1411	0.212283	0.356442	0.767531	60.762	81.7311
YLR230W_01	YLR230W_ORF	YLR230W	YLR230W				Protein required for cell viability	0.238	0.562	1.647	0.816	-0.532	-0.717	0.236	-0.338	-0.739	-0.766	-0.983	-0.829	2.36823	0.0273163	27.8101	0.105709	2.19551	0.0030285	0.00883982	0.000941767	3.01913	0.280355
YLR194C_01	YLR194C_ORF	YLR194C	YLR194C	chitin- and beta-glucan-containing cell wall organization and biogenesis	structural constituent of cell wall	chitin- and beta-glucan-containing cell wall*	Hypothetical ORF	0.601	1.089	0.756	0.815	0.087	-0.041	0.55	0.199	0.613	0.709	0.456	0.593	0.560839	0.0112747	59.3661	0.254733	0.861022	0.0255226	0.0849097	0.558974	1.32234	44.3725
YBOX_ONO1000047	YHR022C-A_ONO_ORF	YHR022C-A	YHR022C-A	biological_process	molecular_function	cellular_component	S000028645	1.491	-0.297	1.25	0.815	0.799	0.882		0.84	0.207	-0.297		-0.045	4.73269	0.0419121	1.22067	0.00680775	48.4323	0.828065	0.573203	0.043788	60.762	16.715
YPR031W_01	NTO1	YPR031W	YPR031W	histone acetylation	H3/H4 histone acetyltransferase activity*	cytoplasm*	HAT complex component	0.644	0.985		0.814	-0.052	0.094	-0.331	-0.096	-0.277	-0.052	-0.633	-0.321	0.508189	0.0378279	52.5725	0.580741	26.1472	0.160361	0.0778373	0.0354211	0.589789	0.487573
YPL083C_01	SEN54	YPL083C	YPL083C	tRNA splicing	tRNA-intron endonuclease activity	mitochondrion*	tetrameric tRNA splicing endonuclease 54 kDa subunit		0.506	1.113	0.809	0.126	-0.072	-1.034	-0.327	-0.536	-0.053		-0.294	2.36823	0.0447544	30.2766	0.173924	54.232	0.30841	0.033223	0.0577013	5.41611	7.56409
YBOX_SNO1000040	SNR70	SNR70	SNR70				S000006461	0.732	0.78	0.916	0.809	0.164	0.52	-0.943	-0.086	0.022	-0.097	-0.874	-0.316	0.672168	0.0110748	59.3661	0.719207	39.0787	0.230646	0.0244109	0.00868535	5.5865	0.732953
YPL117C_01	IDI1	YPL117C	YPL117C	ergosterol biosynthetic process	isopentenyl-diphosphate delta-isomerase activity	cytosol	isopentenyl diphosphate:dimethylallyl diphosphate isomerase (IPP isomerase)	0.904	1.243	0.281	0.809	0.07	-0.105	0.633	0.199	0.194	-0.101	0.706	0.266	0.902683	0.0176941	59.3661	0.277855	63.5117	0.20322	0.1065	0.15955	3.76593	12.0199
YMR008C_01	PLB1	YMR008C	YMR008C	glycerophospholipid metabolic process	lysophospholipase activity	chitin- and beta-glucan-containing cell wall	phospholipase B (lypophospholipase)	0.599	0.732	1.093	0.808	0.452	0.103	0.347	0.301	0.199	-0.062	-0.193	-0.019	0.902683	0.0117758	49.4276	0.0662464	70.8869	0.898432	0.14887	0.0174737	5.5865	3.19391
YPL205C_01	YPL205C_ORF	YPL205C	YPL205C				Hypothetical ORF	0.878	0.736		0.807	-0.587	0.005		-0.291	0.009	-0.189		-0.09	0.508189	0.0415441	25.2221	0.223319	34.6642	0.646357	0.0455974	0.0770695	0.589789	0.669282
YBOX_INT1000064	RPS23B	INT_1_YPR132W	YPR132W	translation*	structural constituent of ribosome	cytosolic small ribosomal subunit (sensu Eukaryota)	S000006336	0.235	0.773	1.413	0.807	0.277	0.355	0.295	0.309	-0.437	-0.098	0.023	-0.171	1.8324	0.0227574	45.8348	0.0619373	48.4323	0.30841	0.188755	0.014252	22.1202	3.51818
YPR132W_01	RPS23B	YPR132W	YPR132W	translation*	structural constituent of ribosome	cytosolic small ribosomal subunit (sensu Eukaryota)	ribosomal protein S23B (S28B) (rp37) (YS14)	0.752	0.861		0.806	0.993	1.336	-0.937	0.464	0.487	0.699	-0.224	0.321	0.508189	0.0430844	49.4276	0.204964	54.232	0.134082	0.874655	0.554471	56.0643	12.0199
YPL101W_01	ELP4	YPL101W	YPL101W	regulation of transcription from RNA polymerase II promoter*	molecular_function	cytoplasm*	RNA polymerase II Elongator protein subunit	0.219	0.73	1.464	0.804	-0.309	-0.439	-0.173	-0.307	-0.523	0.16	0.691	0.109	2.36823	0.0242672	25.2221	0.0918007	75.8943	0.602866	0.00784489	0.0912597	1.32234	16.715
YBOX_TIL1000091	YMR181C_TIL_6_183__ORF	TIL_YMR181C_6_183	YMR181C	biological_process	molecular_function	cellular_component	S000004793	0.293	0.634	1.474	0.8	0.641	0.72	-0.726	0.212	-0.163	0.037	0.244	0.039	2.36823	0.0235696	62.8205	0.417321	75.8943	0.78579	0.173103	0.0462097	37.5921	8.74264
YML073C_01	RPL6A	YML073C	YML073C	translation*	structural constituent of ribosome*	cytosolic large ribosomal subunit (sensu Eukaryota)	ribosomal protein L6A (L17A) (rp18) (YL16)	0.737	0.598	1.064	0.8	0.423	0.585	-0.197	0.27	0.534	0.479	-0.734	0.093	0.902683	0.0134355	55.3606	0.166715	75.8943	0.68025	0.152121	0.0731375	13.8024	12.0199
YPR008W_01	HAA1	YPR008W	YPR008W	transcription initiation from RNA polymerase II promoter	specific RNA polymerase II transcription factor activity	nucleus	Transcriptional activator involved in the transcription of TPO2, HSP30 and other genes encoding membrane stress proteins; despite sequence similarity with the transcription factor Ace1p, it is not subject to metalloregulation	1.303	1.375	-0.283	0.798	-0.244	-0.11	0.291	-0.021	0.043	0.061	0.227	0.11	2.36823	0.0463231	64.8369	0.894285	72.9251	0.445896	0.0546584	0.101801	6.14137	12.0199
YPR128C_01	ANT1	YPR128C	YPR128C	peroxisome organization and biogenesis*	adenine nucleotide transporter activity	cytoplasm*	adenine nucleotide transporter	0.594	0.837	0.963	0.798	0.029	0.07	0.05	0.05	-0.613	-0.224	0.081	-0.252	0.902683	0.0142872	72.5126	0.724594	43.2514	0.256493	0.0318817	0.0100986	0.589789	0.732953
YBOX_OCH1000241	THI13	OCH_YDL244W_THI13	YDL244W	thiamin biosynthetic process	molecular_function	cellular_component	S000002403	0.68	0.505	1.206	0.797	-0.242	-0.042	0.109	-0.058	0.007	-0.187	-0.419	-0.2	1.59044	0.0159431	57.6213	0.690866	43.2514	0.282818	0.0206001	0.0119227	1.2563	2.15263
YPR111W_01	DBF20	YPR111W	YPR111W	protein amino acid phosphorylation*	protein serine/threonine kinase activity	cytoplasm	kinase required for late nuclear division	0.667	0.479	1.246	0.797	-0.15		0.126	-0.012	-0.175		-0.107	-0.141	1.59044	0.0167529	52.5725	0.949427	54.232	0.485953	0.0279153	0.016084	1.76692	2.79086
YDL186W_01	YDL186W_ORF	YDL186W	YDL186W	biological_process	molecular_function	cellular_component	Hypothetical ORF	0.658	0.454	1.275	0.796	-0.208	-0.697	-0.205	-0.37	-0.036	0.276	-0.775	-0.178	1.59044	0.0175186	21.4717	0.105794	59.3801	0.410704	0.00624923	0.0188872	0.589789	4.30916
YBOX_SNO1000050	SNR8	SNR8	SNR8				S000006497	1.693	1.436	-0.74	0.796	0.332	0.454	0.058	0.281	-0.199	-0.435	-0.312	-0.315	6.76023	0.0860666	52.5725	0.108826	16.4347	0.184102	0.290043	0.0382611	47.2948	5.88929
YPR079W_01	MRL1	YPR079W	YPR079W	vacuolar transport	signal sequence binding	cytoplasm*	Mannose 6-phosphate Receptor Like	0.709	0.256	1.419	0.795	-0.324	-0.356	-1.292	-0.657	-0.009	0.158	0.218	0.122	2.36823	0.0236855	17.4873	0.0898374	72.0453	0.43953	0.00775072	0.0731308	1.09592	12.0199
YPL268W_01	PLC1	YPL268W	YPL268W	pseudohyphal growth*	phosphoinositide phospholipase C activity	nucleus*	phosphoinositide-specific phospholipase C	1.252	0.877	0.256	0.795	-0.599	0.054	0.932	0.129	-0.182	0.553	0.558	0.31	1.09555	0.0204105	68.4978	0.586069	54.232	0.131292	0.107667	0.214369	11.5089	20.0657
YPL007C_01	TFC8	YPL007C	YPL007C	transcription initiation from RNA polymerase III promoter	RNA polymerase III transcription factor activity	transcription factor TFIIIC complex	TFIIIC (tau60) 60 kDa subunit	0.418	0.695	1.263	0.792	-0.341	-0.318	-0.517	-0.392	-0.281	0.034	0.374	0.042	1.59044	0.0182766	21.4717	0.0792925	75.8943	0.787265	0.0045411	0.0408441	0.589789	7.56409
YBOX_INT1000152	RPS23A	INT_1_YGR118W	YGR118W	translation*	structural constituent of ribosome	cytosolic small ribosomal subunit (sensu Eukaryota)	S000003350	0.315	1.043	1.019	0.792	0.326	0.418	0.176	0.307	-0.028	-0.042	0.55	0.16	1.59044	0.017755	49.4276	0.0625706	72.9251	0.301315	0.181024	0.0823201	11.5089	9.93795
YOR008WB_01	YOR008W-B_ORF	YOR008W-B	YOR008W-B				Hypothetical ORF identified by homology. See FEBS Letters [2000] 487:31-36.	0.48	1.103		0.792	0.322	0.388		0.355	-1.062	-0.32		-0.691	0.672168	0.0499968	52.5725	0.113581	5.55284	0.0612529	0.405632	0.0254733	3.76593	0
YGL147C_01	RPL9A	YGL147C	YGL147C	translation	structural constituent of ribosome	cytosolic large ribosomal subunit (sensu Eukaryota)	ribosomal protein L9A (L8A) (rp24) (YL11)	0.442	0.475	1.459	0.792	0.27	0.309	0.829	0.469	1.337	0.552	0.144	0.678	2.36823	0.0234964	30.2766	0.0281844	8.18927	0.0370701	0.408092	0.797967	44.1155	80.5133
YKL069W_01	YKL069W_ORF	YKL069W	YKL069W	biological_process	molecular_function	cytoplasm*	Hypothetical ORF	0.522	0.425	1.427	0.791	-0.119		-0.167	-0.143	-0.345	-0.195	0.116	-0.141	2.36823	0.022985	52.5725	0.462896	54.232	0.402098	0.0219452	0.0169978	2.14618	4.30916
YBOX_SNO1000057	SNR41	SNR41	SNR41				S000007305	1.6	-0.216	0.986	0.79	0.342	0.631	0.353	0.442	-0.436	-0.347	0.121	-0.221	4.73269	0.0479425	32.0914	0.0193165	43.2514	0.20054	0.410679	0.024386	47.2948	5.88929
YPL032C_01	SVL3	YPL032C	YPL032C	endocytosis	molecular_function	cytoplasm*	Protein of unknown function, mutant phenotype suggests a potential role in vacuolar function; green fluorescent protein (GFP)-fusion protein localizes to the cell periphery, cytoplasm, bud, and bud neck	0.735	0.434	1.197	0.789	-0.265	-0.121	-0.402	-0.263	0.744	0.589	0.056	0.463	1.59044	0.019554	30.2766	0.112721	11.307	0.0494739	0.00718964	0.402116	0.589789	44.3725
YPR056W_01	TFB4	YPR056W	YPR056W	transcription initiation from RNA polymerase II promoter*	general RNA polymerase II transcription factor activity	holo TFIIH complex	transcription initiation factor TFIIH subunit	0.638	0.847	0.883	0.789	-0.145	-0.224	-0.133	-0.167	-0.108	0.185	-0.176	-0.033	0.672168	0.0151806	37.5776	0.286774	68.3645	0.810524	0.0100005	0.0182228	0	2.15263
YMR251W_01	GTO3	YMR251W	YMR251W	glutathione metabolic process	glutathione transferase activity	cytoplasm	Hypothetical ORF	0.472	1.105		0.789		-0.101		-0.101	-0.455	-0.198		-0.326	0.672168	0.0558192	62.8205		11.307	0.217495	0.0991102	0.0435712	0.589789	0.669282
YGR118W_01	RPS23A	YGR118W	YGR118W	translation*	structural constituent of ribosome	cytosolic small ribosomal subunit (sensu Eukaryota)	ribosomal protein S23A (S28A) (rp37) (YS14)	0.661	0.743	0.96	0.788	1.563	1.351	-0.896	0.673	0.219	0.586	-0.114	0.23	0.902683	0.0161898	32.0914	0.106753	66.1411	0.237068	0.817069	0.129846	73.8795	9.93795
YNL042W_01	BOP3	YNL042W	YNL042W	response to mercury ion	molecular_function	cytoplasm*	bypass of PAM1	0.531	0.899	0.93	0.787	0.523	0.257	0.532	0.437	0.061	0.08		0.071	0.902683	0.0193736	32.0914	0.0162587	70.8869	0.690627	0.339265	0.0406441	11.5089	4.30916
YML095CA01	YML094C-A_ORF	YML094C-A	YML094C-A				Hypothetical ORF	0.604	0.969		0.786	-0.132			-0.132	-0.204	0.132	0.24	0.056	0.560839	0.058319	61.1263		75.8943	0.731415	0.0989223	0.167426	0.589789	2.79086
YBOX_ONO1000029	YER078W-A_ONO_ORF	YER078W-A	YER078W-A	biological_process	molecular_function	cellular_component	S000028546	0.436	1.134		0.785	0.02	0.417	0.025	0.154	-0.378	-0.228		-0.303	0.672168	0.0665859	64.8369	0.348527	11.307	0.27338	0.293942	0.0556912	2.5898	0.732953
YDR270W_01	CCC2	YDR270W	YDR270W	iron ion homeostasis*	cation-transporting ATPase activity	trans-Golgi network transport vesicle membrane	copper-transporting P-type ATPase with similarity to human Menkes and Wilsons genes	0.596	0.901	0.855	0.784	0.152	-0.488	0.244	-0.031	-0.787	-0.686	-0.588	-0.687	0.672168	0.0188054	62.8205	0.852608	2.89616	0.013241	0.0307697	0.00175626	1.09592	0
YBOX_TIL1000086	PXR1	TIL_YGR280C_PXR1_8_189	YGR280C	ribosome biogenesis and assembly*	molecular_function	nucleolus	S000003512		0.459	1.107	0.783	-0.899	-0.217	-0.472	-0.529	0.252	0.366	0.535	0.384	5.78753	0.0650188	17.4873	0.105847	6.6153	0.0355208	0.0246392	0.698693	1.2563	40.73
YPL144W_01	YPL144W_ORF	YPL144W	YPL144W	telomere maintenance	molecular_function	cytoplasm	Hypothetical ORF	0.241	1.096	1.007	0.781	0.518	0.504	0.033	0.352	-0.499		-0.314	-0.407	1.59044	0.0269902	45.8348	0.0732909	16.4347	0.122935	0.27801	0.0144174	24.5808	1.32712
YBOX_SNO1000010	SNR54	SNR54	SNR54				S000006445	1.489	1.237	-0.386	0.78	0.505	0.958	0.615	0.693	-0.502	-0.398	-0.673	-0.524	4.73269	0.0639686	5.91758	0.00377431	5.55284	0.0312788	0.84777	0.0109018	71.1493	2.15263
YPR196W_01	YPR196W_ORF	YPR196W	YPR196W	biological_process	molecular_function	cellular_component	nuclear protein (putative)	1.106	1.308	-0.077	0.779	-0.167	-0.481	-0.621	-0.423	0.232	0.122		0.177	1.8324	0.0432897	21.4717	0.058567	34.6642	0.349739	0.00919194	0.100891	0.589789	7.56409
YNL332W_01	THI12	YNL332W	YNL332W	thiamin biosynthetic process	molecular_function	cellular_component	thiamine regulated gene, homologous to nmt1a in Schizosaccharomyces pombe; putatively involved in pyrimidine biosynthesis		1.023	0.535	0.779	0.151	0.386	0.114	0.217	0.143	-0.287	0.068	-0.025	0.508189	0.0656238	57.6213	0.192803	68.3645	0.850578	0.389495	0.112277	2.5898	0.669282
YHL015W_01	RPS20	YHL015W	YHL015W	translation	structural constituent of ribosome	cytosolic small ribosomal subunit (sensu Eukaryota)	ribosomal protein S20	0.814	0.468	1.056	0.779	0.771	-0.518	1.173	0.475	1.712	0.523	-0.048	0.729	1.09555	0.0233863	40.3338	0.115736	16.4347	0.0527707	0.487633	0.914865	49.7552	81.7311
YGL184C_01	STR3	YGL184C	YGL184C	methionine biosynthetic process	cystathionine beta-lyase activity	cellular_component	cystathionine beta-lyase	0.198	0.592	1.537	0.776	-0.527	-0.194	0.632	-0.03	0.188	0.624	-0.486	0.109	3.60973	0.0382562	64.8369	0.882374	75.8943	0.589207	0.0565743	0.111266	11.5089	20.0657
YPL237W_01	SUI3	YPL237W	YPL237W	translational initiation	translation initiation factor activity	ribosome*	translation initiation factor eIF-2 beta subunit	1.136	1.313	-0.122	0.776	-0.007	-0.125	0.148	0.005	0.211	-0.166	-0.769	-0.241	2.36823	0.0445143	68.4978	0.971408	48.4323	0.320811	0.0607725	0.0285851	3.76593	3.51818
YDR275W_01	BSC2	YDR275W	YDR275W	biological_process	molecular_function	lipid particle	Bypass of Stop Codon transcript encoded by this ORF shows a high level of stop codon bypass			0.776	0.776	0.1	0.008	-0.08	0.009			-0.04	-0.04	61.1066		68.4978	0.95043	75.8943		0.416777	0.370534	3.37685	54.4644
YBOX_OCH1000213	NHP6A	OCH_YPR052C_NHP6A	YPR052C	positive regulation of transcription from RNA polymerase II promoter*	chromatin binding	nuclear chromatin	S000006256	0.458	0.376	1.491	0.775	-0.241	-0.055	-0.673	-0.323	0.081	-0.058	-0.049	-0.009	3.60973	0.0351745	27.8101	0.117342	70.8869	0.949244	0.0114224	0.044761	2.14618	7.56409
YPR063C_01	YPR063C_ORF	YPR063C	YPR063C	biological_process	molecular_function	endoplasmic reticulum	Hypothetical ORF	0.818	0.863	0.64	0.774	0.222	0.371	0.109	0.234	0.186	0.045	0.229	0.153	0.508189	0.0184492	55.3606	0.148357	66.1411	0.268006	0.134594	0.0855818	1.09592	2.15263
YHR141C_01	RPL42B	YHR141C	YHR141C	translation	structural constituent of ribosome	cytosolic large ribosomal subunit (sensu Eukaryota)	ribosomal protein L42B (YL27) (L41B) (YP44)	0.534	0.546	1.242	0.774	0.154	1.255	0.089	0.499	0.698	0.444	0.651	0.598	1.8324	0.0239786	34.8969	0.047943	0.861022	0.0274848	0.508999	0.663518	49.7552	69.2866
YMR205C_01	PFK2	YMR205C	YMR205C	glycolysis	6-phosphofructokinase activity	cytoplasm*	phosphofructokinase beta subunit	0.469	1.088	0.761	0.773	-0.263	0.365	0.231	0.111	0.846	0.844	0.696	0.795	1.09555	0.0217181	69.8161	0.490478	0.195108	0.0105493	0.0770879	0.957256	2.5898	81.7311
YPR190C_01	RPC82	YPR190C	YPR190C	ribosome biogenesis and assembly*	DNA-directed RNA polymerase activity	DNA-directed RNA polymerase III complex	82 kDa subunit of RNA polymerase III (C)	0.376	0.589	1.349	0.771	-0.598	-0.534	-1.509	-0.88	-0.386	-0.058	0.053	-0.13	2.36823	0.0268515	13.2091	0.066029	59.3801	0.463342	0.00580381	0.0239487	0.589789	4.30916
YGR161C_01	RTS3	YGR161C	YGR161C	protein amino acid dephosphorylation	protein phosphatase type 2A activity	cytoplasm*	Hypothetical ORF	0.32	0.794	1.194	0.769	-0.243	0.214	-1.113	-0.381	-0.156	0.279		0.062	1.8324	0.024855	27.8101	0.173347	68.3645	0.742741	0.012295	0.0500268	2.5898	13.9557
YPL260W_01	YPL260W_ORF	YPL260W	YPL260W	biological_process	molecular_function	cytoplasm*	Hypothetical ORF	0.73	1.017	0.557	0.768	-0.487	-0.587	0.365	-0.236	-0.094	-0.069	-1.183	-0.449	0.672168	0.0187579	34.8969	0.308605	30.2752	0.132014	0.0161256	0.0105026	0.589789	0.732953
YNL020C_01	ARK1	YNL020C	YNL020C	protein amino acid phosphorylation*	protein serine/threonine kinase activity	actin cortical patch	serine/threonine kinase (putative)	0.518	1.018		0.768	-0.135	0.124	0.432	0.14	0.215	-0.022	0.308	0.167	0.672168	0.0583426	66.9994	0.379611	68.3645	0.248293	0.282556	0.310235	34.2369	4.74954
YBOX_OCH1000064	IMD2	OCH_YHR216W_IMD2	YHR216W	GTP biosynthetic process	IMP dehydrogenase activity	cytoplasm	S000001259	0.827	0.145	1.322	0.765	0.044	0.097	0.019	0.053	-0.165	0.069	0.535	0.146	3.60973	0.0304882	72.5126	0.722201	73.4105	0.373878	0.0658038	0.117821	7.49211	16.715
YOR063W_01	RPL3	YOR063W	YOR063W	translation*	structural constituent of ribosome	cytosolic large ribosomal subunit (sensu Eukaryota)	ribosomal protein L3 (rp1) (YL1)	0.76	0.399	1.137	0.765	0.757	0.607	0.712	0.692	1.253	0.293	-0.383	0.388	1.8324	0.0217132	4.25599	0.00298549	66.1411	0.156678	0.848659	0.37046	65.7636	48.2491
YEL054C_01	RPL12A	YEL054C	YEL054C	translation*	structural constituent of ribosome	cytosolic large ribosomal subunit (sensu Eukaryota)	ribosomal protein L12A (L15A) (YL23)	0.037	0.779	1.473	0.763	0.631	0.68	0.29	0.534	0.035	0.794	-0.511	0.106	4.73269	0.038666	21.4717	0.0119032	75.8943	0.623318	0.584168	0.127662	60.762	26.6056
YFL064C_01	YFL064C_ORF	YFL064C	YFL064C	biological_process	molecular_function	cellular_component	Hypothetical ORF	1.134	1.013	0.135	0.761	0.687	0.861	0.438	0.662	0.107	-0.038	-0.627	-0.186	1.59044	0.0305273	6.9611	0.0043065	54.232	0.35374	0.801184	0.0248205	60.762	2.15263
YBOX_IGX1000026		IGX_YB_612269C						0.213	0.916	1.147	0.759	-0.115	-0.186	-0.621	-0.307	0.515	0.562	-0.72	0.119	2.36823	0.0279732	27.8101	0.10925	75.8943	0.619286	0.00973358	0.122418	1.2563	20.0657
YLL064C_01	YLL064C_ORF	YLL064C	YLL064C	biological_process	molecular_function	cellular_component	Hypothetical ORF	0.461	0.781	1.031	0.758	0.018	0.213	-0.117	0.038	-0.392	0.15	0.47	0.076	1.59044	0.0232663	72.5126	0.794237	75.8943	0.665489	0.0456748	0.065899	1.76692	7.56409
YMR051C_01	YMR051C_ORF	YMR051C	YMR051C				TyA Gag protein; the main structural constituent of virus-like particles (VLPs)	1.668	1.963	-1.356	0.758	0.519	1.466	1.413	1.133	0.626	0.41	0.788	0.608	14.4965	0.181306	0	0.00120805	1.20325	0.0265942	0.547944	0.801819	74.8634	81.7311
YML101CA_01	YML101C-A_ORF	YML101C-A	YML101C-A				Hypothetical ORF	0.406	0.62	1.245	0.757	-0.275		-0.2	-0.238	-0.081	-0.207		-0.144	2.36823	0.0284031	27.8101	0.320117	30.2752	0.49062	0.0164301	0.0222498	1.2563	4.74954
YJL106W_01	IME2	YJL106W	YJL106W	protein amino acid phosphorylation*	protein kinase activity	nucleus	Serine/threonine protein kinase involved in activation of meiosis, associates with Ime1p and mediates its stabiilty, activates Ndt80p; IME2 expression is positively regulated by Ime1p		0.353	1.151	0.752	-0.321	-0.312	0.562	-0.024	-0.853	-0.026	0.217	-0.221	6.76023	0.0788278	64.8369	0.903399	54.232	0.292893	0.161941	0.0713588	24.5808	7.56409
YBOX_TEL1000007		TEL_TEL13L						0.685	0.841	0.726	0.751	0.564	0.756	0.559	0.626	0.054	0.031	0.124	0.07	0.672168	0.0222229	6.9611	0.00251264	74.8048	0.628026	0.723411	0.0493668	34.2369	2.15263
YDL048C_01	STP4	YDL048C	YDL048C	biological_process	molecular_function	cytoplasm*	Involved in pre-tRNA splicing and in uptake of branched-chain amino acids	1.014	0.798	0.442	0.751	0.977	0.913	0.968	0.953	0.776	0.334	0.328	0.479	0.902683	0.0252778	0	0.000905345	5.55284	0.0288811	0.61211	0.465775	76.2365	36.1813
YBOX_TIL1000090	YMR181C_TIL_5_131__ORF	TIL_YMR181C_5_131	YMR181C	biological_process	molecular_function	cellular_component	S000004793		0.389	1.109	0.749		0.065	-1.425	-0.68	-0.678	-0.041	0.301	-0.139	5.78753	0.0753118	21.4717	0.199252	63.5117	0.484579	0.0352185	0.0885702	7.49211	9.93795
YDR134C_01	YDR134C_ORF	YDR134C	YDR134C	biological_process	molecular_function	chitin- and beta-glucan-containing cell wall	Hypothetical ORF	1.884	1.563	-1.206	0.747	0.135	-0.057	1.872	0.65	2.956	1.324	1.045	1.775	14.4965	0.16685	27.8101	0.0596641	0.528093	0.000284601	0.874358	0.113008	74.5056	59.6964
YBOX_IGR1000111		IGR_Chr14:(553014..553233)_63						0.889	0.865	0.48	0.745	-0.272	0.133	0.266	0.042	-0.124	0.024		-0.05	0.672168	0.0253637	72.5126	0.783918	74.141	0.800473	0.0500135	0.0241752	0.589789	0.669282
YDL120W_01	YFH1	YDL120W	YDL120W	iron ion homeostasis*	enzyme regulator activity*	mitochondrion*	Yeast Frataxin Homologue	0.604	0.738	0.894	0.745	0.474	0.361	-0.052	0.261	0.391	-0.02	0.376	0.249	1.09555	0.0239266	55.3606	0.161022	48.4323	0.121469	0.178049	0.157622	7.49211	9.93795
YBOX_LTR1000006	YHRCSIGMA3_LTR	YHRCSIGMA3	YHRCSIGMA3				S000007004	0.586	0.549	1.098	0.744	-0.004	-0.013	0.792	0.258	0.099	0.248	0.514	0.287	1.8324	0.0270465	55.3606	0.205108	30.2752	0.105087	0.198739	0.21018	15.4816	20.0657
YCR012W_01	PGK1	YCR012W	YCR012W	glycolysis*	phosphoglycerate kinase activity	cytoplasm*	3-phosphoglycerate kinase	0.56	0.643	1.029	0.744	0.976	1.203	-0.103	0.692	1.859	0.213	-0.072	0.667	1.59044	0.0257363	13.2091	0.0182607	30.2752	0.0855201	0.899064	0.870721	72.1491	81.7311
YBOX_INT1000227	RPS22B	INT_1_YLR367W	YLR367W	translation	structural constituent of ribosome	cytosolic small ribosomal subunit (sensu Eukaryota)	S000004359	0.861	0.626		0.743	-0.388	-0.275	-0.393	-0.352	0.034	-0.034	0.175	0.058	0.672168	0.0635502	21.4717	0.0709273	75.8943	0.695765	0.0259119	0.192773	0	2.79086
YLR142W_01	PUT1	YLR142W	YLR142W	glutamate biosynthetic process*	proline dehydrogenase activity	mitochondrion	proline oxidase	0.246	0.706	1.276	0.743	0.146	0.03		0.088	0.944	0.614		0.779	3.60973	0.032552	69.8161	0.64678	0.350504	0.0459955	0.0653545	0.585162	6.14137	79.1625
YPL013C_01	MRPS16	YPL013C	YPL013C	translation	structural constituent of ribosome	mitochondrion*	Mitochondrial ribosomal protein of the small subunit	0.302	1.229	0.694	0.742	-0.151	-0.014	-0.503	-0.223	-0.153	0.296	-0.272	-0.043	1.8324	0.0324132	34.8969	0.207293	68.3645	0.785839	0.0153329	0.0347248	1.09592	4.74954
YPR066W_01	UBA3	YPR066W	YPR066W	protein neddylation	NEDD8 activating enzyme activity	cytoplasm	ubiquitin-like protein activating enzyme	0.575	0.365	1.285	0.742	-0.322	-0.059	-0.1	-0.16	-0.271	-0.112	0.083	-0.1	3.60973	0.0331533	40.3338	0.260817	59.3801	0.534958	0.0172653	0.024684	1.76692	4.74954
YBOX_ONO1000126	YPL189C-A_ONO_ORF	YPL189C-A	YPL189C-A	biological_process	molecular_function	cellular_component	S000028527	0.272	0.68	1.275	0.742	0.023	0.175	0.467	0.222	-0.263	0.09	-0.617	-0.263	3.60973	0.034053	55.3606	0.160951	39.0787	0.239979	0.164468	0.0178897	15.4816	3.19391
YGL179C_01	TOS3	YGL179C	YGL179C	glucose metabolic process	protein kinase activity	cytoplasm*	Putative protein kinase, related to and redundant with Elm1p and Pak1p in activating the SNF1 complex	0.927	0.637	0.659	0.741	0.161	0.319	0.925	0.468	0.315	-0.802	-0.604	-0.364	0.902683	0.024541	32.0914	0.0361371	39.0787	0.148233	0.462048	0.0095859	22.1202	2.15263
YBOX_ACM1000013	ARS609_ARS	ARS_ARS609_Chr06_(256264..256418)_26	ARS609				--	0.265	0.447	1.508	0.74	-0.138	-0.153	0.477	0.062	-0.216	-0.231		-0.224	4.73269	0.0440386	72.3193	0.735491	16.4347	0.27763	0.0909891	0.0297822	15.4816	5.88929
YOR153W_01	PDR5	YOR153W	YOR153W	response to drug*	xenobiotic-transporting ATPase activity	mitochondrion*	multidrug resistance transporter	0.604	0.701	0.91	0.738	-0.031	-0.359	0.408	0.006	-0.188	-0.168	0.005	-0.117	1.09555	0.0240616	68.4978	0.972912	54.232	0.44602	0.0423242	0.0176659	1.32234	2.15263
YPL090C_01	RPS6A	YPL090C	YPL090C	translation	structural constituent of ribosome	cytosolic small ribosomal subunit (sensu Eukaryota)*	ribosomal protein S6A (S10A) (rp9) (YS4)	1.709	0.936	-0.435	0.737	0.325	-0.136	1.244	0.478	1.485	0.372	-0.177	0.56	6.76023	0.0831359	37.5776	0.0729244	34.6642	0.092572	0.592428	0.72798	65.7636	79.1625
YER159C_01	BUR6	YER159C	YER159C	positive regulation of transcription from RNA polymerase II promoter*	transcription coactivator activity*	nucleus	transcriptional regulator	0.498		0.974	0.736	0.489	0.267	-1.15	-0.131	0.271	0.192	0.631	0.365	1.8324	0.0734076	55.3606	0.624623	16.4347	0.0533294	0.138572	0.727568	13.8024	33.0597
YER165W_01	PAB1	YER165W	YER165W	regulation of translational initiation	poly(A) binding	cytoplasm*	poly(A) binding protein	-0.035	0.681	1.563	0.736	0.02	-0.644	0.516	-0.036	0.706	0.3	-0.288	0.239	5.78753	0.0548146	62.8205	0.857901	70.8869	0.228722	0.0682136	0.232148	17.9457	40.73
YAL068C_01	YAL068C_ORF	YAL068C	YAL068C	sporulation (sensu Fungi)*	molecular_function	cellular_component	Hypothetical ORF	0.212	0.57	1.424	0.735	-0.041	-0.304	-1.174	-0.506	-0.585	0.135	0.513	0.021	4.73269	0.0431977	21.4717	0.0927196	75.8943	0.912475	0.0106908	0.0764439	2.5898	13.9557
YBOX_TRN1000001	TI(UAU)D_TRNA	TI(UAU)D	TI(UAU)D				S000006613	1.255	-0.248	1.199	0.735	0.272	0.364	-0.602	0.011	1.384	0.425	0.029	0.613	5.78753	0.0609282	69.8161	0.955109	16.4347	0.054878	0.0927229	0.79387	24.5808	80.5133
YBOX_RRN1000006	RDN58-1	RRN_RDN58-1	RDN58-1				S000006488	2.129	1.593	-1.52	0.734	0.579	1.106	-0.575	0.37	1.812	-0.411	-0.483	0.306	20.1785	0.219483	49.4276	0.172296	73.4105	0.414403	0.570853	0.535177	71.1493	74.6119
YEL017CA01	PMP2	YEL017C-A	YEL017C-A	cation transport	molecular_function	membrane	proteolipid associated with plasma membrane H(+)-ATPase (Pma1p)	-0.095	0.553	1.745	0.734	0.955	1.174	-0.448	0.56	0.104	0.876	0.232	0.404	6.76023	0.07121	34.8969	0.0700579	26.1472	0.0638849	0.722008	0.451079	72.1491	65.7184
YPL091W_01	GLR1	YPL091W	YPL091W	response to oxidative stress	glutathione-disulfide reductase activity	cytoplasm*	glutathione oxidoreductase|EC 1.6.4.2	0.92	0.543		0.732	-0.039	-0.101	0.239	0.033	0.262	-0.371	0.59	0.16	0.672168	0.0754271	72.5126	0.822584	74.141	0.36911	0.174108	0.351172	10.5241	8.74264
YBOX_TIL1000169	SRL1	TIL_YOR247W_SRL1_4_49	YOR247W	nucleobase, nucleoside, nucleotide and nucleic acid metabolic process	molecular_function	cytoplasm*	S000005773	0.847	-0.15	1.498	0.732	-0.183	0.253	0.885	0.318	1.385	0.502	1.033	0.973	6.76023	0.0601678	49.4276	0.142731	0.630685	0.00603878	0.339752	0.62668	47.2948	80.5133
YDR500C_01	RPL37B	YDR500C	YDR500C	translation	structural constituent of ribosome	cytosolic large ribosomal subunit (sensu Eukaryota)	ribosomal protein L37B (L43) (YL35)	0.421	0.959	0.815	0.732	1.21	1.28	1.256	1.249	1.483	0.247	0.13	0.62	1.59044	0.028987	0	0.000260195	19.0056	0.0599893	0.216159	0.797829	56.0643	79.1625
YPR102C_01	RPL11A	YPR102C	YPR102C	translation*	structural constituent of ribosome	cytosolic large ribosomal subunit (sensu Eukaryota)	ribosomal protein L11A (L16A) (rp39A) (YL22)	0.453	0.688	1.053	0.731	-0.287	0.512	0.588	0.271	0.113	0.422	0.669	0.401	1.8324	0.0327097	55.3606	0.176808	13.9105	0.043713	0.227705	0.375649	19.597	40.73
YKL056C_01	TMA19	YKL056C	YKL056C	translation*	molecular_function	cytoplasm*	Hypothetical ORF	0.929	0.607	0.657	0.731	0.414	0.262	0.855	0.51	0.89	0.166	0.712	0.589	1.09555	0.0298715	25.2221	0.0123264	4.87206	0.0310552	0.550999	0.723576	24.5808	69.2866
YPL108W_01	YPL108W_ORF	YPL108W	YPL108W	biological_process	molecular_function	cytoplasm	Hypothetical ORF	0.046	0.74	1.404	0.73	-0.419	-0.194	-0.012	-0.208	-0.638	0.032		-0.303	4.73269	0.0510658	34.8969	0.175594	54.232	0.306356	0.0210646	0.0309078	3.76593	5.88929
YLR369W_01	SSQ1	YLR369W	YLR369W	DNA-dependent DNA replication*	unfolded protein binding	mitochondrion*	HSP70 family chaperone	0.633	1.509	0.047	0.73	-0.287	-0.745	0.41	-0.207	0.094	0.021	-0.137	-0.007	3.60973	0.0554529	40.3338	0.313922	72.0453	0.957004	0.0313478	0.0638228	3.37685	6.56687
YPR070W_01	MED1	YPR070W	YPR070W	telomere maintenance*	RNA polymerase II transcription mediator activity	mediator complex	essential for transcriptional regulation|mediator complex subunit 1	0.685	0.832	0.666	0.728	-0.126	-0.221	0.184	-0.054	-0.218	-0.11	0.387	0.02	0.902683	0.0288332	59.3661	0.696791	75.8943	0.900119	0.0288525	0.0510736	0	3.51818
YMR046WA01	YMR046W-A_ORF	YMR046W-A	YMR046W-A				Similar to probable membrane protein YLR334C and ORF YOL106W	0.774	1.111	0.288	0.724	-0.578	-0.243	-0.984	-0.602	-0.142	-0.514		-0.328	1.59044	0.0361252	17.4873	0.0728933	11.307	0.221695	0.00843022	0.0168093	0	0
YPR176C_01	BET2	YPR176C	YPR176C	protein amino acid geranylgeranylation	Rab-protein geranylgeranyltransferase activity	Rab-protein geranylgeranyltransferase complex	geranylgeranyltransferase type II beta subunit	1.042	1.066	0.064	0.724	-0.057	0.071	-0.01	0.001	0.005	-0.716	0.079	-0.211	1.8324	0.0442029	68.4978	0.992421	54.232	0.268359	0.0532311	0.0253883	1.75996	3.19391
YJR094WA01	RPL43B	YJR094W-A	YJR094W-A	translation	structural constituent of ribosome	cytosolic large ribosomal subunit (sensu Eukaryota)	ribosomal protein L43B	0.694	1.207	0.27	0.724	0.992	0.948	0.909	0.95	0.775	0.611	0.737	0.708	1.59044	0.0387472	0	0.000949511	0.350504	0.0152875	0.583979	0.969632	75.6026	80.5133
YDR273W_01	DON1	YDR273W	YDR273W	meiosis*	molecular_function	spindle*	Meiosis-specific component of the spindle pole body, part of the leading edge protein (LEP) coat, forms a ring-like structure at the leading edge of the prospore membrane during meiosis II	0.412	0.912	0.846	0.723	-0.612	-0.719	-0.016	-0.449	-1.021	-0.181	-0.2	-0.467	1.59044	0.0301043	21.4717	0.0574104	19.0056	0.0754683	0.00647854	0.00826846	0.589789	0.669282
YBOX_OCH1000203	CPR1	OCH_YDR155C_CPR1	YDR155C	sporulation (sensu Fungi)*	peptidyl-prolyl cis-trans isomerase activity	nucleus*	S000002562	1.065	0.673	0.43	0.723	0.496	0.703	0.535	0.578	1.532	0.457	-0.367	0.541	1.09555	0.0316193	9.77614	0.00422493	43.2514	0.114304	0.700417	0.688007	37.5921	77.0158
YOR041C_01	YOR041C_ORF	YOR041C	YOR041C				Small hydrophobic protein	0.034	1.409		0.722		0.931	0.596	0.763	-0.096	-0.039		-0.068	1.59044	0.124714	4.25599	0.00954523	75.2331	0.705887	0.945225	0.165466	77.0285	5.88929
YBOX_TIL1000148	MRH1	TIL_YDR033W_MRH1_9_99	YDR033W	biological_process	molecular_function	mitochondrion*	S000002440	0.524	0.849	0.794	0.722	0.859	0.687		0.773	-0.101	-0.364		-0.233	1.09555	0.0311282	4.25599	0.00750681	19.0056	0.337481	0.590185	0.0206605	40.7844	1.32712
YPR188C_01	MLC2	YPR188C	YPR188C	cytokinesis, contractile ring contraction	myosin II binding	bud neck contractile ring	light chain for Myo1p (putative)	0.534	0.56	1.065	0.72	0.154	0.102	-0.715	-0.153	-0.236	0.214	-0.599	-0.207	1.8324	0.0330192	45.8348	0.39707	54.232	0.298592	0.0249198	0.0229715	3.37685	3.19391
YLL025W_01	YLL025W_ORF	YLL025W	YLL025W	biological_process	molecular_function	cellular_component	Hypothetical ORF	0.854	1.615	-0.309	0.72	0.402	0.575	0.602	0.526	0.128	0.26	0.656	0.348	5.78753	0.079349	13.2091	0.0079122	22.565	0.0890651	0.661541	0.404242	60.762	48.2491
YDL020C_01	RPN4	YDL020C	YDL020C	telomere maintenance*	transcription factor activity*	proteasome regulatory particle (sensu Eukaryota)	Involved in ubiquitin degradation pathway. May act as common transcription factor on proteasomal and proteasome-related genes.	0.31	0.495	1.342	0.716	-0.105	0.191	0.197	0.094		0.156	0.44	0.298	4.73269	0.0453007	70.7401	0.586987	43.2514	0.201392	0.103803	0.170415	11.5089	26.6056
YBOX_IGR1000069		IGR_Chr07:(1012186..1012387)_37						0.822	0.66	0.665	0.716	0.311	0.317		0.314	-0.274			-0.274	0.902683	0.0300899	52.5725	0.144619	63.5117		0.153594	0.0246425	3.37685	0.487573
YDL221W_01	YDL221W_ORF	YDL221W	YDL221W				Protein required for cell viability	0.656	0.32	1.17	0.715	0.267	0.658	-0.083	0.281	-0.378	-0.592	0.496	-0.158	3.60973	0.0381155	52.5725	0.143979	63.5117	0.451774	0.25136	0.033149	28.0146	6.56687
YDR320C_01	SWA2	YDR320C	YDR320C	telomere maintenance*	protein binding	endoplasmic reticulum membrane	auxilin-like protein			0.714	0.714	0.727	-0.207	-0.833	-0.104			0.098	0.098	61.1066		55.3606	0.687551	75.2331		0.366785	0.505423	47.2948	65.7184
YBOX_TRN1000058	TV(AAC)E1_TRNA	TV(AAC)E1	TV(AAC)E1				S000006753	1.028	0.199	0.911	0.713	0.577	0.794	0.19	0.52	0.286	-0.247	-1.129	-0.363	3.60973	0.0393839	27.8101	0.0121852	43.2514	0.173463	0.614419	0.017128	49.7552	3.51818
YPR073C_01	LTP1	YPR073C	YPR073C	protein amino acid dephosphorylation	protein tyrosine phosphatase activity	cytoplasm*	18 kDa phosphotyrosine phosphatase	0.677	0.441	1.017	0.712	0.23	0.103	-2.138	-0.602	-0.284	-0.018	-0.041	-0.114	2.36823	0.0326521	21.4717	0.196244	59.3801	0.464193	0.0254862	0.0230066	7.49211	3.19391
YHR180W_01	YHR180W_ORF	YHR180W	YHR180W				Hypothetical ORF	0.287	0.412	1.436	0.712	0.263	-0.453		-0.095	-0.298	-0.136		-0.217	5.78753	0.049375	21.4717	0.686843	59.3801	0.249173	0.0506074	0.0317332	5.5865	5.88929
YPR140W_01	TAZ1	YPR140W	YPR140W	protein complex assembly*	1-acylglycerophosphocholine O-acyltransferase	mitochondrion*	Hypothetical ORF	0.54	0.794	0.8	0.711	-0.365	-0.239	0.176	-0.143	-0.221	-0.321	-0.634	-0.392	1.59044	0.0291784	43.4326	0.396005	13.9105	0.0783479	0.0209772	0.0081517	0.589789	0.280355
YOL161C_01	YOL161C_ORF	YOL161C	YOL161C	biological_process	molecular_function	cellular_component	Hypothetical ORF	-0.238		1.66	0.711	0.66	0.055	0.532	0.416	0.131	-0.238	0.136	0.01	17.5985	0.16117	37.5776	0.0303946	75.8943	0.940626	0.891498	0.255105	71.1493	33.0597
YPL137C_01	GIP3	YPL137C	YPL137C	chromosome segregation*	protein phosphatase type 1 regulator activity*	cytoplasm*	Hypothetical ORF	1.028	0.968	0.135	0.71	-0.112	-0.346	0.318	-0.047	0.371	0.183	0.376	0.31	1.8324	0.0428987	61.1263	0.778018	13.9105	0.0798909	0.0500601	0.288525	1.2563	20.0657
YER188W_01	YER188W_ORF	YER188W	YER188W				Hypothetical ORF	0.636	-0.097	1.592	0.71	0.615	0.901	-0.377	0.38	0.402	-0.177	-1.033	-0.269	7.93541	0.0694421	49.4276	0.0982618	54.232	0.335475	0.448802	0.0430029	60.762	9.93795
YPL183WA01	YPL183W-A_ORF	YPL183W-A	YPL183W-A	translation	structural constituent of ribosome	mitochondrial large ribosomal subunit	Putative mitochondrial ribosomal protein	0.786	0.942	0.399	0.709	0.342	0.41	0.387	0.38	0.439	0.085	-0.499	0.008	1.09555	0.0331609	37.5776	0.0141058	75.8943	0.962038	0.355267	0.0603299	3.37685	5.88929
YBOX_TIL1000316	ICY2	TIL_YPL250C_1_300_224_0	YPL250C	biological_process	molecular_function	cellular_component	S000006171	0.863	0.422	0.835	0.707	-0.343	-0.15	0.053	-0.147	0.216	0.33	0.603	0.383	1.8324	0.0344742	43.4326	0.356943	11.307	0.0366251	0.0235305	0.375469	0.589789	33.0597
YGR049W_01	SCM4	YGR049W	YGR049W	cell cycle	molecular_function	mitochondrion*	Protein that suppresses ts allele of CDC4 when overexpressed	0.339	0.769	1.013	0.707	0.004	0.168	-0.423	-0.084	-0.138	-0.313		-0.225	2.36823	0.0373166	55.3606	0.594503	19.0056	0.282978	0.0335748	0.0252523	2.5898	2.15263
YPR112C_01	MRD1	YPR112C	YPR112C	35S primary transcript processing	snoRNA binding*	nucleolus	Multiple RNA Binding Domain; essential for synthesis of the small ribosomal subunit	0.868	1.248	0.002	0.706	0.276	0.138	0.556	0.323	0.364	0.233	0.685	0.427	2.36823	0.0564907	45.8348	0.0675409	8.18927	0.0403751	0.331639	0.489751	19.597	48.2491
YBOX_NCR1000001	NME1	NME1	NME1				S000007436	1.428	0.301	0.387	0.705	1.231	1.002	1.049	1.094	0.226	-0.034	-0.65	-0.153	3.60973	0.0524792	0	0.000604103	59.3801	0.424738	0.375217	0.0404151	69.7816	5.88929
YBOX_RRN1000002	21S_RRNA	RRN_21S_RRNA	21S_RRNA				S000007288	0.664	0.201	1.25	0.705	1.769	0.721	0.904	1.131	1.291	0.836	0.995	1.041	4.73269	0.0459407	0	0.00143043	0.195108	0.00224582	0.34605	0.470162	71.1493	77.0158
YPL139C_01	UME1	YPL139C	YPL139C	histone deacetylation*	histone deacetylase activity*	nucleus*	transcriptional modulator	0.863	0.751	0.497	0.704	0.059	-0.033	0.623	0.216	-0.04	0.027	0.531	0.173	0.902683	0.0330815	57.6213	0.244621	72.0453	0.303789	0.192158	0.149734	2.5898	7.56409
YDR293C_01	SSD1	YDR293C	YDR293C	response to drug*	RNA binding	cytoplasm	Product of gene unknown	0.188	0.725	1.195	0.703	-0.134	0	0.661	0.176	-0.427	-0.334	-0.704	-0.488	4.73269	0.0450403	62.8205	0.273877	6.6153	0.0521611	0.180233	0.00874905	19.597	0.732953
YDR289C_01	RTT103	YDR289C	YDR289C	transcription termination from Pol II promoter, RNA polymerase(A) coupled*	molecular_function	cellular_component	Regulator of Ty1 Transposition	0.394	0.482	1.226	0.701	0.083	0.093	0.682	0.286	0.306	-0.136	0.701	0.29	4.73269	0.0450545	52.5725	0.126793	59.3801	0.147592	0.285619	0.293063	28.0146	40.73
YLL053C_01	YLL053C_ORF	YLL053C	YLL053C	biological_process	molecular_function	cellular_component	Hypothetical ORF; maybe continuous with YLL052C (AQY2) in some strain backgrounds including Sigma1278b; functions as an aquaporin in these strains.	0.756	0.852	0.496	0.701	0.246	0.368	0.386	0.333	-0.097	-0.366	-1.51	-0.658	0.902683	0.0353014	43.4326	0.0562	16.4347	0.0508343	0.30717	0.00578729	1.09592	0.669282
YPR083W_01	MDM36	YPR083W	YPR083W	mitochondrion organization and biogenesis	molecular_function	cellular_component	Mitochondrial Distribution and Morphology	0.48	0.324	1.295	0.7	-0.313	-0.507	-0.574	-0.465	0.011	0.226	0.213	0.15	4.73269	0.0476778	21.4717	0.0329965	68.3645	0.28928	0.00736474	0.146526	1.09592	20.0657
YOL106W_01	YOL106W_ORF	YOL106W	YOL106W				Hypothetical ORF	0.116	1.284		0.7	-0.039	-0.597		-0.318	-0.397	-0.699	-1.105	-0.734	1.59044	0.120024	25.2221	0.225615	5.55284	0.0103464	0.0770695	0.00874599	1.09592	0.487573
YMR325W_01	YMR325W_ORF	YMR325W	YMR325W	biological_process	molecular_function	cellular_component	Hypothetical ORF	1.252	1.431	-0.583	0.7	0.411	0.535	1.206	0.717	0.366	-0.03	-0.247	0.03	7.93541	0.105407	5.91758	0.006768	75.8943	0.858308	0.971082	0.140959	74.8634	20.0657
YBOX_JXN1000015	YOP1	JXN_IE_1_YPR028W	YPR028W	vesicle-mediated transport	protein binding	integral to membrane	S000006232	0.217	0.384	1.497	0.699	-0.593	-0.368	-0.349	-0.437	-0.179	-0.159	-0.003	-0.114	6.76023	0.064992	21.4717	0.0542237	54.232	0.459385	0.0120878	0.0442266	1.76692	8.74264
YER189W_01	YER189W_ORF	YER189W	YER189W	biological_process	molecular_function	cellular_component	Hypothetical ORF	0.868	0.722	0.507	0.699	0.778	0.786	0.909	0.824	0.315	-0.249	-0.153	-0.029	1.09555	0.0390039	0	0.00102114	68.3645	0.843124	0.748913	0.0434895	74.5056	3.19391
YBOX_TIL1000089	YMR181C_TIL_4_29__ORF	TIL_YMR181C_4_29	YMR181C	biological_process	molecular_function	cellular_component	S000004793	0.357	0.767	0.964	0.696	0.32	0.404	-1.252	-0.176	-0.288	-0.03	-0.876	-0.398	2.36823	0.0442179	49.4276	0.544346	26.1472	0.0954883	0.0529157	0.0124417	13.8024	2.15263
YDL119C_01	YDL119C_ORF	YDL119C	YDL119C	transport	transporter activity	mitochondrion*	Hypothetical ORF	0.803	0.198	1.088	0.696	0.054	0.085	0.45	0.196	1.061	0.146	0.234	0.48	4.73269	0.0505072	59.3661	0.239792	19.0056	0.0512684	0.185514	0.593657	13.8024	69.2866
YHR055C_01	CUP1-2	YHR055C	YHR055C	response to copper ion	copper ion binding	cytosol	copper binding metallothionein	1.356	1.135	-0.407	0.695	0.381	0.003	0.312	0.232	0.873	-0.13	0.14	0.294	6.76023	0.0919843	55.3606	0.163755	66.1411	0.176096	0.281014	0.379149	34.2369	48.2491
YBOX_INT1000051	YBR255C-A_INT_1	INT_1_YBR255C-A	YBR255C-A	biological_process	molecular_function	cellular_component	S000007649	0.152	0.536	1.396	0.695	0.623	0.163		0.393	-0.151	-0.267		-0.209	5.78753	0.0604918	32.0914	0.0831278	19.0056	0.314805	0.283489	0.0362509	37.5921	5.88929
YPR005C_01	HAL1	YPR005C	YPR005C	positive regulation of transcription from RNA polymerase II promoter*	molecular_function	cytoplasm	polar 32 kDa cytoplasmic protein	0.697	0.691		0.694	-0.269	-0.048	0.068	-0.083		-0.32		-0.32	0.672168	0.091224	55.3606	0.56602	63.5117		0.108576	0.0948791	1.09592	0.669282
YBOX_OCH1000239	YBL113C_OCH__ORF	OCH_YBL113C_YBL113C	YBL113C	biological_process	helicase activity	cellular_component	S000002153	1.78	0.444	-0.146	0.693	-0.144	0.281	0.418	0.185	1.575	0.957	-0.029	0.834	6.76023	0.0927477	61.1263	0.261985	6.6153	0.0292715	0.245153	0.788452	34.2369	82.8235
YBOX_INT1000045	RPL36B	INT_1_YPL249C-A	YPL249C-A	translation	structural constituent of ribosome*	cytosolic large ribosomal subunit (sensu Eukaryota)	S000006438	0.425	0.312	1.34	0.692		0.09	-0.527	-0.219		0.108		0.108	5.78753	0.0483402	40.3338	0.324457	75.8943		0.0337041	0.079729	6.14137	29.7906
YPR149W_01	NCE102	YPR149W	YPR149W	protein secretion	molecular_function	cytoplasm*	involved in secretion of proteins that lack classical secretory signal sequences	0.271	0.463	1.343	0.692	0.398	0.285	0.13	0.271	0.092	0.314	0.024	0.143	5.78753	0.0488642	52.5725	0.0956643	70.8869	0.319204	0.263613	0.143588	30.9659	22.6708
YPL216W_01	YPL216W_ORF	YPL216W	YPL216W	biological_process	molecular_function	cellular_component	Hypothetical ORF	0.718	0.664		0.691	-0.009	0.066	0.372	0.143	-0.456	-0.095		-0.275	0.672168	0.0758233	64.8369	0.344473	54.232	0.31848	0.341905	0.0733245	5.41611	0.732953
YBOX_OCH1000234	YCR018C-A_OCH_US100_ORF	OCH_US100_YCR018C-A	YCR018C-A				S000007230	0.695		0.686	0.691	0.23	0.455	0.761	0.482	-0.308	-0.399	0.119	-0.196	1.09555	0.0759314	27.8101	0.0201943	48.4323	0.307418	0.951198	0.0751085	37.5921	2.79086
YLR089C_01	YLR089C_ORF	YLR089C	YLR089C	biological_process	transaminase activity	mitochondrion	putative alanine transaminase (glutamyc pyruvic transaminase)	0.304	0.473	1.292	0.69	-0.041	-0.144	0.352	0.056	0.049	0.204	0.387	0.213	5.78753	0.0434115	72.3468	0.733953	54.232	0.22473	0.0903549	0.211069	10.5241	26.6056
YPL005W_01	AEP3	YPL005W	YPL005W	mRNA metabolic process	molecular_function	cytoplasm*	Hypothetical ORF	0.112	0.804	1.151	0.689	-0.306	-0.435	-0.342	-0.361	-0.462	0.079		-0.192	4.73269	0.0433284	21.4717	0.0968751	59.3801	0.431397	0.0138417	0.0378581	1.09592	4.74954
YPR106W_01	ISR1	YPR106W	YPR106W	biological_process	protein kinase activity	cellular_component	protein kinase	0.462	0.492	1.113	0.689	-0.304	-0.219	0.026	-0.166	-0.397	0.043	0.583	0.076	3.60973	0.0351543	40.3338	0.308283	75.8943	0.67952	0.0240262	0.103849	1.2563	13.9557
YBOX_OCH1000251	COS1	OCH_YNL336W_COS1	YNL336W	biological_process	molecular_function	vacuole, cell cycle-correlated morphology	S000005280	0.316	0.381	1.37	0.689	-0.016	0.232	0.107	0.108	0.189	-0.075	0.636	0.25	5.78753	0.0473591	69.8161	0.435132	63.5117	0.16037	0.122587	0.256322	15.4816	40.73
YOR371C_01	GPB1	YOR371C	YOR371C	invasive growth (sensu Saccharomyces)*	signal transducer activity*	cytoplasm*	Proposed beta subunit of the heterotrimeric G protein that interacts with the receptor Grp1p, has signaling role in response to nutrients; involved in regulation of pseudohyphal growth through cAMP levels; homolog of Gpb2p	0.984	0.979	0.105	0.689	-0.131	0.319	0.39	0.193	0.162	-0.151	0.302	0.104	2.36823	0.0418803	61.1263	0.256554	74.8048	0.510186	0.187724	0.11933	6.14137	7.56409
YLR156W_01	YLR156W_ORF	YLR156W	YLR156W	biological_process	molecular_function	cellular_component	Note: YLR156W, YLR159W, and YLR161W are identical.	1.45	1.329	-0.713	0.689	0.458	0.855	0.402	0.572	0.271	-0.069	-0.389	-0.062	10.1536	0.116764	13.2091	0.0104922	66.1411	0.699503	0.806292	0.110045	72.1491	16.715
YBL018C_01	POP8	YBL018C	YBL018C	rRNA processing*	ribonuclease P activity*	ribonuclease MRP complex*	RNase P integral subunit|subunit of RNase MRP (putative)	0.467	0.348	1.245	0.687	0.088	0.072	0.178	0.113	0.301	0.258	-0.66	-0.034	4.73269	0.0420874	68.4978	0.459539	70.8869	0.858142	0.118759	0.0613565	10.5241	12.0199
YDR261C_01	EXG2	YDR261C	YDR261C	cell wall organization and biogenesis	glucan 1,3-beta-glucosidase activity	chitin- and beta-glucan-containing cell wall	exo-1,3-beta-glucanase	0.249	0.655	1.155	0.686	-0.605	-0.529	0.473	-0.22	-1.196	0.044	-0.057	-0.403	4.73269	0.0405922	37.5776	0.316543	39.0787	0.143046	0.028087	0.0177699	3.76593	3.51818
YLR118C_01	YLR118C_ORF	YLR118C	YLR118C	biological_process	palmitoyl-(protein) hydrolase activity	cytoplasm*	0	0.418	0.531	1.104	0.684	0.274	0.16	-1.231	-0.266	0.395	0.136	-0.432	0.033	3.60973	0.0374518	37.5776	0.311221	75.8943	0.852276	0.029934	0.0824326	7.49211	9.93795
YPL115C_01	BEM3	YPL115C	YPL115C	pseudohyphal growth*	signal transducer activity*	intracellular	rho GTPase activating protein (GAP)	0.907	0.21	0.935	0.684	-0.127	-0.13	0.469	0.071	0.001	0.039	-0.085	-0.015	3.60973	0.0394359	71.844	0.692631	68.3645	0.916401	0.104016	0.0541472	6.14137	6.56687
YER187WA01	YER186W-A_ORF	YER186W-A	YER186W-A				killer toxin	0.038	1.329		0.683	-0.891	-0.183		-0.537	-0.068	-0.12		-0.094	2.36823	0.125323	21.4717	0.196135	66.1411	0.635971	0.0545144	0.159087	1.09592	6.56687
YPL033C_01	YPL033C_ORF	YPL033C	YPL033C	meiosis*	molecular_function	cellular_component	Hypothetical ORF	0.188		1.177	0.683	-0.241	-0.246	-0.828	-0.438	-0.293	-0.147		-0.22	5.78753	0.108254	21.4717	0.0649224	59.3801	0.243554	0.0317813	0.104963	2.5898	6.56687
YEL009C_01	GCN4	YEL009C	YEL009C	regulation of transcription from RNA polymerase II promoter*	DNA binding*	nucleus	transcriptional activator of amino acid biosynthetic genes	0.238	0.667	1.143	0.683	0.125	-0.155	0.116	0.029	0.317	0.355	0.811	0.494	4.73269	0.0422824	70.7401	0.851693	5.55284	0.0303795	0.0771452	0.627968	5.5865	69.2866
YPL158C_01	YPL158C_ORF	YPL158C	YPL158C	biological_process	molecular_function	bud neck	Hypothetical ORF	0.752	0.612		0.682	-0.157	0	-0.388	-0.182	0.17	-0.116	-0.751	-0.232	0.672168	0.0793605	40.3338	0.234706	54.232	0.294572	0.0697936	0.0727178	0.589789	5.88929
YGL072C_01	YGL072C_ORF	YGL072C	YGL072C				Hypothetical ORF	0.67	0.441	0.932	0.681	0.124	0.444	-0.998	-0.143		0.048	-0.241	-0.096	2.36823	0.0319429	52.5725	0.556971	43.2514	0.635473	0.0467836	0.0362908	8.87054	8.74264
YMR180C_01	CTL1	YMR180C	YMR180C	RNA processing	polynucleotide 5'-phosphatase activity	cytoplasm*	RNA triphosphatase	0.525	0.942	0.575	0.681	0.233	0.182	-0.829	-0.138	0.322	0.391	0.43	0.381	1.59044	0.0315446	49.4276	0.522957	3.60064	0.029984	0.0398304	0.402988	3.76593	26.6056
YPL100W_01	ATG21	YPL100W	YPL100W	autophagy*	phosphoinositide binding	cytosol*	Maturation of pro-AmInopeptidase I (proAPI) defective; protein similar to Aut10p and YGR223Cp with three putative WD repeats	0.218	0.662	1.164	0.681	0.221	-0.143	-0.223	-0.048	0.273	0.061	0.172	0.169	4.73269	0.0411537	61.1263	0.753238	63.5117	0.230935	0.0529634	0.162941	5.41611	20.0657
YBOX_TIL1000097	TFB4	TIL_YPR056W_TFB4_3_156	YPR056W	transcription initiation from RNA polymerase II promoter*	general RNA polymerase II transcription factor activity	holo TFIIH complex	S000006260	0.675	0.938	0.426	0.68	-0.34	-0.116	-0.295	-0.25		-0.128	0.667	0.269	1.59044	0.0332129	30.2766	0.158338	72.9251	0.308858	0.0154584	0.183153	0	9.93795
YPL087W_01	YDC1	YPL087W	YPL087W	response to heat*	ceramidase activity	endoplasmic reticulum	alkaline dihydroceramidase with minor reverse activity	0.794	0.869	0.376	0.68	-0.22	-0.08	0.222	-0.026	-0.016	0.15	0.734	0.289	1.09555	0.0334922	62.8205	0.869786	54.232	0.139651	0.0518921	0.29353	0.589789	22.6708
YBOX_OCH1000156	YIR044C_OCH_DS100_ORF	OCH_DS100_YIR044C	YIR044C	biological_process	molecular_function	cellular_component	S000001483	0.281	0.212	1.535	0.676	-0.088	-0.054	-1.543	-0.562	-0.073	-0.211	-0.58	-0.288	7.93541	0.0626866	21.4717	0.156369	30.2752	0.201843	0.0257146	0.0298339	5.5865	5.88929
YBOX_IGR1000046		IGR_Chr05:(422491..422668)_61						0.81	0.541		0.676	-0.037	0.212		0.087		-0.091		-0.091	0.902683	0.0820934	66.9994	0.649281	70.8869		0.23016	0.128922	1.32234	3.51818
YDL021W_01	GPM2	YDL021W	YDL021W	biological_process	molecular_function*	cytoplasm*	Similar to GPM1 (phosphoglycerate mutase); converts 3-phosphoglycerate to 2-phosphoglycerate in glycolysis	0.116	0.655	1.25	0.674	-0.135	0.071		-0.032	-0.944	-0.362		-0.653	5.78753	0.0453101	25.2221	0.853037	4.87206	0.0644813	0.0656802	0.0187008	5.5865	2.15263
YPL262W_01	FUM1	YPL262W	YPL262W	tricarboxylic acid cycle*	fumarate hydratase activity	mitochondrion*	fumarase (fumarate hydralase)	0.689	0.659		0.674	-0.241	0.106	0.045	-0.03	-0.332		0.26	-0.036	0.902683	0.0747277	62.8205	0.831157	68.3645	0.85396	0.141416	0.147261	1.2563	2.79086
YLR227WB01	YLR227W-B_ORF	YLR227W-B	YLR227W-B				TyB Gag-Pol protein; proteolytically processed to make the Gag, RT, PR, and IN proteins that are required for retrotransposition	2.122	1.324	-1.428	0.673	0.25	0.236	0.996	0.494	0.981	0.456	-0.295	0.381	23.7539	0.231781	30.2766	0.0267515	54.232	0.11064	0.764411	0.628132	73.0763	79.1625
YJL100W_01	LSB6	YJL100W	YJL100W	actin filament organization*	1-phosphatidylinositol 4-kinase activity	cytoplasm*	LAs17 Binding protein	0.071	0.038	1.906	0.672	-0.287	-0.161	-1.686	-0.711	-0.442	-0.21	0.235	-0.139	14.4965	0.101635	17.4873	0.122784	59.3801	0.434125	0.0284946	0.0742138	6.14137	20.0657
YPR097W_01	YPR097W_ORF	YPR097W	YPR097W	biological_process	phosphoinositide binding	mitochondrion	Hypothetical ORF	0.417	0.223	1.372	0.671	-0.1	-0.189	-0.564	-0.284	-0.273	-0.087	0.532	0.057	6.76023	0.0534491	30.2766	0.132373	75.8943	0.756143	0.0226741	0.121505	3.76593	20.0657
YGL259W_01	YPS5	YGL259W	YGL259W	biological_process	aspartic-type endopeptidase activity	cellular_component	GPI-anchored aspartic protease	0.451	0.759	0.802	0.671	0.093	-0.016	-0.245	-0.056	0.789	0.241	0.288	0.439	2.36823	0.0327346	59.3661	0.695152	11.307	0.0441509	0.0427343	0.539413	1.09592	48.2491
YPL024W_01	RMI1	YPL024W	YPL024W	response to DNA damage stimulus	single-stranded DNA binding*	cytoplasm*	Negative regulator of Cts1 Expression	0.28	0.641	1.091	0.671	0.083	0.305	0.566	0.318	-0.323	0.219	0.15	0.015	4.73269	0.0402534	45.8348	0.0777753	75.8943	0.913346	0.346603	0.0736123	28.0146	8.74264
YGR293C_01	YGR293C_ORF	YGR293C	YGR293C				Hypothetical ORF	-0.348		1.688	0.67	0.46	0.615		0.538	-0.635	-0.399		-0.517	23.7539	0.187643	6.9611	0.0377358	4.87206	0.101541	0.836574	0.090628	56.0643	7.56409
YPR101W_01	SNT309	YPR101W	YPR101W	nuclear mRNA splicing, via spliceosome	protein binding*	spliceosome	protein complex component associated with the splicing factor Prp19p	0.591	0.381	1.031	0.668		0.069	-1.145	-0.538	-0.011	0.206	0.284	0.16	4.73269	0.0359949	25.2221	0.232191	68.3645	0.236531	0.0198396	0.155021	5.5865	13.9557
YBOX_INT1000247	YRF1-6	INT_1_YNL339C	YNL339C	telomere maintenance via recombination	DNA helicase activity	nucleus	S000005283	0.902	0.966	0.136	0.668	0.602	0.872	0.497	0.657	0.193	-0.144	-1.064	-0.338	2.36823	0.0421169	6.9611	0.00376065	43.2514	0.200332	0.977124	0.026521	69.7816	3.19391
YHL042W_01	YHL042W_ORF	YHL042W	YHL042W	biological_process	molecular_function	cellular_component	Hypothetical ORF	0.475	0.857		0.666	0.51	0.636	-0.296	0.283	-0.04	-0.381	-0.376	-0.266	0.902683	0.0873469	55.3606	0.181551	26.1472	0.212657	0.656075	0.0580309	19.597	0.732953
YEL075C_01	YEL075C_ORF	YEL075C	YEL075C	biological_process	molecular_function	cellular_component	Hypothetical ORF	0.624	0.596	0.779	0.666	0.789	0.796	0.32	0.635	0.108	-0.001	-0.845	-0.246	1.8324	0.0315585	9.77614	0.0048862	54.232	0.316927	0.931564	0.0295722	69.7816	3.19391
YOR018W_01	ROD1	YOR018W	YOR018W	response to drug	molecular_function	plasma membrane	Membrane protein; overexpression confers resistance to the GST substrate o-dinitrobenzene as well as to zinc and calcium; contains a PY-motif, which is required for Rod1p interaction with Rsp5p, a hect-type ubiquitin ligase	0.211	0.445	1.338	0.665	-0.454	-0.168	0.679	0.019	0.218	-0.876	0.883	0.075	6.76023	0.0524651	70.7401	0.927655	75.8943	0.773877	0.116089	0.177484	19.597	36.1813
YPR085C_01	YPR085C_ORF	YPR085C	YPR085C	biological_process	molecular_function	cellular_component	Protein required for cell viability	1.031	0.898	0.067	0.665	0.137	0.27	-0.145	0.087	-0.53	0.15		-0.19	3.60973	0.0471222	70.7401	0.575463	75.8943	0.466392	0.125523	0.0445081	5.41611	2.15263
YFR054C_01	YFR054C_ORF	YFR054C	YFR054C				Hypothetical ORF	0.586	0.743		0.664		0.019	-0.37	-0.176		-0.117		-0.117	0.902683	0.0792472	43.4326	0.438796	68.3645		0.0925195	0.13196	1.09592	3.19391
YJL114W_01	YJL114W_ORF	YJL114W	YJL114W				TyA Gag protein; the main structural constituent of virus-like particles (VLPs)	0.356	0.399	1.237	0.664	-0.272	-0.19	0.658	0.065	0.067	-0.06	0.721	0.243	5.78753	0.0434017	72.3193	0.748921	68.3645	0.188466	0.130579	0.268918	15.4816	40.73
YPL242C_01	IQG1	YPL242C	YPL242C	actin filament organization*	cytoskeletal protein binding	bud neck contractile ring	Homolog of the mammalian IQGAP1 and 2 genes; probable regulator of cellular morphogenesis, inducing actin-ring formation in association with cytokinesis	1.103	1.284	-0.397	0.663	-0.114	-0.043	0.122	-0.012	0.143	0.062	-0.013	0.064	6.76023	0.0834985	64.8369	0.936315	75.4677	0.628811	0.106362	0.14682	11.5089	16.715
YPL173W_01	MRPL40	YPL173W	YPL173W	translation	structural constituent of ribosome	mitochondrion*	Mitochondrial ribosomal protein of the large subunit	0.641	0.681		0.661	-0.447	-0.054	-0.419	-0.307	0.037	0.003		0.02	0.672168	0.0776773	27.8101	0.101591	70.8869	0.907723	0.0429507	0.189343	0.589789	3.19391
YFR032CA01	RPL29	YFR032C-A	YFR032C-A	translation	structural constituent of ribosome	cytoplasm*	ribosomal protein L29 (YL43)	0.21	-0.164	1.938	0.661	0.77	0.805	-0.039	0.512	0.327	0.57	-1.281	-0.128	14.4965	0.109987	32.0914	0.0211514	66.1411	0.67416	0.751045	0.131444	72.1491	33.0597
YBOX_IGR1000004		IGR_Chr02:(46928..47189)_92							1.099	0.224	0.661	0.836	0.768		0.802	0.124	-0.622		-0.249	1.59044	0.0988367	2.33242	0.00821001	30.2752	0.391071	0.813599	0.114879	60.762	2.15263
YPR038W_01	YPR038W_ORF	YPR038W	YPR038W				Hypothetical ORF	0.773	0.548		0.66	-0.084	-0.269		-0.176	-0.276	-0.134		-0.205	0.902683	0.0841223	32.0914	0.422022	59.3801	0.345895	0.100809	0.0956476	0.589789	0.732953
YBOX_IGR1000241		IGR_Chr16:(763476..764476)_677						1.25	1.369	-0.638	0.66	-0.184	-0.07	0.101	-0.051	-0.378	-0.332		-0.355	10.1536	0.114026	59.3661	0.722197	6.6153	0.169631	0.11691	0.0635673	17.9457	6.56687
YBOX_IGR1000103		IGR_Chr13:(465270..465411)_34							0.287	1.031	0.659	0.119	0.258		0.188		-0.099		-0.099	6.76023	0.0963312	64.8369	0.310261	68.3645		0.355692	0.16034	22.1202	5.88929
YHR049W_01	FSH1	YHR049W	YHR049W	biological_process	serine hydrolase activity	cytoplasm*	Serine hydrolase that localizes to both the nucleus and cytoplasm. Sequence similary to Fsh2p and Fsh3p	0.618	0.801	0.552	0.657	0.308	0.485	0.434	0.409	0.49	0.358	-0.641	0.069	1.59044	0.0291295	34.8969	0.0165198	75.8943	0.746448	0.482469	0.121152	6.14137	12.0199
YPL070W_01	MUK1	YPL070W	YPL070W	regulation of transcription	molecular_function	cytoplasm	Hypothetical ORF	1.127	1.139	-0.297	0.656	-0.354	-0.307	0.447	-0.071	0.263	-0.502	-0.147	-0.129	6.76023	0.0721745	57.6213	0.703432	59.3801	0.50751	0.0861814	0.0667611	8.87054	7.56409
YDL222C_01	FMP45	YDL222C	YDL222C	cell wall organization and biogenesis*	molecular_function	mitochondrion*	The authentic, non-tagged protein was localized to the mitochondria; cell cortex protein	0.45	0.863		0.656	0.703	0.511		0.607	0.381			0.381	0.902683	0.0825392	7.75297	0.00919913	72.0453		0.925815	0.356683	22.1202	20.0657
YMR186W_01	HSC82	YMR186W	YMR186W	telomere maintenance*	unfolded protein binding*	cytoplasm*	chaperonin	0.543	0.391	1.026	0.653	-0.221	-0.499	-0.316	-0.345	0.012	0.602	0.578	0.397	4.73269	0.0337677	21.4717	0.0664501	19.0056	0.0441468	0.0118562	0.486918	0.589789	54.4644
YML102CA01	YML101C-A_ORF	YML101C-A	YML101C-A				Hypothetical ORF	0.669	0.637		0.653	0.012	-0.036		-0.012	-0.088	-0.278		-0.183	0.902683	0.0760227	71.844	0.947999	22.565	0.406306	0.18388	0.104762	1.09592	0.732953
YBOX_INT1000111	DYN2	INT_1_YDR424C	YDR424C	microtubule-based process*	microtubule motor activity	cytoplasmic microtubule*	S000002832	0.087	0.795	1.076	0.653	0.45	0.383		0.416					5.78753	0.0433027	52.5725	0.0533523	75.8943		0.310691	0.0636552	28.0146	65.7184
YPR054W_01	SMK1	YPR054W	YPR054W	protein amino acid phosphorylation*	MAP kinase activity	mitochondrion	MAP kinase	0.116	1.143	0.696	0.652	0.015			0.015		-0.405		-0.405	5.78753	0.0482833	69.8161		59.3801		0.0780634	0.0411296	3.37685	2.15263
YPL009C_01	YPL009C_ORF	YPL009C	YPL009C	biological_process	molecular_function	cytoplasm*	Hypothetical ORF	0.528	0.565	0.857	0.65	-0.177	-0.328	-0.128	-0.211	-0.24	0.262	-0.154	-0.044	3.60973	0.0345719	32.0914	0.138231	68.3645	0.784594	0.015321	0.0466979	0.589789	4.74954
YAR030C_01	YAR030C_ORF	YAR030C	YAR030C				Hypothetical ORF	0.308	0.612	1.031	0.65	0.524	0.675		0.6	-0.568			-0.568	4.73269	0.0407285	4.25599	0.0101768	54.232		0.497397	0.0351288	37.5921	0.732953
YGR173W_01	RBG2	YGR173W	YGR173W	biological_process	GTP binding	cytoplasm	Genetically interacts with ribosomal genes	0.317	0.562	1.067	0.649	-0.346	-0.446	0.582	-0.07	-0.52	-0.425	0.098	-0.282	5.78753	0.0398737	59.3661	0.734263	34.6642	0.217388	0.0617528	0.0230874	6.14137	3.19391
YAL063C_01	FLO9	YAL063C	YAL063C	flocculation via cell wall protein-carbohydrate interaction	mannose binding	chitin- and beta-glucan-containing cell wall	similar to FLO1	0.565	0.758	0.624	0.649	0.564	0.472	0.782	0.606	0.264	-0.26	0.099	0.034	1.8324	0.0313184	6.9611	0.00209074	75.8943	0.821288	0.902166	0.0753841	47.2948	4.74954
YAR060C_01	YAR060C_ORF	YAR060C	YAR060C				Hypothetical ORF	-0.074	0.366	1.652	0.648	0.108		-0.382	-0.137	-1.01	-0.313		-0.661	11.9804	0.0845488	59.3661	0.515166	5.55284	0.0660921	0.0778593	0.0288665	24.5808	3.51818
YJL219W_01	HXT9	YJL219W	YJL219W	hexose transport	glucose transporter activity*	plasma membrane	hexose permease	0.78	0.147	1.014	0.647	0.01	-0.016		-0.003	0.544	0.901	0.515	0.653	5.78753	0.0428536	71.4929	0.986457	1.20325	0.0210874	0.0616275	0.987398	3.76593	81.7311
YNL259C_01	ATX1	YNL259C	YNL259C	response to oxidative stress*	copper chaperone activity	cytosol	copper binding homeostasis protein (putative)	0.385	0.27	1.277	0.644	0.228	0.201	0.166	0.198	-0.06	0.268	0.789	0.332	6.76023	0.0531377	57.6213	0.2081	43.2514	0.1098	0.234164	0.426974	28.0146	54.4644
YDR034CA01	YDR034C-A_ORF	YDR034C-A	YDR034C-A	biological_process	molecular_function	cellular_component	Similar to probable membrane protein YLR334C and ORF YOL106W	0.917	0.369		0.643	-0.245	-0.598	0.815	-0.009	-0.729	-0.996	-0.935	-0.887	1.09555	0.0959165	66.9994	0.967614	1.27422	0.00238156	0.260484	0.00332484	11.5089	0
YIL134W_01	FLX1	YIL134W	YIL134W	FAD transport	FAD transporter activity	mitochondrion	FAD carrier protein	1.023	1.124	-0.218	0.643	0.336	-0.092	0.85	0.365	1.572	1.419	0.474	1.155	6.76023	0.0709378	45.8348	0.0652714	0.630685	0.00201224	0.495153	0.298274	47.2948	69.2866
YNL001W_01	DOM34	YNL001W	YNL001W	translation*	molecular_function	cytoplasm	Probable RNA-binding protein, functions in protein translation to promote G1 progression and differentiation, required for meiotic cell division	0.421	0.385	1.116	0.641	-0.542	-0.557	0.236	-0.288	-0.025	0.04	0.184	0.066	5.78753	0.045368	30.2766	0.175233	75.6928	0.617929	0.0247775	0.108683	1.76692	12.0199
YPR109W_01	YPR109W_ORF	YPR109W	YPR109W	biological_process	molecular_function	cellular_component	Hypothetical ORF	0.864	0.79	0.266	0.64	-0.014	0.008	0.081	0.025	-0.258	-0.146		-0.202	2.36823	0.042324	70.7401	0.869857	59.3801	0.356967	0.0866253	0.0375626	0.589789	0.669282
YNR066C_01	YNR066C_ORF	YNR066C	YNR066C	biological_process	molecular_function	membrane fraction	Hypothetical ORF	0.632	0.602	0.683	0.639	-0.167	-0.439	0.645	0.013	0.207	0.059	-0.117	0.05	2.36823	0.0334995	69.8161	0.950052	75.8943	0.736391	0.100567	0.0933676	4.2795	4.74954
YBOX_ONO1000054	YIL002W-A_ONO_ORF	YIL002W-A	YIL002W-A	biological_process	molecular_function	cellular_component	S000028835	0.415	0.488	1.013	0.639	0.323	0.3	0.555	0.393	1.874	1.64	1.048	1.521	5.78753	0.0403604	34.8969	0.0258398	0	1.95777e-05	0.500979	0.039087	37.5921	40.73
YGR269W_01	YGR269W_ORF	YGR269W	YGR269W				Hypothetical ORF	0.129	0.346	1.435	0.637	-0.037	0.113	0.502	0.193	-0.367	-0.672	-0.85	-0.63	10.1536	0.0680422	59.3661	0.255273	4.87206	0.0178129	0.262682	0.00847081	37.5921	2.15263
YPR049C_01	ATG11	YPR049C	YPR049C	telomere maintenance*	molecular_function	extrinsic to membrane	Oligomeric, coiled-coil, peripheral membrane protein required for stable binding of precursor API to its target membrane.	0.306	0.452	1.151	0.636	-0.207	-0.042		-0.124	-0.636	-0.103		-0.369	6.76023	0.0493449	34.8969	0.502305	48.4323	0.19026	0.0511066	0.0341278	2.5898	3.51818
YLR134W_01	PDC5	YLR134W	YLR134W	pyruvate metabolic process*	pyruvate decarboxylase activity	cytoplasm*	pyruvate decarboxylase	0.434	0.399	1.072	0.635	1.825	1.002	0.196	1.008	1.482	0.753	0.033	0.756	5.78753	0.0476295	1.96604	0.00751172	8.18927	0.0381718	0.414856	0.792965	73.8795	82.8235
YPR194C_01	OPT2	YPR194C	YPR194C	oligopeptide transport	oligopeptide transporter activity	integral to plasma membrane	peptide transporter	0.34	0.756	0.806	0.634	-0.33	-0.612	-1.348	-0.763	-1.485	-0.27		-0.877	3.60973	0.0411858	17.4873	0.0997536	8.18927	0.0302634	0.0144469	0.0134754	0.589789	2.15263
YHL039W_01	YHL039W_ORF	YHL039W	YHL039W	ribosome biogenesis and assembly	molecular_function	cytoplasm	Hypothetical ORF	0.139		1.126	0.633	0.043	-0.42	0.827	0.15	-0.146	0.007		-0.069	10.1536	0.124177	66.9994	0.491371	72.9251	0.702773	0.494029	0.195162	47.2948	12.0199
YLR406C_01	RPL31B	YLR406C	YLR406C	translation	structural constituent of ribosome	cytosolic large ribosomal subunit (sensu Eukaryota)	ribosomal protein L31B (L34B) (YL28)	0.523	0.34	1.036	0.633	0.48	1.051	0.534	0.688	0.591	0.36	-0.573	0.126	5.78753	0.0459363	5.91758	0.00554601	75.4677	0.559918	0.884587	0.181719	74.5056	29.7906
YFL055W_01	AGP3	YFL055W	YFL055W	amino acid transport	amino acid transporter activity	plasma membrane	The acronym may be misleading. AGP3 has not been shown to be a general amino acid permease with broad substrate specificity	0.385	0.879		0.632		0.347	-0.463	-0.058	-0.623	0.025		-0.299	1.09555	0.112032	68.4978	0.794444	54.232	0.301979	0.196542	0.105101	5.41611	1.32712
YBOX_SNO1000032	SNR31	SNR31	SNR31				S000007296	0.368	0.896	0.63	0.631	1.007	1.072	0.493	0.857	-0.104	-0.273	-0.61	-0.329	3.60973	0.0460497	1.96604	0.00134117	22.565	0.132486	0.562787	0.0184169	76.0897	0.732953
YGL009C_01	LEU1	YGL009C	YGL009C	leucine biosynthetic process	3-isopropylmalate dehydratase activity	soluble fraction	isopropylmalate isomerase	0.512	0.866	0.511	0.63	-0.326	-0.519	-0.095	-0.313	-0.665	-0.726	-0.561	-0.651	2.36823	0.0450944	25.2221	0.106239	2.89616	0.0195257	0.0128813	0.00384778	0	0
YLR136C_01	TIS11	YLR136C	YLR136C	mRNA catabolic process*	mRNA binding	cytoplasm*	Zinc finger containing homolog of mammalian TIS11, glucose repressible gene	1.145	1.34	-0.594	0.63	-0.506	0.202	0.412	0.036	0.499	0.225	-0.669	0.018	11.9804	0.124669	72.5126	0.845022	75.8943	0.927392	0.181786	0.17637	30.9659	29.7906
YBOX_JXN1000115	YOP1	JXN_EE20_1_YPR028W	YPR028W	vesicle-mediated transport	protein binding	integral to membrane	S000006232	0.062	0.261	1.563	0.629	-0.406	-0.417	-0.573	-0.465	-0.066	-0.096	-0.81	-0.324	11.9804	0.0827771	21.4717	0.0316569	34.6642	0.15576	0.0140719	0.0361303	3.76593	7.56409
YPL203W_01	TPK2	YPL203W	YPL203W	protein amino acid phosphorylation*	protein serine/threonine kinase activity*	cytoplasm*	cAMP-dependent protein kinase catalytic subunit	0.621	0.06	1.207	0.629	0.096	-0.044		0.026	0.002	-0.163		-0.08	7.93541	0.057643	71.4929	0.891004	39.0787	0.687442	0.0977595	0.0655321	10.5241	7.56409
YER142C_01	MAG1	YER142C	YER142C	DNA dealkylation	alkylbase DNA N-glycosylase activity	nucleus	3-methyladenine DNA glycosylase	0.366	0.512	0.997	0.625	0.043	-0.051	0.338	0.11	0.497	0.149	-0.344	0.101	5.78753	0.0440465	68.4978	0.46586	75.6928	0.582674	0.140881	0.148683	7.49211	20.0657
YBOX_TRN1000027	TW(CCA)G1_TRNA	TW(CCA)G1	TW(CCA)G1				S000006771	0.939	0.979	-0.043	0.625	0.69	1.01	0.421	0.707	-0.397	-0.353	-1.351	-0.7	5.78753	0.0604566	5.91758	0.00510771	9.3778	0.0252376	0.836651	0.0063291	74.8634	0.669282
YBOX_OCH1000248	YMR321C_OCH__ORF	OCH_YMR321C_YMR321C	YMR321C	biological_process	molecular_function	cellular_component	S000004940	0.789	0.743	0.339	0.624	-0.222	-0.394	-0.164	-0.26	-0.031	0.131	0.083	0.061	1.8324	0.0389745	27.8101	0.110566	75.8943	0.65183	0.0156664	0.0942516	0	3.51818
YER187W_01	YER187W_ORF	YER187W	YER187W	biological_process	molecular_function	cellular_component	Hypothetical ORF	0.754	0.494		0.624		0.243		0.243	-0.194	-0.141		-0.168	1.59044	0.0924286	70.7401		54.232	0.395708	0.336627	0.125341	2.5898	2.15263
YEL034W_01	HYP2	YEL034W	YEL034W	translational initiation	protein binding*	cytoplasm*	translation initiation factor eIF-5A	0.076	0.728	1.068	0.624	0.588	0.704	-0.303	0.33	0.407	0.781	-0.275	0.304	6.76023	0.052606	49.4276	0.135147	63.5117	0.17347	0.445819	0.415533	49.7552	54.4644
YOR250C_01	CLP1	YOR250C	YOR250C	mRNA cleavage*	RNA binding	mRNA cleavage factor complex	cleavage and polyadenylation factor CF I component involved in pre-mRNA 3'-end processing	-0.189	1.314	0.746	0.624	0.593	0.817	0.008	0.473	-0.17	-0.617	-1.349	-0.712	10.1536	0.0768207	34.8969	0.0369924	9.3778	0.0222262	0.715635	0.00771393	69.7816	2.15263
YBOX_TRN1000005	TA(AGC)D_TRNA	TA(AGC)D	TA(AGC)D				S000006510	0.569	0.992	0.309	0.623	-0.038	0.07		0.016	0.035	0.334		0.184	3.60973	0.0451037	70.7401	0.931978	39.0787	0.37381	0.0836694	0.153579	2.5898	9.93795
YPL270W_01	MDL2	YPL270W	YPL270W	aerobic respiration	ATPase activity, coupled to transmembrane movement of substances	mitochondrion*	ATP-binding cassette (ABC) transporter family member	0.57	0.674		0.622	-0.236	-0.201	-0.223	-0.22	-0.51	-0.339	0.064	-0.262	1.09555	0.095791	32.0914	0.167601	34.6642	0.21905	0.0756874	0.0805603	0.589789	1.32712
YHR015W_01	MIP6	YHR015W	YHR015W	mRNA export from nucleus	RNA binding	nuclear pore	RNA-binding protein, interacts with MEX67	0.433	0.276	1.157	0.622	-0.198	-0.431	0.087	-0.181	-0.322	-0.458	-0.83	-0.537	6.76023	0.0532739	37.5776	0.32233	6.6153	0.0315983	0.0361026	0.0103112	3.37685	2.15263
YDR002W_01	YRB1	YDR002W	YDR002W	ubiquitin-dependent protein catabolic process*	Ran GTPase binding	cytoplasm*	Yeast Ran Binder #1; suppressor of FUS1; homolog of mouse HTF9a and human RanBP1	0.53	0.38	0.955	0.622	0.587	0.757	-0.856	0.163	0.092	0.255	-0.495	-0.049	5.78753	0.0438093	66.9994	0.545279	68.3645	0.788352	0.26286	0.0615326	44.1155	8.74264
YBOX_TIL1000123	SCW4	TIL_YGR279C_SCW4_4_54	YGR279C	conjugation with cellular fusion	glucosidase activity	chitin- and beta-glucan-containing cell wall	S000003511	0.448	0.322	1.093	0.621	0.495	0.278	-0.232	0.18	0.053	0.496	0.169	0.239	6.76023	0.0507529	62.8205	0.301666	54.232	0.14535	0.220302	0.272251	28.0146	36.1813
YBR240C_01	THI2	YBR240C	YBR240C	positive regulation of transcription from RNA polymerase II promoter*	transcriptional activator activity	nucleus	Transcriptional activator of thiamine biosynthetic genes	0.154	0.074	1.631	0.62	-0.025	-0.282		-0.154	-0.572	-0.465		-0.519	14.4965	0.0973586	37.5776	0.366141	4.12447	0.0941534	0.0791738	0.0347086	10.5241	4.74954
YBOX_TIL1000117	YMR31	TIL_YFR049W_YMR31_6_171	YFR049W	translation	structural constituent of ribosome	mitochondrion*	S000001945	0.41	0.551	0.897	0.619	-0.427	-1.286		-0.857	-0.101	0.104	-0.248	-0.082	4.73269	0.043096	17.4873	0.141243	63.5117	0.597953	0.0159743	0.0409383	0.589789	4.74954
YPR104C_01	FHL1	YPR104C	YPR104C	rRNA processing*	transcription factor activity	nucleus*	domain similar to the fork head DNA-binding domain found in the developmental fork head protein of Drosophila melanogaster and in the HNF-3 family of hepatocyte mammalian transcription factors.|forkhead protein	0.882	0.916	0.06	0.619	-0.091	0.085	-0.136	-0.047	-0.138		0.42	0.141	4.73269	0.0557157	59.3661	0.744407	73.4105	0.472849	0.0615094	0.138842	1.32234	8.74264
YKR072C_01	SIS2	YKR072C	YKR072C	G1/S transition of mitotic cell cycle*	phosphopantothenoylcysteine decarboxylase activity*	cytoplasm*	Involved in cell cycle control and ion homeostasis	0.179	0.37	1.304	0.618	-0.586	-0.463	0.69	-0.12	0.2	0.057	-0.36	-0.034	10.1536	0.0674836	52.5725	0.595477	68.3645	0.817597	0.0725205	0.0749043	15.4816	13.9557
YAR050W_01	FLO1	YAR050W	YAR050W	flocculation via cell wall protein-carbohydrate interaction	mannose binding	chitin- and beta-glucan-containing cell wall	FLO5- and FLO8-determined flocculation are considerably less sensitive to mannose than FLO1-determined flocculation.	0.33	0.755	0.769	0.618	0.423	0.321	-0.467	0.092	0	0.346	0.229	0.192	4.73269	0.0448491	70.7401	0.643772	63.5117	0.138653	0.149142	0.213431	15.4816	16.715
YDR544C_01	YDR544C_ORF	YDR544C	YDR544C				Hypothetical ORF	1.397	0.975	-0.52	0.617	0.439	0.52	0.786	0.582	0.534	0.103	0.194	0.277	11.9804	0.115681	7.75297	0.00529804	39.0787	0.143241	0.934027	0.43025	73.0763	54.4644
YBOX_TRN1000019	TT(UGU)G1_TRNA	TT(UGU)G1	TT(UGU)G1				S000006749	0.78	0.457	0.607	0.615	0.464	1.01		0.737	0.1	-0.506	-1.236	-0.547	3.60973	0.0438363	4.25599	0.0130362	22.565	0.0696958	0.740407	0.011971	49.7552	2.15263
YPL199C_01	YPL199C_ORF	YPL199C	YPL199C	biological_process	molecular_function	cytoplasm	Hypothetical ORF	0.528	0.442	0.873	0.614	0.318	0.118	0.709	0.382	-0.212	-0.221	0.005	-0.143	4.73269	0.0467882	40.3338	0.0289249	48.4323	0.387003	0.498157	0.0329807	37.5921	3.51818
YPL164C_01	MLH3	YPL164C	YPL164C	meiotic recombination*	molecular_function	nucleus	Mutl Homolog	0.832	0.665	0.342	0.613	-0.081	-0.392		-0.236	0.371	-0.05		0.16	2.36823	0.0496095	27.8101	0.340829	68.3645	0.36759	0.0312571	0.14242	1.2563	8.74264
YMR042W_01	ARG80	YMR042W	YMR042W	positive regulation of transcription from RNA polymerase II promoter*	DNA binding*	nucleus	transcription factor	0.261	0.342	1.237	0.613	-0.465	-0.1	0.711	0.049	0.438	0.301	-0.594	0.048	7.93541	0.0672337	72.5126	0.814366	75.8943	0.806401	0.146982	0.140754	24.5808	26.6056
YHR020W_01	YHR020W_ORF	YHR020W	YHR020W	tRNA aminoacylation for protein translation	proline-tRNA ligase activity	ribosome	Protein required for cell viability	0.319	0.417	1.104	0.613	0.609	0.256	0.062	0.309	0.512	-0.034	-0.62	-0.047	6.76023	0.0586871	49.4276	0.0851139	68.3645	0.81917	0.404447	0.0837282	40.7844	13.9557
YPR166C_01	MRP2	YPR166C	YPR166C	translation	structural constituent of ribosome	mitochondrion*	14 kDa mitochondrial ribosomal protein|similar to E. coli S14 protein	0.249	0.478	1.107	0.611	-0.375	-0.233	-1.37	-0.659	-0.402	0.036	0.582	0.072	6.76023	0.0602973	17.4873	0.0966521	75.8943	0.702782	0.0160135	0.145615	1.32234	22.6708
YGR242W_01	YGR242W_ORF	YGR242W	YGR242W				Hypothetical ORF	0.252	0.747	0.833	0.611	-0.782	-0.522	0.223	-0.36	-1.103	-0.741	-0.538	-0.794	5.78753	0.0528961	25.2221	0.142395	4.12447	0.00477712	0.02078	0.00211774	1.2563	0
YPR117W_01	YPR117W_ORF	YPR117W	YPR117W	biological_process	molecular_function	cellular_component	Hypothetical ORF	1.288	1.109	-0.564	0.611	0.092	0.009	-0.232	-0.044		-0.27		-0.27	11.9804	0.126486	61.1263	0.784428	63.5117		0.128641	0.101051	19.597	6.56687
YBOX_SNO1000009	SNR53	SNR53	SNR53				S000006444	0.88	0.34		0.61	-0.322	0.291		-0.015		-1.052		-1.052	1.59044	0.119838	27.8101	0.938208	43.2514		0.219949	0.0688576	2.14618	0
YNL338W_01	YNL338W_ORF	YNL338W	YNL338W				Hypothetical ORF	1.456	0.839	-0.469	0.609	0.733	0.773	0.391	0.632	-0.06	0.153	0.385	0.159	11.9804	0.123466	7.75297	0.00374492	70.8869	0.274691	0.955693	0.281623	74.5056	40.73
YBOX_TRN1000020	CDC65	TQ(CUG)M	TQ(CUG)M				S000006690	0.97	1.219	-0.365	0.608	0.282	0.649		0.465	0.489	0.037	0.06	0.195	10.1536	0.107002	45.8348	0.0629868	68.3645	0.218425	0.470512	0.304662	71.1493	36.1813
YBOX_OCH1000083	PDC5	OCH_YLR134W_PDC5	YLR134W	pyruvate metabolic process*	pyruvate decarboxylase activity	cytoplasm*	S000004124	0.713	0.666	0.443	0.607	0.056	0.183	0.712	0.317	1.236	0.397	0.406	0.68	1.8324	0.051831	49.4276	0.0966476	4.87206	0.0291886	0.415265	0.860366	11.5089	82.4682
YBOX_IGR1000053		IGR_Chr07:(326363..326612)_134						0.336	0.508	0.975	0.606	0.393	0.016		0.205	-0.27	0.026		-0.122	6.76023	0.0582709	45.8348	0.301935	75.8943	0.564513	0.183914	0.0522523	10.5241	5.88929
YBOX_NCR1000003	TLC1	TLC1	TLC1				S000006657	0.509	0.434	0.872	0.605	-0.059	-0.618	-0.385	-0.354	-0.36	0.079	0.317	0.012	5.78753	0.054352	25.2221	0.0795972	75.8943	0.93422	0.0141211	0.0845233	0.589789	9.93795
YPR015C_01	YPR015C_ORF	YPR015C	YPR015C	biological_process	molecular_function	cellular_component	Hypothetical ORF	0.722	0.489		0.605		-0.057	-0.086	-0.072		-0.707		-0.707	1.59044	0.119044	57.6213	0.705482	54.232		0.180469	0.0956956	1.09592	0
YBOX_SNO1000015	SNR59	SNR59	SNR59				S000006450	1.568	1.1	-0.852	0.605	0.233	0.691	-0.094	0.277	-0.361	-0.57	-0.459	-0.463	17.5985	0.17633	52.5725	0.135125	5.55284	0.0549919	0.488618	0.0406608	60.762	6.56687
YJL043W_01	YJL043W_ORF	YJL043W	YJL043W	biological_process	molecular_function	cytoplasm*	Hypothetical ORF	0.982	0.227		0.604	0.459	0.564		0.512	-0.201			-0.201	1.8324	0.136055	7.75297	0.0245182	66.1411		0.863295	0.168944	24.5808	8.74264
YBOX_INT1000081	RIM1	INT_1_YCR028C-A	YCR028C-A	mitochondrial genome maintenance	single-stranded DNA binding	mitochondrion*	S000007222	0.083	0.393	1.334	0.603	-0.233			-0.233		-0.079		-0.079	11.9804	0.0831964	57.6213		70.8869		0.0727877	0.0896594	7.49211	6.56687
YKL152C_01	GPM1	YKL152C	YKL152C	glycolysis*	phosphoglycerate mutase activity	mitochondrion*	phosphoglycerate mutase	1.444	0.447	-0.082	0.603	-0.03	0.046	0.572	0.196	2.009	0.786	1.147	1.314	10.1536	0.0976027	59.3661	0.270471	0.528093	0.000727076	0.309622	0.137264	34.2369	59.6964
YIL067C_01	YIL067C_ORF	YIL067C	YIL067C	biological_process	molecular_function	vacuole, cell cycle-correlated morphology	Hypothetical ORF	0.189		1.014	0.602	0.185	-0.31	0.621	0.165	1.634	1.152	0.856	1.214	7.93541	0.13771	64.8369	0.380006	0.195108	0.000581933	0.513345	0.0685964	47.2948	54.4644
YPL096CA_01	ERI1	YPL096C-A	YPL096C-A	GPI anchor biosynthetic process*	GTPase inhibitor activity	endoplasmic reticulum membrane*	Endoplasmic reticulum membrane protein that binds to and inhibits GTP-bound Ras2p at the ER	0.277	0.671	0.854	0.601	-0.041	0.027	-0.35	-0.121	-0.409	0.056	-0.027	-0.127	5.78753	0.0553727	49.4276	0.408025	59.3801	0.473999	0.0428978	0.0453534	2.14618	4.74954
YHL044W_01	YHL044W_ORF	YHL044W	YHL044W	biological_process	molecular_function	plasma membrane	Putative integral membrane protein, member of DUP240 gene family; green fluorescent protein (GFP)-fusion protein localizes to the plasma membrane in a punctate pattern	0.543	0.793	0.464	0.6	0.432	0.133		0.282	0.09	-0.803		-0.356	2.36823	0.0520605	37.5776	0.18829	16.4347	0.237831	0.234359	0.0378201	7.49211	2.15263
YJL107C_01	YJL107C_ORF	YJL107C	YJL107C	biological_process	molecular_function	cellular_component	Hypothetical ORF	1.041	0.964	-0.208	0.599	0.403	0.429		0.416	0.674	0.514	0.428	0.539	7.93541	0.0906841	49.4276	0.053329	1.20325	0.026599	0.404723	0.881908	60.762	80.5133
YBOX_TRN1000029	TC(GCA)B_TRNA	TC(GCA)B	TC(GCA)B				S000006526	1.201		-0.005	0.598	0.324	0.53		0.427	-0.381			-0.381	14.4965	0.163425	49.4276	0.0504585	59.3801		0.754051	0.144006	37.5921	0.732953
YPL141C_01	YPL141C_ORF	YPL141C	YPL141C	biological_process	protein kinase activity	cytoplasm	Hypothetical ORF	0.63	0.63	0.531	0.597	0.051	-0.389	0.519	0.06	-0.231	-0.182	-0.416	-0.276	2.36823	0.0511369	72.3468	0.760023	19.0056	0.19492	0.133889	0.0238388	3.76593	0.487573
YKL090W_01	CUE2	YKL090W	YKL090W	biological_process	protein binding	cellular_component	Protein of unknown function; has two CUE domains that bind ubiquitin, which may facilitate intramolecular monoubiquitination	0.326	0.285	1.176	0.596	-0.371	-0.229		-0.3	-0.25	-0.062		-0.156	10.1536	0.0752049	25.2221	0.187065	63.5117	0.425732	0.0369634	0.0561239	1.76692	8.74264
YLR254C_01	NDL1	YLR254C	YLR254C	nuclear migration, microtubule-mediated	molecular_function	cytoplasm*	Hypothetical ORF	0.625	0.601	0.561	0.596	0.385	0.283	0.975	0.548	0.472	-0.123	-0.888	-0.18	2.36823	0.0544981	21.4717	0.0197442	59.3801	0.455957	0.899013	0.0558138	56.0643	6.56687
YDR098CB01	YDR098C-B_ORF	YDR098C-B	YDR098C-B				TyB Gag-Pol protein; proteolytically processed to make the Gag, RT, PR, and IN proteins that are required for retrotransposition	1.192	2.01	-1.416	0.595	-1.054	-0.774	0.696	-0.377	-0.525	0.391	-0.166	-0.1	31.4172	0.276842	27.8101	0.232213	63.5117	0.605548	0.127396	0.228196	37.5921	40.73
YLR121C_01	YPS3	YLR121C	YLR121C	chitin- and beta-glucan-containing cell wall organization and biogenesis*	structural constituent of cell wall*	plasma membrane*	GPI-anchored aspartic protease	0.289	0.651	0.846	0.595	-0.079	0.647	-0.782	-0.071	0.918	0.867	0.184	0.656	5.78753	0.0611998	59.3661	0.760316	3.60064	0.0261875	0.0945401	0.880991	15.4816	82.4682
YOR206W_01	NOC2	YOR206W	YOR206W	ribosome biogenesis and assembly*	molecular_function	nucleus*	Protein that forms a nucleolar complex with Mak21p that binds to 90S and 66S pre-ribosomes, as well as a nuclear complex with Noc3p that binds to 66S pre-ribosomes; both complexes mediate intranuclear transport of ribosomal precursors	0.336	0.496	0.951	0.594	-0.523	-0.269	0.845	0.018	-0.215	0.032	0.184	0	6.76023	0.0637218	70.7401	0.94077	72.0453	0.997849	0.145509	0.0798807	19.597	9.93795
YIL056W_01	VHR1	YIL056W	YIL056W	regulation of transcription from RNA polymerase II promoter*	DNA binding*	cytoplasm*	Hypothetical ORF	0.502	0.228	1.048	0.593	0.491	0.295	0.057	0.281	0.963	0.982	1.187	1.044	7.93541	0.0700358	52.5725	0.111436	0	0.00195687	0.392402	0.314791	40.7844	69.2866
YPR090W_01	YPR089W_ORF	YPR089W	YPR089W	biological_process	molecular_function	cellular_component	Hypothetical ORF	0.435	0.749		0.592			0.172	0.172	-0.001		-0.111	-0.056	1.09555	0.126146	72.0312		59.3801	0.743894	0.280166	0.153817	3.01913	2.79086
YPR186C_01	PZF1	YPR186C	YPR186C	transcription initiation from RNA polymerase III promoter	RNA polymerase III transcription factor activity	transcription factor complex	transcription factor IIIA (putative)	0.278	0.547	0.949	0.591	-0.414	-0.563	-1.111	-0.696	-0.316	0.084	0.005	-0.076	6.76023	0.0604471	17.4873	0.0902935	63.5117	0.620157	0.0147853	0.0596438	0.589789	7.56409
YOR333C_01	YOR333C_ORF	YOR333C	YOR333C				Spore Wall Formation		0.591		0.591	-0.417	-0.507	-0.562	-0.495	-0.969		-1.409	-1.189	70.8739		17.4873	0.0448633	3.60064	0.00308296	0.0587552	0.0220148	0.589789	0
YHL022C_01	SPO11	YHL022C	YHL022C	meiotic DNA double-strand break formation	endodeoxyribonuclease activity, producing 3'-phosphomonoesters	nuclear chromosome	early meiosis-specific recombination protein	0.175	0.433	1.164	0.591		-0.192	-0.407	-0.299	-0.694	0.033		-0.331	10.1536	0.0732089	25.2221	0.17302	48.4323	0.248306	0.0387992	0.042428	2.14618	7.56409
YDL241W_01	YDL241W_ORF	YDL241W	YDL241W	biological_process	molecular_function	cellular_component	Hypothetical ORF	0.193	0.673	0.908	0.591	-0.296	-0.045	0.456	0.038	-0.635		-1.574	-1.105	6.76023	0.0620067	72.5126	0.821233	5.55284	0.00641839	0.124963	0.00587493	8.87054	0.732953
YNL025C_01	SSN8	YNL025C	YNL025C	telomere maintenance*	general RNA polymerase II transcription factor activity*	transcription factor complex	C-type cyclin|associates with the Ssn3p cyclin-dependent kinase	0.204	0.896	0.67	0.59	-0.609	-0.187	0.609	-0.062	0.041	-0.27	-0.732	-0.32	6.76023	0.0620068	59.3661	0.769301	30.2752	0.181263	0.0931274	0.0328182	7.49211	2.79086
YPR048W_01	TAH18	YPR048W	YPR048W	biological_process	molecular_function	cellular_component	Product of gene unknown	0.744	1.141	-0.119	0.589	0.207	-0.512	0.513	0.069	0.226	0.042	-0.45	-0.061	7.93541	0.0886712	72.0312	0.744007	66.1411	0.714812	0.200303	0.0938194	17.9457	8.74264
YER065C_01	ICL1	YER065C	YER065C	glyoxylate cycle	isocitrate lyase activity	cellular_component	isocitrate lyase	-0.032		1.21	0.589	0.816	0.469		0.642	-0.187	0.33		0.072	14.4965	0.172853	5.91758	0.0159736	66.1411	0.721894	0.922991	0.323454	71.1493	36.1813
YPL185W_01	YPL185W_ORF	YPL185W	YPL185W				Hypothetical ORF	1.591	0.458	-0.288	0.587	0.494	0.894		0.694	0.182	-0.777	-1.329	-0.641	14.4965	0.130609	10.7424	0.0162911	19.0056	0.0501857	0.777366	0.0202563	75.6026	3.51818
YPR039W_01	YPR039W_ORF	YPR039W	YPR039W				Hypothetical ORF	0.893	1.051	-0.189	0.585	-0.567	-0.077	-0.151	-0.265	-0.011	-0.104	-0.487	-0.201	7.93541	0.0929038	30.2766	0.126586	43.2514	0.274689	0.0353475	0.0549067	1.76692	4.74954
YBOX_IGR1000127		IGR_Chr15:(758078..758288)_131						0.518	0.651		0.585	0.206	0.418	0.524	0.383	1.656	1.56	1.407	1.541	1.09555	0.124771	37.5776	0.0172173	0	5.00298e-06	0.982344	0.00319201	40.7844	4.30916
YBOX_OCH1000178	RPS30B	OCH_DS100_YOR182C	YOR182C	translation*	structural constituent of ribosome	cytosolic small ribosomal subunit (sensu Eukaryota)	S000005708	0.154	0.492	1.099	0.582	-0.249	-0.208	0.894	0.146	0.672	0.175	0.087	0.311	10.1536	0.0738233	66.9994	0.507278	39.0787	0.107702	0.266116	0.468504	37.5921	59.6964
YBOX_OCH1000067	RPL40A	OCH_YIL148W_RPL40A	YIL148W	translation*	structural constituent of ribosome*	cytosolic large ribosomal subunit (sensu Eukaryota)	S000001410	0.893	0.552	0.302	0.582	0.569	1.088	0.651	0.769	2.088	1.383	1.593	1.688	4.73269	0.0613343	2.33242	0.00214113	0	1.72462e-05	0.628408	0.0100736	76.6772	8.74264
YPL029W_01	SUV3	YPL029W	YPL029W	RNA catabolic process	ATP-dependent RNA helicase activity	mitochondrion*	ATP dependent helicase (putative)	0.393	0.77		0.581	-0.51		-0.052	-0.281	-0.085	-0.019	0.043	-0.02	1.8324	0.136958	25.2221	0.224871	68.3645	0.875314	0.0910985	0.184527	0.589789	6.56687
YPL254W_01	HFI1	YPL254W	YPL254W	telomere maintenance*	transcription coactivator activity*	SAGA complex*	Ada/Gcn5 protein complex member|transcription factor		1.295	-0.133	0.581	-0.557	-0.037	0.616	0.007	-0.014	-0.158	0.174	0.001	34.168	0.197079	69.8161	0.972624	72.0453	0.995794	0.327778	0.264434	7.49211	13.9557
YBL054W_01	YBL054W_ORF	YBL054W	YBL054W	ribosome biogenesis and assembly	molecular_function	cytoplasm*	Hypothetical ORF	0.455	0.27	1.019	0.581	0.162	0.434	0.48	0.359	0.631	0.339	0.746	0.572	7.93541	0.0721927	40.3338	0.0383186	2.19551	0.0350288	0.535704	0.981079	47.2948	81.7311
YBOX_IGR1000131		IGR_Chr16:(complement(445294..445444))_63						1.326	0.402	0.015	0.581	0.396	0.405	0.289	0.363	0.125	-0.473	-1.19	-0.513	10.1536	0.0986578	40.3338	0.0215079	22.565	0.0908941	0.566298	0.0223853	47.2948	3.19391
YML048WA01	YML047W-A_ORF	YML047W-A	YML047W-A				Hypothetical ORF	0.042	0.547	1.151	0.58	-0.283	-0.801		-0.542	-0.796	-0.771		-0.784	10.1536	0.0873775	21.4717	0.19421	1.27422	0.0178658	0.0275675	0.0153916	1.09592	0.487573
YPL179W_01	PPQ1	YPL179W	YPL179W	protein amino acid dephosphorylation*	protein serine/threonine phosphatase activity	cytoplasm	protein phosphatase Q	0.754	1.399	-0.412	0.58	-0.225	0.073	-0.597	-0.25	-0.028	-0.017	0.029	-0.005	11.9804	0.132979	32.0914	0.198775	72.0453	0.965329	0.0558672	0.142799	7.49211	20.0657
YHR162W_01	YHR162W_ORF	YHR162W	YHR162W	biological_process	molecular_function	mitochondrion	Hypothetical ORF	0.106	0.213	1.422	0.58	0.053	0.211	-0.412	-0.049	-0.474	-0.002	0.151	-0.108	14.4965	0.106885	61.1263	0.762191	63.5117	0.532057	0.11005	0.08097	24.5808	16.715
YHR038W_01	RRF1	YHR038W	YHR038W	translation	translation termination factor activity	mitochondrion	mitochondrial ribosome recycling factor	0.675	-0.294	1.36	0.58	0.038	0.073	0.279	0.13	0.372	-0.239	-0.471	-0.113	17.5985	0.120264	66.9994	0.380035	63.5117	0.55014	0.25394	0.0946731	40.7844	20.0657
YER169W_01	RPH1	YER169W	YER169W	DNA repair*	specific transcriptional repressor activity*	nucleus	binds to PHR1 URS|transcriptional repressor	0.016		1.142	0.579	-0.212	-0.433	0.504	-0.047	0.281	0.421	-0.453	0.083	10.1536	0.171513	61.1263	0.802815	75.8943	0.642022	0.239583	0.39952	37.5921	48.2491
YDR326C_01	YSP2	YDR326C	YDR326C	apoptosis	molecular_function	mitochondrion	Hypothetical ORF	0.358	0.416	0.961	0.578	-1.013	-0.953	-0.612	-0.859			-0.275	-0.275	7.93541	0.0683217	5.91758	0.0623857	66.1411		0.00990081	0.0586096	0	4.30916
YDL047W_01	SIT4	YDL047W	YDL047W	telomere maintenance*	protein serine/threonine phosphatase activity	cytoplasm*	similar to catalytic subunit of bovine type 2A protein phosphatase	0.117	0.43	1.187	0.578	0.063	-0.1	0.582	0.182	0.333	-0.355	0.189	0.056	11.9804	0.0854029	62.8205	0.305567	75.8943	0.75404	0.29569	0.162046	34.2369	26.6056
YPL044C_01	YPL044C_ORF	YPL044C	YPL044C				Protein required for cell viability	0.192	0.283	1.253	0.576	-0.211	0.696	0.075	0.187	-0.023	-0.125	0.113	-0.012	11.9804	0.0907265	62.8205	0.319345	70.8869	0.934633	0.310558	0.106542	44.1155	16.715
YPR204W_01	YPR204W_ORF	YPR204W	YPR204W	biological_process	DNA helicase activity	cellular_component	subtelomerically-encoded DNA helicase	0.275	0.675	0.778	0.576	0.297	0.608	0.561	0.489	0.189	0.112	-0.003	0.099	6.76023	0.0662783	25.2221	0.0143938	73.4105	0.501243	0.808446	0.166413	56.0643	12.0199
YBOX_TIL1000172	SRL1	TIL_YOR247W_SRL1_8_5	YOR247W	nucleobase, nucleoside, nucleotide and nucleic acid metabolic process	molecular_function	cytoplasm*	S000005773		0.576		0.576	0.441	0.746		0.594		-0.365	-0.458	-0.412	71.8704		6.9611	0.0151676	16.4347	0.122802	0.51996	0.170457	34.2369	1.32712
YBOX_OCH1000048	RPL24A	OCH_YGL031C_RPL24A	YGL031C	translation	structural constituent of ribosome*	cytosolic large ribosomal subunit (sensu Eukaryota)	S000002999	0.664	0.09	0.974	0.576	0.57	0.675	1.123	0.789	1.178	0.439	-0.062	0.518	10.1536	0.0778576	1.96604	0.00182956	22.565	0.0668903	0.589628	0.888186	76.2365	80.5133
YDR269C_01	YDR269C_ORF	YDR269C	YDR269C				Hypothetical ORF	0.283	0.273	1.168	0.575	0.052	0.127		0.09	-0.465	-0.431	0.319	-0.192	10.1536	0.0815973	52.5725	0.640398	54.232	0.359933	0.156211	0.0600839	10.5241	8.74264
YNR074C_01	AIF1	YNR074C	YNR074C	response to singlet oxygen*	oxidoreductase activity, acting on NADH or NADPH, disulfide as acceptor	nucleus*	putative reductase	0.453	0.234	1.025	0.571	-0.081	-0.344	0.441	0.005	0.177	-0.159	-0.345	-0.109	10.1536	0.0744443	68.4978	0.975865	59.3801	0.512635	0.116574	0.0574543	11.5089	8.74264
YBR302C_01	COS2	YBR302C	YBR302C	biological_process	molecular_function	vacuole, cell cycle-correlated morphology	Protein of unknown function, member of a family of conserved, often subtelomerically-encoded proteins	-0.067	0.443	1.331	0.569	0.02	0.245	0.035	0.1	-0.459	-0.281	0.233	-0.169	14.4965	0.105301	69.8161	0.510954	54.232	0.370024	0.211715	0.0680704	34.2369	12.0199
YLR125W_01	YLR125W_ORF	YLR125W	YLR125W	biological_process	molecular_function	cellular_component	Hypothetical ORF	0.346	0.733	0.624	0.568	-0.319	-0.16	-1.38	-0.62	-0.686			-0.686	5.78753	0.0607668	17.4873	0.0941798	54.232		0.0158337	0.0348085	1.2563	0
YJR145C_01	RPS4A	YJR145C	YJR145C	translation*	structural constituent of ribosome	cytoplasm*	ribosomal protein S4A (YS6) (rp5) (S7A)	0.119	0.254	1.332	0.568	0.6	0.518	1.016	0.711	1.388	0.517	-0.139	0.589	14.4965	0.097124	4.25599	0.00475606	22.565	0.0668591	0.719365	0.963681	77.0285	82.4682
YBOX_OCH1000212	YPR038W_OCH__ORF	OCH_YPR038W_YPR038W	YPR038W				S000006242	0.693	0.44		0.567	-0.05	-0.054		-0.052	-0.738			-0.738	1.59044	0.138163	21.4717	0.767458	48.4323		0.162822	0.0864594	1.2563	0.732953
YDR167W_01	TAF10	YDR167W	YDR167W	transcription initiation from RNA polymerase II promoter*	general RNA polymerase II transcription factor activity	SAGA complex*	TFIID subunit	0.394	0.654	0.653	0.567	0.004	0.079	-0.115	-0.011	-0.058	0.112	0.276	0.11	5.78753	0.0631682	66.9994	0.942191	73.4105	0.458965	0.0759711	0.163352	1.32234	12.0199
YBOX_SNO1000012	SNR56	SNR56	SNR56				S000006447	1.799	0.424	-0.522	0.567	0.987	0.949	0.737	0.891	-0.496	0.128	-0.237	-0.202	20.1785	0.179567	0.521509	0.000655332	48.4323	0.285601	0.492852	0.0997849	74.8634	16.715
YBOX_OCH1000057	ENO1	OCH_YGR254W_ENO1	YGR254W	glycolysis*	phosphopyruvate hydratase activity	cytoplasm*	S000003486	0.34	0.442	0.915	0.566	-0.999	-0.692	-0.072	-0.588	0.776	0.708	1.266	0.917	7.93541	0.0696514	17.4873	0.0878116	0.528093	0.00972345	0.0165927	0.417915	0.589789	74.6119
YPL034W_01	YPL034W_ORF	YPL034W	YPL034W	biological_process	molecular_function	cellular_component	Hypothetical ORF	0.939	0.924	-0.165	0.566	-0.267	-0.394	-0.606	-0.422	-0.364	0.088		-0.138	7.93541	0.0977262	21.4717	0.065231	75.8943	0.527119	0.0181176	0.0782042	1.09592	3.19391
YPR087W_01	VPS69	YPR087W	YPR087W				0	0.485	0.644		0.564	-0.009	-0.256	0.228	-0.012	-0.35	-0.207		-0.278	1.59044	0.135215	66.9994	0.936685	13.9105	0.296983	0.208036	0.0903332	1.09592	0.732953
YJR006W_01	HYS2	YJR006W	YJR006W	nucleotide-excision repair*	delta DNA polymerase activity*	delta DNA polymerase complex	DNA polymerase delta 55 kDa subunit	0.191	0.395	1.107	0.564	-0.481	-0.098	0.624	0.015	0.135	0.046	-0.154	0.009	11.9804	0.0817273	69.8161	0.941277	75.8943	0.945153	0.150244	0.106602	22.1202	16.715
YDR262W_01	YDR262W_ORF	YDR262W	YDR262W	biological_process	molecular_function	vacuole, cell cycle-correlated morphology	Hypothetical ORF	0.331	0.439	0.923	0.564	0.482	0.096	0.478	0.352	0.177	-0.222	-0.384	-0.143	7.93541	0.0695192	43.4326	0.0666412	59.3801	0.42006	0.552962	0.0506942	44.1155	6.56687
YBR101C_01	FES1	YBR101C	YBR101C	translation	adenyl-nucleotide exchange factor activity	cytosol*	Hsp70 nucleotide exchange factor	0.413	0.617	0.659	0.563	0.043	0.059	0.639	0.247	-0.039	0.041	0.048	0.017	5.78753	0.0601137	55.3606	0.181572	75.8943	0.898517	0.363819	0.0901706	15.4816	6.56687
YGL189C_01	RPS26A	YGL189C	YGL189C	translation	structural constituent of ribosome	cytosolic small ribosomal subunit (sensu Eukaryota)	ribosomal protein S26A	0.774	0.216	0.7	0.563	1.434	1.914	0.509	1.286	0.694	0.256	0.571	0.507	7.93541	0.0668306	0	0.00123715	3.60064	0.0282988	0.108674	0.877	56.0643	79.1625
YBOX_SNO1000035	SNR34	SNR34	SNR34				S000006500	0.511	-0.295	1.471	0.562	-0.517	0.194	-0.254	-0.192	0.375	0.163	-0.092	0.149	20.1785	0.132008	40.3338	0.287452	72.0453	0.32969	0.0722283	0.297814	19.597	48.2491
YOR192CA01	YOR192C-A_ORF	YOR192C-A	YOR192C-A				TyA Gag protein; the main structural constituent of virus-like particles (VLPs)	0.403	0.607	0.677	0.562	0.244	-0.86	0.189	-0.142	-0.272	-0.504	-0.447	-0.408	5.78753	0.0620252	49.4276	0.520026	8.18927	0.0505934	0.0616839	0.0141852	5.41611	0.669282
YPL010W_01	RET3	YPL010W	YPL010W	retrograde vesicle-mediated transport, Golgi to ER	protein binding	COPI vesicle coat	vesicle coat component	0.173	0.325	1.188	0.562	-0.06	-0.008		-0.034	-0.25	-0.001	0.044	-0.069	11.9804	0.0881896	25.2221	0.842671	63.5117	0.63642	0.0968702	0.0766398	7.49211	13.9557
YOR202W_01	HIS3	YOR202W	YOR202W	histidine biosynthetic process	imidazoleglycerol-phosphate dehydratase activity	cellular_component	imidazoleglycerol-phosphate dehydratase	0.259	0.565	0.86	0.561	-0.114	0.045	0.723	0.218	0.093	0.058	-0.899	-0.249	7.93541	0.0681978	57.6213	0.266147	54.232	0.320864	0.340108	0.044116	30.9659	6.56687
YAR035W_01	YAT1	YAR035W	YAR035W	alcohol metabolic process*	carnitine O-acetyltransferase activity	mitochondrion	carnitine acetyltransferase	0.842	-0.994	1.835	0.561	0.067	0.399	0.318	0.261	0.795	0.573	0.975	0.781	34.168	0.231773	52.5725	0.142226	0.528093	0.0147148	0.542547	0.684576	69.7816	81.7311
YLR467W_01	YRF1-5	YLR467W	YLR467W	telomere maintenance via recombination	DNA helicase activity	nucleus	Y'-helicase protein 1	0.192	0.315	1.174	0.56	0.428	0.357	-0.284	0.167	0.165	0.166	-0.393	-0.021	11.9804	0.0866789	64.8369	0.343752	70.8869	0.894011	0.284898	0.106141	40.7844	20.0657
YDR151C_01	CTH1	YDR151C	YDR151C	iron ion homeostasis*	transcription factor activity	nucleus	CCCH zinc finger protein family that has two or more repeats of a novel zinc finger motif consisting of Cys and His residues in the form Cx8Cx5Cx3H [where x is a variable amino acid (aa)]	0.508	0.373	0.798	0.56	0.109	0.323	0.877	0.436	-0.023	0.103	0.06	0.047	6.76023	0.0645289	34.8969	0.0314505	75.8943	0.727266	0.725948	0.117995	49.7552	9.93795
YDL041W_01	YDL041W_ORF	YDL041W	YDL041W				Hypothetical ORF	0.446	0.553	0.678	0.559	-0.249	0.172		-0.038	0.121	0.319	0.937	0.459	5.78753	0.0643351	25.2221	0.840357	19.0056	0.0542978	0.0823156	0.78438	1.32234	77.0158
YBOX_ONO1000088	YMR001C-A_ONO_ORF	YMR001C-A	YMR001C-A	biological_process	molecular_function	cellular_component	S000028691	0.932	0.502	0.244	0.559	0.647	0.272	0.069	0.329	0.493	0		0.247	5.78753	0.0742691	49.4276	0.0745978	72.0453		0.510722	0.247364	37.5921	22.6708
YDL247W_01	MPH2	YDL247W	YDL247W	carbohydrate transport	carbohydrate transporter activity*	plasma membrane	alpha-glucoside permease	0.726	0.389		0.558		-0.193	-0.383	-0.288	-0.732	-0.592		-0.662	1.59044	0.148304	27.8101	0.206082	2.89616	0.0532373	0.0744501	0.0415131	0.589789	0.280355
YBR105C_01	VID24	YBR105C	YBR105C	vesicle-mediated transport*	molecular_function	extrinsic to membrane*	peripheral vesicle membrane protein	0.172	0.945		0.558	-0.224	-0.08	0.317	0.004	0.373	0.488	0.98	0.614	2.36823	0.164681	68.4978	0.9785	3.02344	0.0280286	0.249661	0.51813	11.5089	74.6119
YFR004W_01	RPN11	YFR004W	YFR004W	ubiquitin-dependent protein catabolic process	endopeptidase activity	nucleus*	Suppressor of mutant (ts on glycerol) tRNA gene deficient in the processing of its 3'-end; homologous to S. pombe PAD1 gene - global positive regulator of nuclear transcription and is involved in maintenance of chromatin structure	0.383	0.162	1.129	0.558	-0.014	-0.175	0.444	0.085	0.2	0.064	-0.137	0.042	11.9804	0.0907551	70.7401	0.618478	75.8943	0.762511	0.190812	0.142419	22.1202	22.6708
YBOX_IGR1000113		IGR_Chr14:(449542..449731)_31						0.29	1.053	0.331	0.558		0.238	0.176	0.207	0.286	-0.016		0.135	6.76023	0.0838799	57.6213	0.293769	68.3645	0.454338	0.229342	0.176095	10.5241	7.56409
YBOX_OCH1000132	SSB1	OCH_DS100_YDL229W	YDL229W	translation*	ATPase activity*	soluble fraction*	S000002388	0.341	0.256	1.073	0.557	0.85	0.309	0.538	0.566	0.438	0.113	0.902	0.484	11.9804	0.0855388	13.2091	0.0126097	13.9105	0.0421972	0.981251	0.849334	73.0763	80.5133
YJR033C_01	RAV1	YJR033C	YJR033C	vacuolar acidification*	molecular_function	cytoplasm*	Regulator of (H+)-ATPase in vacuolar membrane	0.064	0.345	1.252	0.554	-0.566	-0.562	0.53	-0.199	-0.076	-0.141	-0.305	-0.174	14.4965	0.101918	40.3338	0.379437	39.0787	0.311591	0.0675939	0.0611429	13.8024	9.93795
YPR161C_01	SGV1	YPR161C	YPR161C	protein amino acid phosphorylation*	cyclin-dependent protein kinase activity	nucleus	CDC28/cdc2 related protein kinase	0.081	1.059	0.523	0.554	-0.035	-0.251	0.017	-0.09	-0.018	-0.309	-1.143	-0.49	10.1536	0.087626	52.5725	0.58638	22.565	0.0905994	0.0744376	0.0223136	3.76593	3.19391
YLR154WA_01	YLR154W-A_ORF	YLR154W-A	YLR154W-A				mitochondrial protein of unknown function		0.552		0.552	0.664	0.892	-2.495	-0.313		-0.705	-0.498	-0.601	71.8704		43.4326	0.541035	3.60064	0.0696336	0.378468	0.099754	30.9659	0
YEL077C_01	YEL077C_ORF	YEL077C	YEL077C	biological_process	helicase activity	cellular_component	Hypothetical ORF	0.44	0.297	0.92	0.552	0.537	0.581	-1.201	-0.028	0.279	0.181	0.357	0.272	10.1536	0.0724298	66.9994	0.924079	19.0056	0.129865	0.175679	0.428153	40.7844	44.3725
YPR052C_01	NHP6A	YPR052C	YPR052C	positive regulation of transcription from RNA polymerase II promoter*	chromatin binding	nuclear chromatin	11 kDa nonhistone chromosomal protein	0.254	0.842	0.559	0.552	0.167	0.089	-0.304	-0.016	-0.164	-0.086	-0.336	-0.195	6.76023	0.0707915	64.8369	0.912058	34.6642	0.286762	0.0951912	0.044996	4.2795	3.19391
YEL027W_01	CUP5	YEL027W	YEL027W	endocytosis*	hydrogen ion transporter activity	integral to membrane*	17 kDa|VO sector subunit|dicyclohexylcarbodiimide binding subunit|proteolipid|vacuolar ATP synthase proteolipid C|vacuolar ATPase V0 domain subunit c (dicyclohexylcarbodiimide binding subunit) (17 kDa)	0.465	0.291	0.899	0.552	-0.095	0.593	0.688	0.395	0.489	-0.079	-0.685	-0.092	10.1536	0.0719103	43.4326	0.0459699	66.1411	0.665789	0.665172	0.0850219	56.0643	13.9557
YBOX_IGR1000040		IGR_Chr05:(complement(52350..52515))_85						0.374	0.263	1.018	0.552	1.048	0.986	0.286	0.773	-0.539	-0.263		-0.401	10.1536	0.0785115	4.25599	0.00330041	6.6153	0.146843	0.570841	0.037193	76.2365	3.51818
YIL143C_01	SSL2	YIL143C	YIL143C	transcription from RNA polymerase II promoter*	general RNA polymerase II transcription factor activity*	holo TFIIH complex*	DNA helicase|human XPBC, ERCC3 homolog	0.287	0.751	0.611	0.55	-0.417	-0.054	0.304	-0.056	0.435	0.833	-0.679	0.196	6.76023	0.067452	59.3661	0.733706	74.141	0.423007	0.0764921	0.357191	3.01913	48.2491
YPL110C_01	GDE1	YPL110C	YPL110C	glycerophospholipid catabolic process	glycerophosphocholine phosphodiesterase activity	cytoplasm*	Hypothetical ORF	0.872	1.355	-0.576	0.55	0.139	-0.076	0.384	0.149	0.012	-0.024	-0.165	-0.059	17.5985	0.156894	64.8369	0.354985	63.5117	0.656337	0.332748	0.138429	40.7844	20.0657
YLR161W_01	YLR161W_ORF	YLR161W	YLR161W	biological_process	molecular_function	cellular_component	Note: YLR156W, YLR159W, and YLR161W are identical.	1.195	0.998	-0.545	0.549	0.649	1.042	0.736	0.809	-0.073	0.06	0.066	0.018	17.5985	0.150588	1.96604	0.0017238	75.8943	0.892858	0.55486	0.183561	75.6026	26.6056
YBOX_TRN1000021	SUF1	TG(UCC)O	TG(UCC)O				S000006592	1.168	0.398	0.075	0.547		0.812		0.812	0.441			0.441	10.1536	0.0942545	52.5725		72.0453		0.458784	0.262064	76.0897	79.1625
YPL132W_01	COX11	YPL132W	YPL132W	aerobic respiration*	copper ion binding	mitochondrion*	Mitochondrial membrane protein required for assembly of active cytochrome c oxidase, probably involved in insertion of Cu(B) and magnesium	0.333	0.365	0.938	0.545	-0.312	-0.612	-1.708	-0.877	-0.1	0.093	-0.109	-0.039	10.1536	0.0704735	13.2091	0.0754358	66.1411	0.775355	0.0139039	0.078268	1.09592	9.93795
YBOX_OCH1000188	RPL8A	OCH_US100_YHL033C	YHL033C	translation	structural constituent of ribosome	cytosolic large ribosomal subunit (sensu Eukaryota)	S000001025	0.515	-0.32	1.44	0.545	-0.012	-0.106		-0.059	-0.392	-0.331		-0.361	23.7539	0.134936	21.4717	0.745249	6.6153	0.137314	0.135896	0.0683099	24.5808	8.74264
YIR033W_01	MGA2	YIR033W	YIR033W	positive regulation of transcription from RNA polymerase II promoter*	transcriptional activator activity	endoplasmic reticulum membrane	Product of gene unknown	0.214	0.456	0.964	0.545	-0.163	-0.046	0.859	0.217	1.716	1.772	1.356	1.615	10.1536	0.073809	59.3661	0.313668	0	7.88595e-06	0.37538	0.00908066	40.7844	20.0657
YGL157W_01	YGL157W_ORF	YGL157W	YGL157W	biological_process	oxidoreductase activity*	cytoplasm*	Oxidoreductase, catalyzes NADPH-dependent reduction of the bicyclic diketone bicyclo[2.2.2]octane-2,6-dione (BCO2,6D) to the chiral ketoalcohol (1R,4S,6S)-6-hydroxybicyclo[2.2.2]octane-2-one (BCO2one6ol)	0.37	0.756	0.51	0.545	0.438	0.048	0.584	0.357	1.483	0.818	0.638	0.98	5.78753	0.062823	43.4326	0.0628199	0.630685	0.00594571	0.587586	0.330355	30.9659	69.2866
YDR276C_01	PMP3	YDR276C	YDR276C	cation transport*	molecular_function	plasma membrane	hypothetical transmembrane protein			0.544	0.544	-0.462	-0.232	-0.066	-0.253			0.194	0.194	65.6251		30.2766	0.145932	73.4105		0.14404	0.661507	40.7844	77.0158
YDR258C_01	HSP78	YDR258C	YDR258C	response to stress*	ATPase activity*	mitochondrion*	heat shock protein 78	0.378	0.476	0.773	0.542	0.143	-0.2	-1.073	-0.377	-0.218	0.222		0.002	7.93541	0.0638437	27.8101	0.150266	72.9251	0.990812	0.0237747	0.088208	3.76593	8.74264
YKL161C_01	YKL161C_ORF	YKL161C	YKL161C	biological_process	protein kinase activity	cellular_component	Mpk1-like protein kinase; associates with Rlm1p	0.516	0.081	1.03	0.542	-0.185	-0.269	0.424	-0.01	0.451	0.969	1.384	0.935	11.9804	0.0821857	66.9994	0.952885	1.1615	0.010955	0.120047	0.385389	15.4816	74.6119
YPL215W_01	CBP3	YPL215W	YPL215W	protein complex assembly	molecular_function	mitochondrion*	Protein required for assembly of ubiquinol cytochrome-c reductase complex (cytochrome bc1 complex)	0.795	0.795	0.036	0.542	0.135	0.006	0.518	0.22	0.239		-0.131	0.054	6.76023	0.0789674	57.6213	0.188337	75.8943	0.794351	0.356405	0.140026	13.8024	7.56409
YBOX_OCH1000223	RPL41B	OCH_DS100_YDL133C-A	YDL133C-A	translation	structural constituent of ribosome	cytosolic large ribosomal subunit (sensu Eukaryota)	S000002293	0.705	0.511	0.41	0.542	1.228	1.313	1.156	1.232	1.223	0.676	0.077	0.659	5.78753	0.0620166	0	0.000331115	8.18927	0.0345802	0.0847675	0.771721	37.5921	82.8235
YBOX_SNO1000033	SNR32	SNR32	SNR32				S000007297	0.814	0.665	0.144	0.541	0.015	0.27	0.307	0.197	0.857	0.206	-0.415	0.216	6.76023	0.0706664	59.3661	0.22357	72.9251	0.36437	0.31121	0.39262	6.14137	44.3725
YBR045C_01	GIP1	YBR045C	YBR045C	spore wall assembly (sensu Fungi)*	protein phosphatase type 1 regulator activity*	prospore membrane*	Developmentally-regulated protein phosphatase 1 (Glc7) interacting protein which is required for spore formation.	0.441	0.639		0.54	-0.371	-0.254	0.349	-0.092	-0.194	-0.47		-0.332	2.36823	0.12915	55.3606	0.627237	9.3778	0.208784	0.162497	0.07792	1.76692	0.669282
YBOX_INT1000128	GLC7	INT_1_YER133W	YER133W	35S primary transcript processing*	protein phosphatase type 1 activity	nucleolus*	S000000935	0.089	0.363	1.169	0.54	-0.07	0.45	0.145	0.175	-0.004	-0.242		-0.123	14.4965	0.0876877	62.8205	0.295541	34.6642	0.538426	0.308094	0.077257	40.7844	7.56409
YBOX_TIL1000155	UTH1	TIL_YKR042W_UTH1_8_132	YKR042W	mitochondrion organization and biogenesis*	molecular_function	chitin- and beta-glucan-containing cell wall*	S000001750	-0.064	0.491	1.194	0.54	0.276	0.089	0.899	0.421	0.017	0.167	0.331	0.172	17.5985	0.0959861	37.5776	0.0406661	66.1411	0.249222	0.751911	0.302058	69.7816	44.3725
YNL053W_01	MSG5	YNL053W	YNL053W	protein amino acid dephosphorylation*	prenylated protein tyrosine phosphatase activity	cytoplasm	protein tyrosine phosphatase	0.217	0.51	0.89	0.539	-0.238	0.002	0.689	0.151	0.678	0.269	-0.026	0.307	10.1536	0.067971	66.9994	0.428303	43.2514	0.116223	0.267857	0.508402	28.0146	59.6964
YBOX_ONO1000079	YLR285C-A_ONO_ORF	YLR285C-A	YLR285C-A	biological_process	molecular_function	cellular_component	S000028569	0.112	0.901	0.603	0.539	0.074	0.072	0.4	0.182	0.543	0.43	0.903	0.625	10.1536	0.0726631	61.1263	0.255837	1.70556	0.0242309	0.295038	0.821986	17.9457	82.7836
YNL036W_01	NCE103	YNL036W	YNL036W	response to oxidative stress	carbonate dehydratase activity	cytoplasm*	carbonic anhydrase-like protein	0.361	0.714		0.538	0.011	0.034	0.507	0.184	1.261	0.946	1.059	1.089	1.8324	0.12695	61.1263	0.257788	0	0.00146761	0.580302	0.0895449	44.1155	69.2866
YOR366W_01	YOR366W_ORF	YOR366W	YOR366W				Hypothetical ORF	1.24	0.775	-0.401	0.538	0.204	-0.019	0.871	0.352	-0.26	-0.248		-0.254	17.5985	0.124498	45.8348	0.105874	13.9105	0.325174	0.648712	0.076298	60.762	4.30916
YPL054W_01	LEE1	YPL054W	YPL054W	biological_process	molecular_function	cellular_component	Product of gene unknown	0.402	0.153	1.054	0.536	-0.309	0.133	-0.084	-0.087	0.15	-0.039	0.934	0.348	14.4965	0.0792487	55.3606	0.586928	48.4323	0.134055	0.070279	0.614863	8.87054	74.6119
YAR073W_01	IMD1	YAR073W	YAR073W				IMP dehydrogenase homolog	1.046	1.014	-0.453	0.536	-0.042		0.266	0.112	0.111	0.117	0.313	0.18	17.5985	0.131753	70.7401	0.55228	59.3801	0.242841	0.236935	0.353396	28.0146	44.3725
YBOX_OCH1000023	SRD1	OCH_YCR018C_SRD1	YCR018C	rRNA processing	molecular_function	cytoplasm*	S000000611	0.908	0.793	-0.097	0.535	0.067	0.019	-0.411	-0.108	-0.403	-0.378	-0.341	-0.374	10.1536	0.0848931	52.5725	0.53492	6.6153	0.0864226	0.0754784	0.0229739	4.2795	2.15263
YPL234C_01	TFP3	YPL234C	YPL234C	vacuolar acidification	hydrogen ion transporting ATPase activity, rotational mechanism	integral to membrane*	vacuolar ATPase V0 domain subunit c' (17 kDa)|vacuolar H(+) ATPase 17 kDa subunit C	0.837	0.824	-0.059	0.534	-0.05	0.058	0.917	0.308	0.131	-0.412	-1.046	-0.442	7.93541	0.082739	52.5725	0.142652	26.1472	0.134739	0.543128	0.0293421	47.2948	3.19391
YIL148W_01	RPL40A	YIL148W	YIL148W	translation*	structural constituent of ribosome*	cytosolic large ribosomal subunit (sensu Eukaryota)	ribosomal protein L40A|also encodes a ubiquitin protein	1.08	0.361	0.162	0.534	0.744	0.331	0.51	0.528	2.809	1.627	2	2.145	10.1536	0.0794104	21.4717	0.01057	0	1.45005e-05	0.986905	0.00099336	71.1493	2.79086
YDR132C_01	YDR132C_ORF	YDR132C	YDR132C	biological_process	molecular_function	cytoplasm*	Hypothetical ORF	0.623	0.93	0.046	0.533	0.065	-0.207	0.439	0.099	0.131	-0.127	-0.448	-0.148	7.93541	0.0762129	69.8161	0.587693	59.3801	0.434092	0.207737	0.0615103	7.49211	4.74954
YKR061W_01	KTR2	YKR061W	YKR061W	protein amino acid N-linked glycosylation*	mannosyltransferase activity	Golgi apparatus	mannosyltransferase (putative)|type 2 membrane protein	0.207	0.608	0.785	0.533	0.584	0.468		0.526	0.134	0.329	0.742	0.402	10.1536	0.0643073	5.91758	0.0291992	16.4347	0.0500333	0.600823	0.700972	40.7844	72.0886
YBR189W_01	RPS9B	YBR189W	YBR189W	translation*	structural constituent of ribosome	cytosolic small ribosomal subunit (sensu Eukaryota)*	ribosomal protein S9B (S13) (rp21) (YS11)	0.818	-0.012	0.793	0.533	0.627	0.938	0.37	0.645	1.335	0.02	0.407	0.587	11.9804	0.0784451	7.75297	0.00385285	19.0056	0.0582434	0.754438	0.894767	76.6772	82.708
YBOX_INT1000057	RPL21B	INT_1_YPL079W	YPL079W	translation	structural constituent of ribosome	cytosolic large ribosomal subunit (sensu Eukaryota)	S000006000	0.771	0.888	-0.062	0.532	0.201	0.245		0.223	0.167	0.132	0.145	0.148	10.1536	0.0855092	64.8369	0.239047	59.3801	0.268099	0.261771	0.254002	22.1202	20.0657
YDR050C_01	TPI1	YDR050C	YDR050C	glycolysis	triose-phosphate isomerase activity	cytoplasm*	triosephosphate isomerase	0.522	0.24	0.834	0.532	0.858	0.982	0.55	0.797	0.844	0.412	0.536	0.597	10.1536	0.0669295	2.33242	0.00139661	1.70556	0.0295129	0.472971	0.860982	74.8634	82.4682
YMR255W_01	GFD1	YMR255W	YMR255W	mRNA export from nucleus	molecular_function	cytoplasm*	Great for FULL DEAD box protein activity	0.176	0.883		0.53	-0.494	-0.258	0.001	-0.25	-0.258	0.26	0.019	0.007	3.60973	0.148026	30.2766	0.177713	72.0453	0.961203	0.0929757	0.298368	1.32234	8.74264
YKL033W_01	YKL033W_ORF	YKL033W	YKL033W	biological_process	molecular_function	cytoplasm*	The authentic, non-tagged protein was localized to the mitochondria	0.018	0.264	1.307	0.53	-0.391	-0.321	0.605	-0.036	0.137	-0.027	0.37	0.16	20.1785	0.105089	62.8205	0.85584	70.8869	0.248743	0.139122	0.299973	28.0146	48.2491
YOR049C_01	RSB1	YOR049C	YOR049C	phospholipid translocation*	phospholipid-translocating ATPase activity	endoplasmic reticulum*	Resistance to Sphingoid long-chain Base. Putative transporter or flippase that translocates LCBs from the cytoplasmic side toward the extracytoplasmic side of the membrane.	0.322	0.272	0.986	0.527	-0.171	-0.376	-0.58	-0.376	-0.584	-0.225	0.268	-0.18	11.9804	0.0754338	21.4717	0.0798845	59.3801	0.368484	0.0177033	0.0585111	1.75996	8.74264
YOL157C_01	YOL157C_ORF	YOL157C	YOL157C	biological_process	molecular_function	cellular_component	Hypothetical ORF	0.288		0.762	0.525	-0.229		0.23	0.001	0.485	0.379	1.028	0.631	10.1536	0.132909	59.3661	0.997947	3.02344	0.0285709	0.275832	0.469963	17.9457	81.9016
YKR017C_01	YKR017C_ORF	YKR017C	YKR017C	biological_process	molecular_function	cellular_component	Hypothetical ORF	0.157	0.301	1.117	0.525	-0.056	-0.347	0.537	0.045	-0.039	-0.1	-0.747	-0.295	17.5985	0.0820248	72.5126	0.805536	34.6642	0.213053	0.173637	0.0407194	28.0146	6.56687
YER086W_01	ILV1	YER086W	YER086W	branched chain family amino acid biosynthetic process	threonine ammonia-lyase activity	mitochondrion	threonine deaminase	0.123	0.25	1.198	0.524	0.062		0.021	0.041	-0.04	0.089	0.549	0.199	17.5985	0.0950064	72.5126	0.811629	68.3645	0.223953	0.150138	0.356545	24.5808	54.4644
YPR183W_01	DPM1	YPR183W	YPR183W	protein amino acid N-linked glycosylation*	transferase activity, transferring glycosyl groups*	mitochondrion*	dolichol phosphate mannose synthase	0.968	1.394	-0.791	0.524	-0.18	0.232	0.348	0.133	0.533	0.166	-0.595	0.035	23.7539	0.192972	66.9994	0.427802	75.8943	0.863396	0.367496	0.275068	47.2948	44.3725
YAL053W_01	FLC2	YAL053W	YAL053W	protein folding*	FAD transporter activity	cytoplasm*	Protein of unknown function; green fluorescent protein (GFP)-fusion protein localizes to the cytoplasm in a punctate pattern	0.22	0.036	1.313	0.523	-0.557	-0.624		-0.59	0.052	0.567	0.485	0.368	20.1785	0.113158	21.4717	0.142465	19.0056	0.0497158	0.0266833	0.67609	2.14618	77.0158
YPR074C_01	TKL1	YPR074C	YPR074C	pentose-phosphate shunt	transketolase activity	cytoplasm	transketolase 1	0.27	0.758	0.537	0.522	-0.086	-0.198	-0.004	-0.096	-0.29	0.334	0.495	0.18	7.93541	0.0725015	52.5725	0.566605	72.9251	0.329197	0.0697435	0.319425	1.09592	36.1813
YBOX_OCH1000181	RPL21B	OCH_DS100_YPL079W	YPL079W	translation	structural constituent of ribosome	cytosolic large ribosomal subunit (sensu Eukaryota)	S000006000	-0.06	0.834	0.793	0.522	-0.612	0.12	0.478	-0.005	-0.05	0.343	0.758	0.35	14.4965	0.0932766	68.4978	0.981505	39.0787	0.100736	0.150159	0.640252	22.1202	72.0886
YJR075W_01	HOC1	YJR075W	YJR075W	cell wall mannoprotein biosynthetic process*	alpha-1,6-mannosyltransferase activity*	alpha-1,6-mannosyltransferase complex	mannosyltransferase (putative)	-0.175	-0.181	1.921	0.522	0.124	-0.136	0.355	0.114	-0.007	-0.327	-0.297	-0.21	34.168	0.211164	68.4978	0.483615	39.0787	0.19418	0.358384	0.110692	56.0643	29.7906
YCR060W_01	TAH1	YCR060W	YCR060W	protein folding	chaperone binding	cytoplasm*	Hypothetical ORF	0.383	0.658		0.521	0.278	0.216	0.348	0.281	0.129	-0.043	-1.07	-0.328	3.60973	0.149255	49.4276	0.0959529	43.2514	0.213718	0.840934	0.0979349	47.2948	6.56687
YBR256C_01	RIB5	YBR256C	YBR256C	riboflavin biosynthetic process	riboflavin synthase activity	soluble fraction	Riboflavin biosynthesis	0.419	0.606	0.535	0.52	-0.156	0.224	0.392	0.153	0.229	0.241	-1.171	-0.234	6.76023	0.0682338	64.8369	0.3604	59.3801	0.406815	0.26584	0.0639771	6.14137	9.93795
YPR057W_01	BRR1	YPR057W	YPR057W	spliceosome assembly	RNA binding	small nuclear ribonucleoprotein complex	spliceosomal snRNP component	0.636	0.402		0.519	0.004	-0.098	-2.135	-0.743	-0.283	0.197	-0.261	-0.116	2.36823	0.144428	21.4717	0.163352	59.3801	0.485156	0.0710698	0.165775	4.2795	4.74954
YBOX_SNO1000063	SNR47	SNR47	SNR47				S000006507	0.699	-0.166	1.024	0.519	0.437	0.638	0.623	0.566	-0.668	-0.176	-0.519	-0.454	17.5985	0.106612	9.77614	0.00935017	9.3778	0.0664504	0.901627	0.0247656	74.8634	4.30916
YOR349W_01	CIN1	YOR349W	YOR349W	post-chaperonin tubulin folding pathway*	beta-tubulin binding	cellular_component	tubulin folding cofactor D	0.133	0.198	1.223	0.518	-0.197	-0.048	0.024	-0.074	-0.374	0.206	-0.047	-0.072	20.1785	0.108437	55.3606	0.610623	66.1411	0.640728	0.0956452	0.100924	15.4816	20.0657
YPL172C_01	COX10	YPL172C	YPL172C	heme a biosynthetic process	protoheme IX farnesyltransferase activity	mitochondrion	farnesyl transferase (putative)	0.428	0.373	0.754	0.518	-0.088	-0.09	0.226	0.016	-0.108	0.011	-0.43	-0.176	10.1536	0.0719812	69.8161	0.916188	48.4323	0.316376	0.12537	0.0473187	3.76593	4.74954
YOR312C_01	RPL20B	YOR312C	YOR312C	translation*	structural constituent of ribosome	cytosolic large ribosomal subunit (sensu Eukaryota)	ribosomal protein L20B (L18B)	0.628	0.335	0.591	0.518	-0.04	0.234	0.943	0.379	1.061	0.399	0.548	0.669	7.93541	0.0702806	45.8348	0.0583406	2.89616	0.0237502	0.683334	0.698511	49.7552	82.8235
YBOX_ONO1000052	YHR213W-A_ONO_ORF	YHR213W-A	YHR213W-A	biological_process	molecular_function	cellular_component	S000028651	0.861	0.175		0.518		0.583		0.583	-0.475	-0.749		-0.612	4.73269	0.16478	59.3661		3.60064	0.0687841	0.670704	0.0656955	19.597	0.280355
YBOX_OCH1000253	YPL278C_OCH__ORF	OCH_YPL278C_YPL278C	YPL278C	biological_process	molecular_function	cellular_component	S000006199	0.86	0.175		0.517	0.018	0.037	0.572	0.209		-0.011	-0.572	-0.292	4.73269	0.171166	57.6213	0.240056	39.0787	0.325633	0.699125	0.153552	28.0146	6.56687
YGL104C_01	VPS73	YGL104C	YGL104C	protein targeting to vacuole	molecular_function	mitochondrion	0	-0.127	0.791	0.887	0.517	0.006	0.143	0.487	0.212	-0.047	-0.214	-0.078	-0.113	17.5985	0.106622	57.6213	0.221412	54.232	0.465991	0.387793	0.0738362	40.7844	12.0199
YMR135WA01	YMR135W-A_ORF	YMR135W-A	YMR135W-A				Hypothetical ORF	-0.273	0.383	1.437	0.516	-0.628	-0.751	-0.458	-0.612	-0.437	0.395	0.712	0.223	23.7539	0.147892	17.4873	0.0590802	72.0453	0.347384	0.0234298	0.485926	3.37685	69.2866
YML058W_01	SML1	YML058W	YML058W	response to DNA damage stimulus*	enzyme inhibitor activity	cytoplasm*	Suppressor of mec lethality. Ribonucleotide reductase inhibitor.	0.394	0.518	0.636	0.516	0.292	0.662	0.552	0.502	0.379	-0.066	-0.265	0.016	7.93541	0.0689615	25.2221	0.00905345	75.8943	0.913717	0.966381	0.116269	67.8014	12.0199
YLR349W_01	YLR349W_ORF	YLR349W	YLR349W				Hypothetical ORF	0.348	0.682		0.515		0.234	0.017	0.125	-0.151	0.171		0.01	1.8324	0.147021	64.8369	0.475078	72.9251	0.950362	0.44305	0.306838	3.76593	5.88929
YBOX_LTR1000021	YGLWOMEGA1_LTR	YGLWOMEGA1	YGLWOMEGA1				S000006948	0.562	0.147	0.832	0.514	-0.561	-0.301	-0.639	-0.5	-1.166	-0.588		-0.877	11.9804	0.0790263	17.4873	0.0454199	3.60064	0.0162731	0.0128893	0.016554	0.589789	0
YMR316W_01	DIA1	YMR316W	YMR316W	pseudohyphal growth*	molecular_function	cytoplasm	Protein of unknown function, involved in invasive and pseudohyphal growth; green fluorescent protein (GFP)-fusion protein localizes to the cytoplasm in a punctate pattern	0.455	0.493	0.591	0.513	0.544	0.263		0.404	0.299	0.457	0.707	0.488	7.93541	0.0641573	27.8101	0.0629143	4.12447	0.0259069	0.462573	0.941199	44.1155	79.1625
YIL091C_01	YIL091C_ORF	YIL091C	YIL091C	biological_process	RNA helicase activity	nucleus*	Protein required for cell viability	-0.034	0.346	1.223	0.512	-0.399	-0.568	0.644	-0.108	1.918	1.713	0.907	1.513	20.1785	0.11091	55.3606	0.641301	0.195108	4.96837e-05	0.122904	0.0209615	24.5808	44.3725
YBOX_SNO1000029	SNR68	SNR68	SNR68				S000006459	1.319	0.058	0.156	0.511	0.489	0.812	0.628	0.643	2.802	1.548	1.664	2.005	17.5985	0.119302	5.91758	0.00317508	0	2.48248e-05	0.725907	0.0027057	76.8754	8.74264
YPR028W_01	YOP1	YPR028W	YPR028W	vesicle-mediated transport	protein binding	integral to membrane	Ypt Interacting Protein. Regulates vesicular traffic in stressed cells either to facilitate membrane turnover or to decrease unnecessary secretion.	0.887	1.04	-0.407	0.507	0.187	0.15	0.037	0.125	0.244	-0.132	0.22	0.111	17.5985	0.139329	66.9994	0.35938	74.141	0.46277	0.297437	0.293644	30.9659	36.1813
YGR164W_01	YGR164W_ORF	YGR164W	YGR164W				Hypothetical ORF	0.042	0.969		0.506	0.553	0.703	1.099	0.785	-0.266	0.23	-0.045	-0.027	5.78753	0.187504	1.96604	0.00169451	68.3645	0.850558	0.26939	0.298649	69.7816	8.74264
YPL026C_01	SKS1	YPL026C	YPL026C	protein amino acid phosphorylation*	protein serine/threonine kinase activity	cytoplasm	multicopy suppressor of snf3 and grr1 mutants	0.461	0.549		0.505	-0.238	-0.244	-0.32	-0.267	-0.047	0.184	0.463	0.2	3.60973	0.159538	27.8101	0.0697541	66.1411	0.210198	0.0905854	0.687716	1.09592	54.4644
YBOX_IGR1000090		IGR_Chr11:(complement(527003..527159))_0						0.292	0.244	0.98	0.505	-0.395		0.066	-0.164	0.078	-0.188	0.125	0.005	14.4965	0.0960235	40.3338	0.42203	72.0453	0.970257	0.0798644	0.132111	5.41611	20.0657
YBL041W_01	PRE7	YBL041W	YBL041W	ubiquitin-dependent protein catabolic process	endopeptidase activity	proteasome core complex, beta-subunit complex (sensu Eukaryota)	proteasome subunit	0.006	0.19	1.319	0.505	0.024	-0.281	-0.138	-0.132	0.197	0.302	0.488	0.329	23.7539	0.133985	45.8348	0.384583	13.9105	0.0632027	0.0906546	0.639769	17.9457	74.6119
YPL248C_01	GAL4	YPL248C	YPL248C	positive regulation of transcription by galactose*	transcription factor activity*	nucleus	zinc finger transcription factor of the Zn(2)-Cys(6) binuclear cluster domain type	0.794	0.214		0.504	-0.984		-0.176	-0.58		-0.031		-0.031	3.60973	0.170108	17.4873	0.177978	72.0453		0.0828963	0.307507	1.09592	4.74954
YPL196W_01	OXR1	YPL196W	YPL196W	response to oxidative stress	molecular_function	mitochondrion	OXidation Resistance	0.462	0.546		0.504	-0.191	0.004	0.323	0.045		-0.147		-0.147	3.60973	0.156119	72.5126	0.771279	68.3645		0.388987	0.248395	3.76593	2.15263
YLR036C_01	YLR036C_ORF	YLR036C	YLR036C	biological_process	molecular_function	cellular_component	Hypothetical ORF	0.381	0.626		0.503	-0.397	-0.413	-0.355	-0.388	0.063	-0.138	-0.306	-0.127	4.73269	0.157145	21.4717	0.095743	59.3801	0.460145	0.0604796	0.180673	0.589789	8.74264
YBOX_OCH1000151	YHL049C_OCH_DS100_ORF	OCH_DS100_YHL049C	YHL049C	biological_process	molecular_function	cellular_component	S000001041	0.62	-0.156	1.043	0.502	0.432	0.345	-0.496	0.094	0.085	0.477		0.281	20.1785	0.121845	70.7401	0.658534	22.565	0.225534	0.285688	0.388306	44.1155	77.0158
YMR114C_01	YMR114C_ORF	YMR114C	YMR114C	biological_process	molecular_function	cytoplasm*	Hypothetical ORF	0.376	0.611	0.519	0.502	0.046	0.274	0.055	0.125	0.037	0.143	-0.13	0.017	7.93541	0.0809276	68.4978	0.366686	75.8943	0.901493	0.233893	0.128123	5.41611	7.56409
YLL042C_01	ATG10	YLL042C	YLL042C	protein targeting to vacuole*	APG12 conjugating enzyme activity	cytoplasm	protein-conjugating enzyme	0.324	0.68		0.502	0.394	-0.058		0.168	0.266	0.238		0.252	2.36823	0.168526	49.4276	0.406059	13.9105	0.202055	0.51522	0.619648	6.14137	26.6056
YER117W_01	RPL23B	YER117W	YER117W	translation*	structural constituent of ribosome	cytosolic large ribosomal subunit (sensu Eukaryota)	ribosomal protein L23B (L17aB) (YL32)	0.67	0.031	0.804	0.502	0.698	1.146	0.131	0.658	0.927	0.502	0.157	0.529	14.4965	0.0994309	10.7424	0.0101017	8.18927	0.0403144	0.679314	0.943229	77.0285	81.9016
YBOX_OCH1000265	YOR192C-C_OCH__ORF	OCH_YOR192C-C_YOR192C-C	YOR192C-C	biological_process	molecular_function	cellular_component	S000028857		1.204	-0.203	0.501	-0.413	-0.415	0.6	-0.076	-1.143	-1.083	-1.727	-1.318	41.8704	0.230168	57.6213	0.707926	1.27422	0.000259173	0.306464	0.00080717	10.5241	0
YBOX_TEL1000002		TEL_TEL13R						0.711	0.291		0.501	0.022	0.521	0.172	0.238	-0.198		1.838	0.82	1.8324	0.158935	55.3606	0.155938	43.2514	0.113322	0.780824	0.649649	67.8014	77.0158
YEL044W_01	IES6	YEL044W	YEL044W	metabolic process	molecular_function	nucleus	Protein that associates with the INO80 chromatin remodeling complex under low-salt conditions	0.711	0.627	0.166	0.501	0.287	0.24	0.71	0.412	0.504	0.354	0.261	0.373	7.93541	0.0811901	34.8969	0.0242628	6.6153	0.035028	0.793964	0.703058	44.1155	59.6964
YGL165C_01	YGL165C_ORF	YGL165C	YGL165C				Hypothetical ORF	0.3	0.248	0.956	0.501	0.614	0.665	0.375	0.551	0.399	0.207	0.147	0.251	14.4965	0.0893668	13.2091	0.00913281	30.2752	0.103971	0.890632	0.45537	74.5056	54.4644
YOR131C_01	YOR131C_ORF	YOR131C	YOR131C	biological_process	molecular_function	cytoplasm*	Hypothetical ORF	0.45	0.752	0.298	0.5	-0.909	-1.098	-0.193	-0.733	-0.644	-0.782	-0.197	-0.541	7.93541	0.0769182	17.4873	0.0954479	8.18927	0.0322543	0.0223703	0.0143375	0	0.487573
YGL098W_01	USE1	YGL098W	YGL098W	ER to Golgi vesicle-mediated transport*	SNAP receptor activity	endoplasmic reticulum	Use1p is a SNARE and forms a complex with the SNAREs Sec22p, Sec20p and Ufe1p. The protein is localized to the ER and use1 mutants show defects in retrograde traffic from the Golgi to the ER	0.391	-0.038	1.146	0.5		-0.107	0.21	0.051	0.037		0.302	0.169	20.1785	0.113008	62.8205	0.795576	66.1411	0.349468	0.188108	0.27121	28.0146	48.2491
YAR029W_01	YAR029W_ORF	YAR029W	YAR029W	biological_process	molecular_function	cytoplasm	Member of DUP240 gene family but contains no transmembrane domains; green fluorescent protein (GFP)-fusion protein localizes to the cytoplasm in a punctate pattern	0.403	0.167	0.93	0.5	0.03	-0.027	0.452	0.152	-0.051	-0.033	0.446	0.121	14.4965	0.0886328	64.8369	0.360571	74.141	0.468604	0.305114	0.26163	28.0146	36.1813
YML133C_01	YML133C_ORF	YML133C	YML133C	biological_process	helicase activity	mitochondrion	Hypothetical ORF	0.397	0.382	0.719	0.499	0.476	0.486	-0.616	0.115	0.148	0.114	-0.154	0.036	11.9804	0.0743658	69.8161	0.593649	75.8943	0.807746	0.287754	0.156113	40.7844	13.9557
YPL279C_01	YPL279C_ORF	YPL279C	YPL279C	biological_process	molecular_function	cellular_component	Hypothetical ORF	0.832	1.169	-0.505	0.499	-0.05	0.083	0.776	0.27	-0.259	-0.3	-0.899	-0.486	20.1785	0.159942	52.5725	0.176879	13.9105	0.0613923	0.572623	0.0335338	56.0643	4.30916
YBOX_INT1000246	STO1	INT_1_YMR125W	YMR125W	telomere maintenance*	mRNA binding	commitment complex*	S000004732	0.552	0.443		0.498		0.069	0.187	0.128		-0.223		-0.223	1.8324	0.148233	69.8161	0.469757	66.1411		0.453935	0.212614	4.2795	2.15263
YBL111C_01	YBL111C_ORF	YBL111C	YBL111C	biological_process	molecular_function	cellular_component	Hypothetical ORF	0.276	0.286	0.93	0.497	0.288	0.225	-0.088	0.142	0.034	-0.011	0.225	0.083	14.4965	0.084414	66.9994	0.360082	74.8048	0.547568	0.28741	0.208459	30.9659	26.6056
YCL073C_01		0						0.331	0.662		0.497		0.133	0.421	0.277	0.442	0.126		0.284	2.36823	0.151337	49.4276	0.170016	75.8943	0.215575	0.660893	0.670887	17.9457	26.6056
YLR264W_01	RPS28B	YLR264W	YLR264W	translation*	structural constituent of ribosome	cytosolic small ribosomal subunit (sensu Eukaryota)	ribosomal protein S28B (S33B) (YS27)	0.272	0.221	0.997	0.497	1.106	1.29	-0.786	0.537	0.62	0.359	0.09	0.356	17.5985	0.0905158	40.3338	0.132024	19.0056	0.0795533	0.931028	0.69095	76.2365	74.6119
YOR143C_01	THI80	YOR143C	YOR143C	thiamin diphosphate biosynthetic process	thiamin diphosphokinase activity	cytoplasm	thiamin pyrophosphokinase	0.068	0.275	1.146	0.496	-0.873	-0.63	-0.3	-0.601	-1.063	-0.53	0.65	-0.314	20.1785	0.10934	17.4873	0.0712708	54.232	0.325276	0.0216843	0.0818626	1.32234	13.9557
YBR284W_01	YBR284W_ORF	YBR284W	YBR284W	telomere maintenance	molecular_function	cellular_component	Hypothetical ORF	0.598	0.585	0.304	0.496	0.013	0.013		0.013	-0.08	-0.321	0.368	-0.011	6.76023	0.0739414	69.8161	0.946792	72.0453	0.947446	0.133	0.126613	3.76593	9.93795
YPL219W_01	PCL8	YPL219W	YPL219W	regulation of glycogen biosynthetic process*	cyclin-dependent protein kinase regulator activity	cyclin-dependent protein kinase holoenzyme complex	cyclin	0.379	0.155	0.949	0.494	0.217	0.009		0.113	-0.034	-0.105		-0.069	17.5985	0.0925934	52.5725	0.566858	75.2331	0.700692	0.226563	0.108716	15.4816	9.93795
YMR143W_01		0						-0.215	0.115	1.581	0.494	0.261	0.218	0.552	0.344	0.085	0.512	0.142	0.246	31.4172	0.177269	43.4326	0.0692197	48.4323	0.125692	0.717336	0.54237	71.1493	74.6119
YBOX_OCH1000240	COS2	OCH_YBR302C_COS2	YBR302C	biological_process	molecular_function	vacuole, cell cycle-correlated morphology	S000000506	0.584	1.085	-0.189	0.493	0.248	-0.073	0.212	0.129	0.241	-0.238	0.039	0.014	17.5985	0.118773	66.9994	0.369273	75.8943	0.917129	0.314942	0.183104	24.5808	20.0657
YBOX_IGR1000084		IGR_Chr11:(145705..145879)_1							-0.444	1.431	0.493	-0.267	0.315	0.859	0.302		0.318		0.318	28.1667	0.280363	52.5725	0.157253	72.9251		0.950119	0.57735	73.8795	82.2311
YGL180W_01	ATG1	YGL180W	YGL180W	autophagy*	protein serine/threonine kinase activity	cytosol*	protein kinase	0.061	0.199	1.215	0.492	-0.354	-0.108	0.302	-0.053	0.379	0.236	0.394	0.336	23.7539	0.109755	59.3661	0.73909	8.18927	0.0650167	0.139926	0.676839	22.1202	77.0158
YPR018W_01	RLF2	YPR018W	YPR018W	chromatin silencing at silent mating-type cassette*	transcription regulator activity	nucleus*	chromatin assembly factor-I (CAF-I) p90 subunit	0.932	0.753	-0.209	0.492	-0.038	-0.155	0.265	0.024	0.259	0.041	-0.519	-0.073	14.4965	0.107072	70.7401	0.884345	66.1411	0.663577	0.1976	0.128521	10.5241	13.9557
YER186C_01	YER186C_ORF	YER186C	YER186C	biological_process	molecular_function	cellular_component	Hypothetical ORF	0.221	0.163	1.091	0.492	0.265	-0.063	0.049	0.084	0.623	0.216	-0.587	0.084	20.1785	0.0944238	70.7401	0.591672	75.8943	0.67856	0.250509	0.282496	30.9659	44.3725
YJR082C_01	EAF6	YJR082C	YJR082C	DNA repair*	H3/H4 histone acetyltransferase activity	nucleus*	Stable subunit of the NuA4 complex	0.418	0.529	0.526	0.491	-0.088	-0.667	0.611	-0.048	0.139	0.05	0.213	0.134	7.93541	0.0695246	61.1263	0.823018	70.8869	0.320269	0.140083	0.26685	11.5089	16.715
YKR048C_01	NAP1	YKR048C	YKR048C	budding cell bud growth*	histone binding	cytoplasm*	nucleosome assembly protein I	0.344	0.557	0.571	0.491	-0.193	0.223	0.623	0.218	0.835	0.331	-0.186	0.327	10.1536	0.0711753	57.6213	0.254262	54.232	0.136593	0.434025	0.650162	28.0146	69.2866
YBR043C_01	QDR3	YBR043C	YBR043C	multidrug transport	multidrug efflux pump activity	plasma membrane*	Protein of unknown function, may have a role in drug resistance	0.236	0.348	0.886	0.49	-0.179	0.079	-0.532	-0.211	0.03	0.069	-0.134	-0.012	17.5985	0.0865087	37.5776	0.187484	70.8869	0.93436	0.0444573	0.126485	5.41611	16.715
YGR111W_01	YGR111W_ORF	YGR111W	YGR111W	regulation of cell size	molecular_function	cytoplasm*	Hypothetical ORF	0.025	0.216	1.229	0.49	-0.122	-0.123	-0.102	-0.116	-0.378	-0.01	0.507	0.04	23.7539	0.122586	45.8348	0.401573	75.8943	0.819802	0.0948022	0.224783	15.4816	40.73
YFR020W_01	YFR020W_ORF	YFR020W	YFR020W				Hypothetical ORF	0.199	0.274	0.997	0.49	-0.258	-0.126	0.795	0.137	0.105	-0.103	-1.676	-0.558	17.5985	0.0955196	68.4978	0.508548	34.6642	0.116705	0.341148	0.0361862	40.7844	6.56687
YER172C_01	BRR2	YER172C	YER172C	U2-type spliceosome conformational change to release U4 and U1	RNA splicing factor activity, transesterification mechanism*	U4/U6 x U5 tri-snRNP complex*	DEIH-box ATPase	0.233	1.361	-0.127	0.489	-0.752	-0.459	0.092	-0.373	-0.592	-0.724	-0.926	-0.747	20.1785	0.143775	21.4717	0.123323	3.02344	0.00737443	0.0448776	0.00700301	3.76593	0.732953
YPR120C_01	CLB5	YPR120C	YPR120C	G1/S transition of mitotic cell cycle*	cyclin-dependent protein kinase regulator activity	nucleus	B-type cyclin	0.939	1.063	-0.534	0.489	0.186	0.141	0.349	0.225	0.138	-0.15		-0.006	23.7539	0.164262	55.3606	0.147945	72.0453	0.972079	0.500603	0.198259	47.2948	20.0657
YJL199C_01	MBB1	YJL199C	YJL199C				Hypothetical ORF	0.007	0.228	1.233	0.489	0.489	0.011		0.25	-0.089	-0.258		-0.174	23.7539	0.123106	49.4276	0.288138	22.565	0.426076	0.377598	0.0995364	34.2369	9.93795
YHL020C_01	OPI1	YHL020C	YHL020C	telomere maintenance*	transcription corepressor activity	nucleus	Transcriptional regulator of a variety of genes; phosphorylation by protein kinase A stimulates Opi1p function in negative regulation of phospholipid biosynthetic genes	0.365	0.735	0.36	0.487	0.404	0.061	-0.18	0.095	0.417	0.111	-0.721	-0.064	7.93541	0.0810408	70.7401	0.601742	68.3645	0.752348	0.242229	0.116785	11.5089	13.9557
YDR228C_01	PCF11	YDR228C	YDR228C	mRNA cleavage*	protein binding	mRNA cleavage factor complex	cleavage and polyadenylation factor CF I component involved in pre-mRNA 3'-end processing			0.486	0.486	0.015	0.073	-1.302	-0.405			-0.28	-0.28	67.2458		27.8101	0.177981	66.1411		0.151846	0.382152	8.87054	48.2491
YBOX_ONO1000069	PCC1	YKR095W-A	YKR095W-A	positive regulation of transcription from RNA polymerase II promoter*	chromatin DNA binding	nuclear chromatin*	S000028512	0.396	0.527	0.535	0.486	-0.252	-0.074	0.468	0.047	0.31		-0.03	0.14	10.1536	0.0744452	72.5126	0.784622	75.2331	0.448953	0.181847	0.217334	5.5865	12.0199
YBOX_TIL1000137	DSE2	TIL_YHR143W_DSE2_7_80	YHR143W	cell wall organization and biogenesis*	glucan 1,3-beta-glucosidase activity	chitin- and beta-glucan-containing cell wall*	S000001186	0.402	0.418	0.637	0.486	0.072	0.043	0.506	0.207	1.426	0.703	-0.03	0.7	10.1536	0.0760113	57.6213	0.218601	11.307	0.0429149	0.394565	0.61346	17.9457	81.7311
YPR053C_01	YPR053C_ORF	YPR053C	YPR053C				Hypothetical ORF	0.153	0.27	1.033	0.485	0.061	0.229	-2.067	-0.592	-0.601	-0.093	-0.056	-0.25	20.1785	0.100034	21.4717	0.190681	39.0787	0.237499	0.0583764	0.0580748	15.4816	7.56409
YDR365WB01	YDR365W-B_ORF	YDR365W-B	YDR365W-B				TyB Gag-Pol protein; proteolytically processed to make the Gag, RT, PR, and IN proteins that are required for retrotransposition			0.485	0.485	-0.014	-0.43	0.845	0.134			0.3	0.3	67.2458		68.4978	0.541512	72.0453		0.93241	0.829668	76.6772	80.5133
YIR018W_01	YAP5	YIR018W	YIR018W	positive regulation of transcription from RNA polymerase II promoter*	RNA polymerase II transcription factor activity	nucleus	bZIP (basic-leucine zipper) protein|transcription factor	0.275	0.692		0.484	-0.212	-0.167	0.197	-0.061	1.894	1.855	2.4	2.05	3.60973	0.16791	57.6213	0.696668	0	6.61094e-06	0.209215	0.000116264	1.75996	2.13107
YBOX_ONO1000117	YOR072W-B_ONO_ORF	YOR072W-B	YOR072W-B	biological_process	molecular_function	cellular_component	S000028516	0.961	0.54	-0.05	0.484	-0.219	0.155	0.161	0.032	0.157	-0.172	-0.73	-0.248	14.4965	0.109363	72.5126	0.825417	48.4323	0.291666	0.190382	0.0684865	8.87054	6.56687
YNL248C_01	RPA49	YNL248C	YNL248C	ribosome biogenesis and assembly*	DNA-directed RNA polymerase activity	DNA-directed RNA polymerase I complex	RNA polymerase A 49 kDa alpha subunit	-0.049	0.173	1.329	0.484	-0.226	-0.163	0.495	0.035	0.182	0.179	0.652	0.338	28.1667	0.143698	72.5126	0.838041	26.1472	0.0928682	0.242126	0.706485	40.7844	79.1625
YIL089W_01	YIL089W_ORF	YIL089W	YIL089W	biological_process	molecular_function	cellular_component	Hypothetical ORF	0.637	0.33		0.484	0.255	-0.001	0.614	0.289	1.095	0.53		0.813	3.60973	0.164261	49.4276	0.118493	1.1615	0.0428755	0.917427	0.546577	44.1155	82.4682
YDR086C_01	SSS1	YDR086C	YDR086C	SRP-dependent cotranslational protein targeting to membrane, translocation*	protein transporter activity	endoplasmic reticulum membrane*	ER protein|Sec61 trimeric complex component|Ssh1 trimeric complex component	0.895	0.443	0.114	0.484	0.451	0.143	0.886	0.493	0.535	0.265	-0.751	0.016	11.9804	0.0961698	30.2766	0.0234468	75.8943	0.937986	0.97963	0.204434	71.1493	29.7906
YIL139C_01	REV7	YIL139C	YIL139C	DNA repair*	zeta DNA polymerase activity	mitochondrion*	DNA polymerase zeta (pol-zeta) subunit	-0.015	0.155	1.308	0.483	-0.415	-0.189	0.541	-0.021	1.874	1.685	1.378	1.646	28.1667	0.138417	64.8369	0.911739	0	6.00782e-06	0.191715	0.00881314	37.5921	29.7906
YJL214W_01	HXT8	YJL214W	YJL214W	hexose transport	glucose transporter activity*	plasma membrane	hexose permease	0.934	1.019	-0.505	0.483		0.303	0.082	0.192	1.319	1.009	2.212	1.513	23.7539	0.163187	62.8205	0.3412	0.350504	7.9398e-05	0.353902	0.0273843	47.2948	40.73
YBOX_TIL1000065	PFK26	TIL_YIL107C_PFK26_4_125	YIL107C	fructose 2,6-bisphosphate metabolic process*	6-phosphofructo-2-kinase activity	cytoplasm	S000001369	0.666	1.074	-0.295	0.482	0.026	0.045	-0.019	0.017	1.106	1.519	1.368	1.331	20.1785	0.13507	69.8161	0.906535	0	0.000148505	0.21228	0.0557209	15.4816	40.73
YDL008W_01	APC11	YDL008W	YDL008W	mitotic sister chromatid segregation*	protein binding*	anaphase-promoting complex	anaphase promoting complex (APC) subunit	0.559	0.508	0.38	0.482	0.222	0.114	0.658	0.331	0.137	-0.155	-0.825	-0.281	7.93541	0.0741434	45.8348	0.0699052	43.2514	0.249614	0.6523	0.0502534	30.9659	4.30916
YIL108W_01	YIL108W_ORF	YIL108W	YIL108W	biological_process	molecular_function	cytoplasm	Hypothetical ORF	0.411	0.31	0.724	0.482	0.527	0.287	0.62	0.478	1.35	1.602	2.263	1.738	14.4965	0.0793343	25.2221	0.0184319	0	2.46528e-05	0.991725	0.00401137	69.7816	7.56409
YDL099W_01	BUG1	YDL099W	YDL099W	ER to Golgi vesicle-mediated transport	molecular_function	cytoplasm	Protein of unknown function; green fluorescent protein (GFP)-fusion protein localizes to the cytoplasm in a punctate pattern	0.175	0.183	1.085	0.481	0.08	-0.004	0.335	0.137	0.326	0.445	-1.01	-0.08	20.1785	0.115642	66.9994	0.376972	68.3645	0.755062	0.328065	0.164247	37.5921	33.0597
YIL023C_01	YKE4	YIL023C	YIL023C	zinc ion transport	zinc ion transporter activity	endoplasmic reticulum	Hypothetical ORF	0.072	0.451	0.919	0.481	-0.09	0.099	0.754	0.254	1.751	1.479	2.107	1.779	17.5985	0.104143	55.3606	0.215967	0	1.30673e-05	0.535333	0.00322595	47.2948	7.56409
YPL094C_01	SEC62	YPL094C	YPL094C	posttranslational protein targeting to membrane	protein binding*	endoplasmic reticulum membrane*	ER protein translocation apparatus membrane component	0.685	1.187	-0.432	0.48	-0.164	0.068	0.361	0.088	-0.094	-0.242	0.084	-0.084	23.7539	0.166662	70.7401	0.587741	63.5117	0.596635	0.310216	0.146461	34.2369	16.715
YBOX_INT1000252	YIL177C_INT_1	INT_1_YIL177C	YIL177C	biological_process	helicase activity	cellular_component	S000001439	0.207	0.309	0.922	0.479	0.607	0.685	-1.572	-0.093	-0.138	0.278	0.463	0.201	17.5985	0.101299	59.3661	0.794907	68.3645	0.223435	0.2224	0.416981	47.2948	48.2491
YLR157C_01	ASP3-2	YLR157C	YLR157C	asparagine catabolic process*	asparaginase activity	cell wall-bounded periplasmic space	nitrogen catabolite-regulated cell-wall L-asparaginase II	0.375	0.312	0.749	0.479	0.031	0.011	0.06	0.034	0.902	0.673	-0.35	0.408	14.4965	0.0897018	72.5126	0.806929	48.4323	0.108609	0.173758	0.854081	6.14137	80.5133
YKR102W_01	FLO10	YKR102W	YKR102W	flocculation via cell wall protein-carbohydrate interaction	mannose binding	chitin- and beta-glucan-containing cell wall	Protein with similarity to flocculation protein Flo1p	0.597	0.361		0.479	-0.075	0.201	0.371	0.166	-0.253	0.016		-0.118	4.73269	0.170141	62.8205	0.296302	75.2331	0.563607	0.609267	0.183266	30.9659	4.30916
YDR085C_01	AFR1	YDR085C	YDR085C	pheromone-dependent signal transduction during conjugation with cellular fusion*	receptor signaling protein activity	mating projection base	cytoskeletal protein|similar to arrestins	0.353	0.606		0.479	-0.052	0.059	0.523	0.177	0.163	0.141	-0.168	0.045	3.60973	0.170119	62.8205	0.299062	75.8943	0.755695	0.646478	0.348435	37.5921	12.0199
YBOX_OCH1000145	RPL7A	OCH_DS100_YGL076C	YGL076C	translation	structural constituent of ribosome	cytosolic large ribosomal subunit (sensu Eukaryota)	S000003044	-0.073	0.399	1.112	0.479	0.127	-0.127	1.218	0.406	0.677	0.458	0.868	0.668	23.7539	0.127114	45.8348	0.103302	1.1615	0.0209106	0.855104	0.647039	72.1491	81.7311
YEL040W_01	UTR2	YEL040W	YEL040W	cell wall organization and biogenesis	molecular_function	chitin- and beta-glucan-containing cell wall*	(alias: Congo Red Hypersensitivity)	0.174	0.184	1.076	0.478	-0.068	-0.074	-1.253	-0.465	0.175	0.187	-0.281	0.027	20.1785	0.121512	21.4717	0.0919876	75.8943	0.861082	0.0307031	0.199205	7.49211	33.0597
YLR223C_01	IFH1	YLR223C	YLR223C	transcription from RNA polymerase II promoter*	transcription factor activity*	nucleus*	weak RNA-dependent ATPase activity which is not specific for rRNA	0.52	0.013	0.9	0.478	-0.523	-0.246	0.816	0.016	-0.154	0.139	-1.033	-0.349	20.1785	0.112935	69.8161	0.945591	39.0787	0.179415	0.230309	0.0513332	34.2369	7.56409
YDR139C_01		0						0.158	0.388	0.889	0.478	0.182	0.246	0.385	0.271	0.362	0.274	0.253	0.296	17.5985	0.1051	49.4276	0.0927285	11.307	0.100091	0.542845	0.603429	44.1155	65.7184
YBOX_ONO1000048	YHR050W-A_ONO_ORF	YHR050W-A	YHR050W-A	biological_process	molecular_function	cellular_component	S000028832	0.371	0.3	0.762	0.478	0.651	0.254		0.453	0.129			0.129	14.4965	0.0955544	30.2766	0.0701117	75.8943		0.606185	0.180688	40.7844	6.56687
YBOX_TIL1000213	ICY2	TIL_US300_YPL250C_23_0	YPL250C	biological_process	molecular_function	cellular_component	S000006171	0.105	1.483	-0.157	0.477	1.055	1.249	0.524	0.943	-0.068		-0.676	-0.372	23.7539	0.179433	1.22067	0.00170096	26.1472	0.194128	0.301866	0.0988314	69.7816	8.74264
YBR239C_01	YBR239C_ORF	YBR239C	YBR239C	biological_process	molecular_function	cytoplasm*	Hypothetical ORF	0.357	0.594		0.475	-0.429	-0.31	0.062	-0.226	0.092	-0.562		-0.235	4.73269	0.180055	32.0914	0.247647	26.1472	0.394369	0.0989855	0.145981	1.32234	5.88929
YGR050C_01	YGR050C_ORF	YGR050C	YGR050C				Hypothetical ORF	0.479	0.471		0.475	0.427	0.341	0.117	0.295	-0.164	-0.332		-0.248	3.60973	0.177902	49.4276	0.0881363	16.4347	0.348409	0.944215	0.130978	49.7552	2.79086
YDR327W_01	YDR327W_ORF	YDR327W	YDR327W				Protein required for cell viability	-0.128	0.462	1.087	0.474	-0.078	-0.704	-1.098	-0.627	-0.879	-0.333	-0.362	-0.525	23.7539	0.136181	17.4873	0.0744575	8.18927	0.0400711	0.0267429	0.0239521	3.01913	4.30916
YBOX_INT1000061	RPL43A	INT_1_YPR043W	YPR043W	translation	structural constituent of ribosome	cytosolic large ribosomal subunit (sensu Eukaryota)	S000006247	0.627	0.38	0.416	0.474	0.079	0.185	-0.073	0.064	-0.057	0.105	0.181	0.076	10.1536	0.0908192	72.0312	0.698178	75.2331	0.587468	0.220715	0.218189	3.76593	12.0199
YBR196C_01	PGI1	YBR196C	YBR196C	glycolysis*	glucose-6-phosphate isomerase activity	mitochondrion*	glucose-6-phosphate isomerase	0.61	0.396	0.415	0.474	-0.015	-0.025	0.559	0.173	1.276	0.418	0.781	0.825	10.1536	0.0907222	62.8205	0.323503	1.20325	0.0153192	0.376079	0.405569	13.8024	74.6119
YGL064C_01	MRH4	YGL064C	YGL064C	ribosome biogenesis and assembly	RNA helicase activity	mitochondrion	mitochondrial DEAD box RNA helicase	0.297	0.132	0.992	0.474	0.095	0.16	0.604	0.286	0.177	-0.486	-0.017	-0.109	20.1785	0.115956	49.4276	0.112158	63.5117	0.534744	0.600165	0.10288	49.7552	16.715
YPR069C_01	SPE3	YPR069C	YPR069C	pantothenate biosynthetic process*	spermidine synthase activity	cytoplasm*	putrescine aminopropyltransferase (spermidine synthase)	0.96	0.648	-0.193	0.472	0.217	0.016	-0.033	0.067	-0.099	0.028	-1.579	-0.55	17.5985	0.136051	72.0312	0.682745	30.2752	0.109394	0.266975	0.0396234	17.9457	5.88929
YPL086C_01	ELP3	YPL086C	YPL086C	regulation of transcription from RNA polymerase II promoter*	histone acetyltransferase activity	cytoplasm*	histone acetyltransferase|RNA polymerase II Elongator subunit	0.97	1.175	-0.73	0.472	0.033	-0.215	0.671	0.163	0.136	0.133	-0.211	0.019	31.4172	0.21867	64.8369	0.388701	75.8943	0.88909	0.475993	0.277168	49.7552	40.73
YLR199C_01	YLR199C_ORF	YLR199C	YLR199C	biological_process	molecular_function	cytoplasm	Hypothetical ORF	0.193	0.399	0.824	0.472	0.085	0.136	0.653	0.291	0.164	0.048	-0.152	0.02	17.5985	0.103553	49.4276	0.122587	75.8943	0.886319	0.60681	0.175708	47.2948	20.0657
YPL243W_01	SRP68	YPL243W	YPL243W	protein targeting to ER*	signal sequence binding	signal recognition particle, endoplasmic reticulum targeting	signal recognition particle component		0.844	0.101	0.472	0.202	0.007	0.783	0.331	0.229	-0.191	-0.717	-0.226	23.7539	0.20271	49.4276	0.0919761	54.232	0.263918	0.962486	0.128756	37.5921	7.56409
YOR391C_01	HSP33	YOR391C	YOR391C	biological_process	unfolded protein binding*	cellular_component	0	0.748	0.194		0.471	0.008	0.3	0.139	0.149	-0.399		0.582	0.092	4.73269	0.185459	64.8369	0.335599	75.8943	0.697714	0.597988	0.434057	47.2948	36.1813
YDR542W_01	YDR542W_ORF	YDR542W	YDR542W	biological_process	molecular_function	cellular_component	Hypothetical ORF	0.725	1.096	-0.407	0.471	0.545	0.461	0.839	0.615	0.179	-0.128	-0.068	-0.006	23.7539	0.162256	6.9611	0.0018824	72.0453	0.966398	0.713143	0.202548	76.9639	26.6056
YLR175W_01	CBF5	YLR175W	YLR175W	ribosome biogenesis and assembly*	pseudouridylate synthase activity	nucleolus*	major low affinity 55 kDa centromere/microtubule binding protein	0.514	0.392	0.504	0.47	0.248	0.255	0.473	0.325	0.604	0.254	-0.285	0.191	10.1536	0.0846171	45.8348	0.0526414	72.0453	0.308353	0.658333	0.414334	28.0146	44.3725
YFL012W_01	YFL012W_ORF	YFL012W	YFL012W	biological_process	molecular_function	cellular_component	Hypothetical ORF	-0.353	0.206	1.555	0.469	-0.196	0.289		0.047					34.168	0.201094	69.8161	0.818479	75.8943		0.278524	0.228317	40.7844	20.0657
YBR249C_01	ARO4	YBR249C	YBR249C	aromatic amino acid family biosynthetic process	3-deoxy-7-phosphoheptulonate synthase activity	cytoplasm*	3-deoxy-D-arabino-heptulosonate 7-phosphate (DAHP) synthase isoenzyme	0.012	0.318	1.078	0.469	0.546	0.326	-0.655	0.072	-0.168	-0.109	-0.245	-0.174	23.7539	0.123274	72.0312	0.749259	34.6642	0.306726	0.307109	0.0821804	47.2948	12.0199
YBOX_IGR1000126		IGR_Chr15:(680790..680937)_73						0.483	0.454		0.469	0.408	-0.088		0.16	-0.338	-0.21		-0.274	2.36823	0.169957	49.4276	0.473112	13.9105	0.312327	0.490996	0.123843	6.14137	2.79086
YBOX_TIL1000140	MRH1	TIL_YDR033W_MRH1_1_14	YDR033W	biological_process	molecular_function	mitochondrion*	S000002440	0.033	0.638	0.736	0.469	0.321	0.333		0.327	-0.202		-0.122	-0.162	17.5985	0.103053	49.4276	0.115307	34.6642	0.435096	0.465774	0.0871473	30.9659	6.56687
YGL209W_01	MIG2	YGL209W	YGL209W	negative regulation of transcription from RNA polymerase II promoter by glucose	specific transcriptional repressor activity*	nucleus	contains zinc fingers very similar to zinc fingers in Mig1p	0.518	0.997	-0.11	0.468	0.365	0.114	0.87	0.45	0.945	0.538		0.742	17.5985	0.1264	34.8969	0.0345266	0.528093	0.0515402	0.96063	0.946929	71.1493	82.8235
YLR206W_01	ENT2	YLR206W	YLR206W	endocytosis*	clathrin binding	actin cortical patch	Epsin-like protein required for endocytosis and actin patch assembly and functionally redundant with Ent1p; contains clathrin-binding motif at C-terminus	0.535	1.029	-0.162	0.467	-0.454	-0.431	0.095	-0.263	0.876	0.091	-0.2	0.256	17.5985	0.130998	30.2766	0.143012	70.8869	0.227479	0.0570088	0.57941	2.5898	69.2866
YBL081W_01	YBL081W_ORF	YBL081W	YBL081W	biological_process	molecular_function	cellular_component	Hypothetical ORF	0.68	0.956	-0.234	0.467	-0.781	-0.052	0.182	-0.217	0.607	0.575	-0.051	0.377	17.5985	0.134812	37.5776	0.275676	26.1472	0.0547898	0.0820932	0.810894	6.14137	79.1625
YPR179C_01	HDA3	YPR179C	YPR179C	regulation of transcription, DNA-dependent*	histone deacetylase activity	nucleus*	Subunit of a possibly tetrameric trichostatin A-sensitive class II histone deacetylase complex that contains an Hda1p homodimer and an Hda2p-Hda3p heterodimer; required for the activity of the complex; has similarity to Hda2p	0.82	1.195	-0.613	0.467	-0.506	-0.026	0.195	-0.112	0.006	-0.183	-0.559	-0.245	28.1667	0.196465	52.5725	0.524108	39.0787	0.259691	0.166727	0.109476	22.1202	12.0199
YOR227W_01	YOR227W_ORF	YOR227W	YOR227W	biological_process	molecular_function	cytoplasm*	Hypothetical ORF	0.53	0.336	0.536	0.467	0.321	-0.028	0.495	0.263	-0.032	0.176	0.215	0.12	11.9804	0.0853072	52.5725	0.176286	72.9251	0.442391	0.551191	0.28484	30.9659	22.6708
YNL006W_01	LST8	YNL006W	YNL006W	transport*	protein binding*	Golgi membrane*	Required for amino acid permease transport from the Golgi to the cell surface	0.697	0.662	0.042	0.467	0.503	0.372	0.704	0.526	0.155	0.075	-0.6	-0.123	11.9804	0.102059	13.2091	0.00877957	63.5117	0.505878	0.868974	0.100768	72.1491	8.74264
YPL020C_01	ULP1	YPL020C	YPL020C	G2/M transition of mitotic cell cycle*	cysteine-type peptidase activity*	nuclear pore*	Smt3-specific protease	0.27	0.367	0.761	0.466	-0.335	0.058	0.106	-0.057	-0.287	-0.142	0.313	-0.039	17.5985	0.0902621	59.3661	0.702159	68.3645	0.801882	0.114573	0.124454	5.5865	16.715
YPR174C_01	YPR174C_ORF	YPR174C	YPR174C	biological_process	molecular_function	nuclear envelope*	Protein of unknown function; green fluorescent protein (GFP)-fusion protein localizes to the nuclear periphery	0.679	0.985	-0.27	0.465	-0.076	-0.36	0.503	0.022	-0.154	-0.103	0.531	0.091	20.1785	0.143645	70.7401	0.903707	75.8943	0.580649	0.236357	0.307702	22.1202	36.1813
YDR185C_01	YDR185C_ORF	YDR185C	YDR185C	biological_process	molecular_function	mitochondrion	Hypothetical ORF	0.335	0.638	0.423	0.465	0.123	0.34	-0.188	0.092	-0.833	-0.545		-0.689	10.1536	0.0898424	70.7401	0.592178	4.12447	0.0476079	0.254917	0.0244263	11.5089	0
YNR046W_01	TRM112	YNR046W	YNR046W	tRNA methylation	zinc ion binding*	cytoplasm*	Protein required for cell viability	0.163	0.316	0.915	0.465	0.011	-0.141	0.724	0.198	0.1	0.078	-0.555	-0.126	20.1785	0.108365	61.1263	0.311665	59.3801	0.498098	0.454935	0.0962754	47.2948	13.9557
YLR216C_01	CPR6	YLR216C	YLR216C	protein folding	unfolded protein binding*	cytoplasm	cyclophilin 40|peptidyl-prolyl cis-trans isomerase (PPIase)	0.322	0.413	0.661	0.465	0.52	0.208	0.536	0.421	0.348	0.108	-0.033	0.141	14.4965	0.0907255	34.8969	0.0203245	72.0453	0.330535	0.894371	0.314159	60.762	33.0597
YGR016W_01	YGR016W_ORF	YGR016W	YGR016W	biological_process	molecular_function	cellular_component	Hypothetical ORF	0.325	0.604		0.464	0.119	0.107	0.379	0.202	-0.178	-0.146		-0.162	4.73269	0.17581	57.6213	0.204649	59.3801	0.434342	0.719395	0.1606	28.0146	3.51818
YPL167C_01	REV3	YPL167C	YPL167C	DNA repair*	zeta DNA polymerase activity	mitochondrion*	DNA polymerase zeta subunit	0.68	0.245		0.463	-0.688	-0.676	0.678	-0.229	-0.01	-0.082	-0.168	-0.087	3.60973	0.183016	37.5776	0.398752	59.3801	0.585662	0.163788	0.19723	13.8024	6.56687
YBOX_TIL1000219	STP4	TIL_YDL048C_901_1200_122_0	YDL048C	biological_process	molecular_function	cytoplasm*	S000002206	0.51	1.079	-0.199	0.463	0.336	0.535	-0.064	0.269	0.038	0.685	0.426	0.383	20.1785	0.140981	52.5725	0.139654	22.565	0.0490102	0.598743	0.829281	49.7552	79.1625
YBOX_TRN1000032	SUF2	TP(AGG)C	TP(AGG)C				S000006678	0.736	1.187	-0.534	0.463	0.523	1.115	0.181	0.606	-0.235	-0.139	-0.268	-0.214	28.1667	0.187886	17.4873	0.00783674	26.1472	0.162829	0.731267	0.0965235	77.0285	9.93795
YDR271C_01	YDR271C_ORF	YDR271C	YDR271C				Hypothetical ORF			0.461	0.461	-1.167	-1.387	-0.358	-0.971			-0.435	-0.435	67.2458		5.91758	0.0433401	59.3801		0.0345632	0.355453	0	44.3725
YKL043W_01	PHD1	YKL043W	YKL043W	positive regulation of transcription from RNA polymerase II promoter*	transcription factor activity	nucleus	transcription factor (putative)	-0.168	0.21	1.341	0.461	-0.251	-0.334	-0.327	-0.304	-0.16	0.158	0.218	0.072	31.4172	0.170017	25.2221	0.0951013	75.8943	0.633552	0.0589969	0.297202	11.5089	48.2491
YBOX_TIL1000060	SUN4	TIL_YNL066W_SUN4_10_0	YNL066W	mitochondrion organization and biogenesis	glucosidase activity	chitin- and beta-glucan-containing cell wall*	S000005010	0.245	0.137	1.001	0.461	-0.217	-0.311		-0.264	-0.113	-0.032	-1.11	-0.418	23.7539	0.119638	27.8101	0.193816	30.2752	0.119243	0.0760718	0.0433392	3.37685	6.56687
YBOX_INT1000229	YLR426W_INT_1	INT_1_YLR426W	YLR426W	response to drug	molecular_function	mitochondrion	S000004418	0.374	-0.022	1.031	0.461		0.293	-0.753	-0.23	-0.516	-0.324		-0.42	23.7539	0.127808	61.1263	0.429138	6.6153	0.124902	0.0995719	0.0596533	24.5808	5.88929
YCL009C_01	ILV6	YCL009C	YCL009C	branched chain family amino acid biosynthetic process	enzyme regulator activity*	mitochondrion*	Regulatory subunit of acetolactate synthase, which catalyzes the first step of branched-chain amino acid biosynthesis; enhances activity of the Ilv2p catalytic subunit, localizes to mitochondria	0.425	0.579	0.38	0.461	-0.071		0.155	0.042	1.136	0.86	0.905	0.967	10.1536	0.0906075	72.5126	0.815898	0	0.00498021	0.175066	0.238891	1.32234	59.6964
YOL121C_01	RPS19A	YOL121C	YOL121C	translation*	structural constituent of ribosome	cytosolic small ribosomal subunit (sensu Eukaryota)	ribosomal protein S19A (S16aA) (rp55A) (YS16A)	0.539	0.239	0.603	0.46	0.228	0.043	0.737	0.336	1.165	0.461	0.626	0.751	14.4965	0.097264	45.8348	0.102519	1.20325	0.0204173	0.715475	0.47289	49.7552	79.1625
YBOX_SNO1000018	SNR82	RUF2	RUF2				S000028467	1.795	0.66	-1.079	0.459	0.113	0.211	0.12	0.148	0.769	0.42	-0.171	0.339	47.8213	0.315015	64.8369	0.332492	48.4323	0.130396	0.516366	0.812255	65.7636	81.7311
YLR411W_01	CTR3	YLR411W	YLR411W	copper ion import	copper uptake transporter activity	integral to plasma membrane	copper transporter			0.458	0.458	-0.44	0.04	0.323	-0.026	-0.321	-0.177	0.32	-0.059	67.2458		64.8369	0.884749	66.1411	0.702903	0.585863	0.508131	49.7552	80.5133
YDR099W_01	BMH2	YDR099W	YDR099W	sporulation (sensu Fungi)*	protein binding*	nucleus	member of conserved eukaryotic 14-3-3 gene family	0.034	0.447	0.893	0.458	-0.461	-0.16	0.664	0.014	0.58	0.216	0.228	0.341	20.1785	0.118077	69.8161	0.946002	16.4347	0.0837325	0.230953	0.742934	30.9659	77.0158
YGR291C_01	YGR291C_ORF	YGR291C	YGR291C				Hypothetical ORF	0.498	0.418		0.458	0.24	0.241		0.241	0.004	-0.762		-0.379	3.60973	0.182295	64.8369	0.242652	16.4347	0.21545	0.632	0.120383	8.87054	2.15263
YDL123W_01	SNA4	YDL123W	YDL123W	biological_process	molecular_function	membrane of vacuole with cell cycle-correlated morphology	Protein of unknown function, localized to the vacuolar outer membrane	0.28	0.459	0.636	0.458	0.121	0.279	0.575	0.325	0.465	0.078	0.417	0.32	14.4965	0.0967189	45.8348	0.0628782	22.565	0.089067	0.686874	0.681629	44.1155	69.2866
YBOX_TIL1000160	INM1	TIL_YHR046C_INM1_5_117	YHR046C	inositol phosphate dephosphorylation	inositol-1(or 4)-monophosphatase activity	cytoplasm*	S000001088	-0.014	0.239	1.146	0.457	-0.263	0.209	-0.363	-0.139	0.006	0.211	0.447	0.221	28.1667	0.143704	45.8348	0.418564	59.3801	0.252069	0.10532	0.519406	19.597	69.2866
YHR167W_01	THP2	YHR167W	YHR167W	telomere maintenance*	nucleic acid binding	THO complex	affects transcription elongation	0.002	-0.054	1.423	0.457	-0.29	-0.243	0.537	0.001	-0.097		-0.167	-0.132	34.168	0.18449	68.4978	0.994154	59.3801	0.531332	0.240448	0.155851	44.1155	33.0597
YBOX_ONO1000092	YMR182W-A_ONO_ORF	YMR182W-A	YMR182W-A	biological_process	molecular_function	cellular_component	S000028693	0.667	0.733	-0.028	0.457	0.114	0.164	0.043	0.107	-0.391	-0.048		-0.22	14.4965	0.117451	69.8161	0.462495	59.3801	0.260883	0.290898	0.0866025	8.87054	3.51818
YNL244C_01	SUI1	YNL244C	YNL244C	translational initiation	translation initiation factor activity	multi-eIF complex	translation initiation factor eIF1	0.201	0.337	0.833	0.457	0.013	0.141	0.374	0.176	0.399	0.118	0.146	0.221	20.1785	0.108432	61.1263	0.278635	48.4323	0.242578	0.400239	0.489462	34.2369	54.4644
YDR210W_01	YDR210W_ORF	YDR210W	YDR210W	biological_process	molecular_function	cellular_component	Protein of unknown function; green fluorescent protein (GFP)-fusion protein localizes to the cell periphery	0.331	0.266	0.775	0.457	0.194	0.041	0.376	0.204	0.261	0.269	0.553	0.361	17.5985	0.103486	57.6213	0.193245	11.307	0.0565678	0.440675	0.777631	34.2369	74.6119
YMR043W_01	MCM1	YMR043W	YMR043W	regulation of transcription from RNA polymerase II promoter*	DNA binding*	nucleus*	contains the 56 amino-acid MADS (MCM1, AG, DEFAm SRF)-box motif within its DNA binding domain, plays a central role in the formation of both repressor and activator complexes|transcription factor	0.545	0.598	0.228	0.457	0.236	-0.147	0.583	0.224	0.554	0.178	-0.42	0.104	7.93541	0.0985706	57.6213	0.198189	75.8943	0.588673	0.48292	0.303019	22.1202	33.0597
YBOX_OCH1000091	RPL31B	OCH_YLR406C_RPL31B	YLR406C	translation	structural constituent of ribosome	cytosolic large ribosomal subunit (sensu Eukaryota)	S000004398	0.328	-0.271	1.315	0.457	-0.103	0.574	0.349	0.273	0.806	0.477	-0.06	0.408	34.168	0.177159	52.5725	0.141001	26.1472	0.0643517	0.636443	0.901961	69.7816	81.7311
YFL058W_01	THI5	YFL058W	YFL058W	thiamin biosynthetic process	molecular_function	cellular_component	thiamine regulated pyrimidine precursor biosynthesis enzyme	0.918	0.821	-0.369	0.457	0.223	0.534	0.324	0.36	-0.186	-0.361	-0.366	-0.304	23.7539	0.162078	43.4326	0.0337634	16.4347	0.187174	0.796452	0.0676885	67.8014	5.88929
YBL005W_01	PDR3	YBL005W	YBL005W	response to drug*	DNA binding*	cytoplasm*	Zinc-finger transcription factor related to Pdr1p	0.557	0.574	0.239	0.457	0.726	0.511		0.618	-0.378		0.516	0.069	7.93541	0.0981653	6.9611	0.00963754	75.8943	0.770936	0.896861	0.220377	73.8795	26.6056
YPR152C_01	YPR152C_ORF	YPR152C	YPR152C	biological_process	molecular_function	nucleus	Hypothetical ORF	0.057	0.136	1.175	0.456	-0.514	-0.554	-0.868	-0.645	-0.319	-0.022		-0.171	28.1667	0.142775	17.4873	0.0604601	59.3801	0.406164	0.0238029	0.116294	1.76692	13.9557
YNL029C_01	KTR5	YNL029C	YNL029C	cell wall organization and biogenesis*	mannosyltransferase activity	Golgi apparatus	mannosyltransferase (putative)	0.123	0.293	0.949	0.455	0.03	0.4	0.563	0.331	-0.201	-0.1	0.238	-0.021	23.7539	0.124551	45.8348	0.0679083	70.8869	0.884288	0.719082	0.152435	65.7636	22.6708
YGR154C_01	GTO1	YGR154C	YGR154C	glutathione metabolic process	glutathione transferase activity	peroxisome	Hypothetical ORF	0.485	0.712	0.169	0.455	0.494	0.376	0.859	0.576	-0.226	-0.193		-0.209	10.1536	0.108277	9.77614	0.0076547	19.0056	0.311881	0.730181	0.0732308	75.6026	2.15263
YDR222W_01	YDR222W_ORF	YDR222W	YDR222W	biological_process	molecular_function	cytoplasm	Protein of unknown function; green fluorescent protein (GFP)-fusion protein localizes to the cytoplasm in a punctate pattern	0.539	0.735	0.09	0.455	0.923	0.886	0.936	0.915	0.085	0.019	-0.296	-0.064	11.9804	0.113624	0	0.000857489	63.5117	0.667521	0.222155	0.111737	56.0643	7.56409
YBOX_SNO1000060	SNR44	SNR44	SNR44				S000006504	1.018	0.575	-0.231	0.454	-0.262	-0.378	-0.363	-0.334	0.15	-0.044	-0.917	-0.27	20.1785	0.153011	21.4717	0.062442	48.4323	0.287873	0.0378138	0.0845722	1.75996	8.74264
YBOX_INT1000042	TFC3	INT_1_YAL001C	YAL001C	transcription initiation from RNA polymerase III promoter	RNA polymerase III transcription factor activity	mitochondrion*	S000000001	0.619	0.591	0.151	0.454	0.721	0.563		0.642	-0.167	-0.523		-0.345	10.1536	0.108243	6.9611	0.0141587	11.307	0.22127	0.939003	0.0553955	76.975	0.732953
YBOX_AAA1000003	TDH3	AAA_DS100_YGR192C_21	YGR192C	glycolysis*	glyceraldehyde-3-phosphate dehydrogenase (phosphorylating) activity	cytoplasm*	S000003424	0.185	0.723		0.454	0.619	0.792	0.824	0.745	-0.204	-0.251		-0.227	3.60973	0.203741	1.96604	0.0015528	16.4347	0.295756	0.21217	0.156944	65.7636	2.15263
YER017C_01	AFG3	YER017C	YER017C	translation*	ATPase activity*	mitochondrion*	ATP dependent metalloprotease	0.346	0.355	0.658	0.453	-0.01	-0.043	0.151	0.033	0.304	-0.062	-0.385	-0.048	17.5985	0.107228	72.5126	0.818494	68.3645	0.79141	0.173203	0.122221	5.5865	13.9557
YDR427W_01	RPN9	YDR427W	YDR427W	ubiquitin-dependent protein catabolic process	structural molecule activity	proteasome regulatory particle, lid subcomplex (sensu Eukaryota)	proteasome regulatory particle subunit	-0.045	0.238	1.163	0.452	-0.071	-0.697	0.706	-0.021	0.239	-0.15	0.402	0.164	28.1667	0.15787	66.9994	0.92736	72.0453	0.276315	0.220709	0.40535	40.7844	59.6964
YHR098C_01	SFB3	YHR098C	YHR098C	ER to Golgi vesicle-mediated transport	molecular_function	endoplasmic reticulum*	similar to SEC24	-0.007	0.346	1.017	0.452	-0.238	-0.312	0.579	0.01	0.245		0.583	0.414	23.7539	0.140941	69.8161	0.960195	13.9105	0.0896948	0.215463	0.621753	30.9659	74.6119
YBOX_SNO1000030	SNR69	SNR69	SNR69				S000006460	0.55	0.073	0.734	0.452	0.263	0.786	-0.062	0.329	0.049	-0.834	-1.624	-0.803	20.1785	0.119575	49.4276	0.101263	13.9105	0.020901	0.717856	0.00841215	65.7636	2.15263
YBR246W_01	YBR246W_ORF	YBR246W	YBR246W	biological_process	molecular_function	cellular_component	Hypothetical ORF	0.218	0.014	1.121	0.451	-0.011	-0.208	0.031	-0.063	-0.024	0.108	0.461	0.182	28.1667	0.148923	57.6213	0.668382	70.8869	0.278844	0.138055	0.444841	22.1202	65.7184
YDR399W_01	HPT1	YDR399W	YDR399W	GMP salvage*	hypoxanthine phosphoribosyltransferase activity	cytoplasm*	hypoxanthine guanine phosphoribosyltransferase	-0.214	0.447	1.117	0.45	-0.233	-0.339	0.565	-0.002	-0.022	0.136	-0.971	-0.286	31.4172	0.167583	68.4978	0.989738	48.4323	0.261873	0.212092	0.0818343	37.5921	13.9557
YDR266C_01	YDR266C_ORF	YDR266C	YDR266C	biological_process	molecular_function	cytoplasm*	Hypothetical ORF	0.155	0.276	0.919	0.45	0.572	0.013	0.742	0.442	0.166	-0.024	0.8	0.314	23.7539	0.131191	34.8969	0.0336813	54.232	0.122434	0.982533	0.698246	72.1491	77.0158
YCR102WA01	YCR102W-A_ORF	YCR102W-A	YCR102W-A				Similar to several yeast probable membrane proteins, including YNR075W and YFL062W	0.156	0.069	1.123	0.449	-0.148	0.22	-0.544	-0.157	-0.789	0.191		-0.299	28.1667	0.158474	45.8348	0.354592	48.4323	0.339829	0.0949254	0.101643	19.597	20.0657
YOR198C_01	BFR1	YOR198C	YOR198C	meiosis*	RNA binding	polysome*	Multicopy suppressor of BFA (Brefeldin A)-induced lethality; implicated in secretion and nuclear segregation	0.188	0.424	0.736	0.449	-0.523	-0.086	0.357	-0.084	0.415	0.125	0.256	0.265	17.5985	0.122269	55.3606	0.633744	30.2752	0.145789	0.117598	0.581858	8.87054	59.6964
YAL042W_01	ERV46	YAL042W	YAL042W	ER to Golgi vesicle-mediated transport	molecular_function	integral to endoplasmic reticulum membrane*	ER-Golgi transport vesicle protein	0.315	0.173	0.858	0.449	-0.072	0.051	0.509	0.163	-0.036		0.25	0.107	20.1785	0.13049	64.8369	0.334806	75.8943	0.564358	0.391922	0.238401	37.5921	36.1813
YBOX_SNR1000003	SNR19	SNR19	SNR19				S000007295	0.316	0.652	0.375	0.448	-0.266	0.105	-0.808	-0.323	0.318	0.198	-0.202	0.105	11.9804	0.109748	27.8101	0.146823	74.8048	0.507834	0.0366872	0.287099	2.5898	26.6056
YCR015C_01	YCR015C_ORF	YCR015C	YCR015C	biological_process	molecular_function	cellular_component	Hypothetical ORF	0.095	0.331	0.919	0.448	0.017	-0.506	0.81	0.107	-0.075	0.118	0.388	0.144	23.7539	0.130257	70.7401	0.628196	72.0453	0.335653	0.348849	0.358562	44.1155	48.2491
YLR034C_01	SMF3	YLR034C	YLR034C	intracellular sequestering of iron ion	iron ion transporter activity	membrane of vacuole with cell cycle-correlated morphology	Nramp homolog|SMF1 and SMF2 homolog|metal transporter (putative)	0.481	0.62	0.244	0.448	0.006	0.119	0.63	0.252	0.141	-0.093	0.266	0.105	10.1536	0.109849	55.3606	0.194053	74.141	0.484205	0.559207	0.279377	24.5808	16.715
YGR178C_01	PBP1	YGR178C	YGR178C	mRNA polyadenylation*	molecular_function	cytoplasm*	Poly(A)-binding protein binding protein	0.133	0.191	1.014	0.446	0.41	0.14	-1.275	-0.242	0.228	0.082	0.043	0.118	28.1667	0.139645	40.3338	0.408496	72.0453	0.452526	0.109126	0.325618	28.0146	44.3725
YML105C_01	SEC65	YML105C	YML105C	protein targeting to ER*	molecular_function	signal recognition particle, endoplasmic reticulum targeting	signal recognition particle subunit, homologue of mammalian SRP19	0.324	0.206	0.808	0.446	-0.006	-0.483	0.419	-0.023	0.315	-0.068	-0.534	-0.096	20.1785	0.119773	64.8369	0.896188	63.5117	0.61053	0.168963	0.112183	17.9457	16.715
YPL233W_01	NSL1	YPL233W	YPL233W	chromosome segregation	molecular_function	kinetochore*	Protein required for cell viability		1.125	-0.234	0.446	-0.16	-0.082	0.197	-0.015	0.317	-0.016	-1.063	-0.254	34.168	0.27883	64.8369	0.916356	54.232	0.35079	0.358924	0.190995	7.49211	12.0199
YBOX_TIL1000042	TOS1	TIL_YBR162C_TOS1_3_230	YBR162C	response to drug	molecular_function	chitin- and beta-glucan-containing cell wall*	S000000366	0.062	0.814	0.463	0.446	0.066	0.298	0.071	0.145	0.376	0.218	-0.345	0.083	20.1785	0.125204	64.8369	0.334335	75.8943	0.613541	0.359453	0.280939	24.5808	36.1813
YAR068W_01	YAR068W_ORF	YAR068W	YAR068W	biological_process	molecular_function	cellular_component	putative membrane protein	0.091	0.49	0.75	0.444	0.17	-0.463	-1.024	-0.439	0.125	0.323	0.307	0.252	20.1785	0.121979	21.4717	0.100062	30.2752	0.11308	0.0314428	0.554105	4.2795	59.6964
YLR283W_01	YLR283W_ORF	YLR283W	YLR283W	biological_process	molecular_function	mitochondrion	Hypothetical ORF	0.091	0.297	0.944	0.444	-0.243	-0.282	0.186	-0.113	0.184	0.145	0.022	0.117	23.7539	0.134271	49.4276	0.492496	72.0453	0.449267	0.102875	0.322024	10.5241	44.3725
YOL052C_01	SPE2	YOL052C	YOL052C	pantothenate biosynthetic process*	adenosylmethionine decarboxylase activity	cytoplasm*	S-adenosylmethionine decarboxylase	0.098	0.225	1.009	0.444	0.061	0.098	-0.015	0.048	0.056	0.056	0.281	0.131	28.1667	0.140623	72.5126	0.735396	72.0453	0.337558	0.230073	0.34127	28.0146	48.2491
YNL093W_01	YPT53	YNL093W	YNL093W	endocytosis*	GTPase activity	late endosome	GTP-binding protein|rab family		0.443		0.443	-0.506	-0.422		-0.464	-0.53	-0.443	0.532	-0.147	72.2773		21.4717	0.0835482	63.5117	0.521361	0.164447	0.392915	0.589789	48.2491
YPL169C_01	MEX67	YPL169C	YPL169C	mRNA export from nucleus	protein binding*	cytoplasm*	a poly(A)+RNA binding protein	0.826	0.926	-0.424	0.443	-0.01	0.047	-0.314	-0.092	0.219	0.051	-0.245	0.008	23.7539	0.18462	55.3606	0.58648	75.8943	0.952922	0.161812	0.237285	15.4816	29.7906
YGL176C_01	YGL176C_ORF	YGL176C	YGL176C	biological_process	molecular_function	cellular_component	Hypothetical ORF	-0.01	0.211	1.127	0.443	-0.456	-0.106	0.516	-0.015	0.057	-0.061	0.019	0.005	31.4172	0.158334	66.9994	0.93327	72.0453	0.968861	0.217168	0.209385	34.2369	36.1813
YHL040C_01	ARN1	YHL040C	YHL040C	siderophore-iron transport	siderophore-iron transporter activity	endosome*	Transporter that specifically recognizes siderophore-iron chelates and is expressed under conditions of iron deprivation.	0.582	0.369	0.377	0.443	0.623	0.162	0.647	0.477	0.67	0.085	-0.529	0.075	11.9804	0.108928	30.2766	0.0241405	75.8943	0.709571	0.92134	0.293988	71.1493	40.73
YKL180W_01	RPL17A	YKL180W	YKL180W	translation	structural constituent of ribosome	cytoplasm*	ribosomal protein L17A (L20A) (YL17)	0.346	0.517	0.465	0.443	0.018	0.412	1.036	0.489	0.643	0.592	0.488	0.574	14.4965	0.107908	32.0914	0.0373484	0.528093	0.0318141	0.899352	0.721005	73.8795	82.8235
YNL277W_01	MET2	YNL277W	YNL277W	methionine biosynthetic process*	homoserine O-acetyltransferase activity	cytoplasm	homoserine O-trans-acetylase	0.061	0.21	1.058	0.443					1.258	2.053		1.655	28.1667	0.147958	69.8161		0	0.000128614	0.178997	0.200065	19.597	22.6708
YPL277C_01	YPL277C_ORF	YPL277C	YPL277C	biological_process	molecular_function	membrane fraction	Hypothetical ORF	1.263	1.009	-0.946	0.442	-0.128	-0.059	-0.654	-0.28	0.024	-0.081		-0.029	41.8704	0.281755	30.2766	0.139766	73.4105	0.860466	0.124633	0.290006	24.5808	36.1813
YPR046W_01	MCM16	YPR046W	YPR046W	chromosome segregation	protein binding	condensed nuclear chromosome kinetochore	Involved in a nonessential role that governs the kinetochore-microtubule mediated process of chromosome segregation	0.749	0.133		0.441	-0.073	-0.194	0.285	0.006	0.111	0.086	-0.228	-0.01	6.76023	0.236811	68.4978	0.970181	72.0453	0.942396	0.342792	0.311721	11.5089	9.93795
YHR212C_01	YHR212C_ORF	YHR212C	YHR212C				Hypothetical ORF	0.045	-0.065	1.342	0.441	-0.077	0.106		0.014	-0.268			-0.268	34.168	0.20263	72.5126	0.941805	63.5117		0.253718	0.164644	30.9659	29.7906
YPL266W_01	DIM1	YPL266W	YPL266W	ribosome biogenesis and assembly*	rRNA (adenine-N6,N6-)-dimethyltransferase activity	nucleolus	dimethyladenosine transferase	1.053	0.918	-0.647	0.441	-0.031	0.082	0.082	0.044	-0.17	0.197	0.518	0.182	31.4172	0.233931	72.5126	0.740652	72.0453	0.307367	0.317639	0.529208	40.7844	65.7184
YBOX_OCH1000004	FLO5	OCH_YHR211W_FLO5	YHR211W	flocculation via cell wall protein-carbohydrate interaction	mannose binding	chitin- and beta-glucan-containing cell wall	S000001254	0.341	0.541		0.441	0.156	0.166	0.62	0.314	0.242	0.324		0.283	5.78753	0.221338	49.4276	0.0879341	9.3778	0.205004	0.948815	0.723636	40.7844	69.2866
YJR014W_01	TMA22	YJR014W	YJR014W	biological_process	RNA binding	cytoplasm*	Hypothetical ORF	0.251	0.386	0.687	0.441	0.471	0.324	0.331	0.375	0.366	0.118	-0.683	-0.066	17.5985	0.127537	37.5776	0.0213046	68.3645	0.734442	0.843069	0.153441	60.762	22.6708
YBOX_AAA1000022	TEF4	AAA_DS100_YKL081W_22	YKL081W	translational elongation	translation elongation factor activity	mitochondrion*	S000001564	-0.013	0.4	0.932	0.44	-0.769	-0.26	0.353	-0.225	0.486	0.227	-0.157	0.185	23.7539	0.147118	37.5776	0.324496	70.8869	0.298172	0.0886777	0.473952	11.5089	59.6964
YBL002W_01	HTB2	YBL002W	YBL002W	chromatin assembly or disassembly	DNA binding	nuclear nucleosome	histone H2B (HTB1 and HTB2 code for nearly identical proteins)	0.388	0.38	0.551	0.44	-0.778	0.059	0.438	-0.094	0.929	0.454	0.488	0.624	14.4965	0.116061	55.3606	0.672051	1.70556	0.0252591	0.141035	0.623474	11.5089	81.7311
YDR394W_01	RPT3	YDR394W	YDR394W	ubiquitin-dependent protein catabolic process	ATPase activity*	proteasome regulatory particle, base subcomplex (sensu Eukaryota)	probable 26S protease subunit and member of the CDC48/PAS1/SEC18 family of ATPases	0.082	0.441	0.796	0.44	-0.196		0.146	-0.025	0.345	0.264	0.493	0.367	23.7539	0.133346	55.3606	0.900321	6.6153	0.0384573	0.165552	0.831492	8.87054	79.1625
YBOX_OCH1000085	RPL37A	OCH_YLR185W_RPL37A	YLR185W	translation	structural constituent of ribosome	cytosolic large ribosomal subunit (sensu Eukaryota)	S000004175	0.163	-0.205	1.361	0.44	0.28	0.159	0.154	0.198	0.382	0.578	0.513	0.491	34.168	0.204988	59.3661	0.211921	1.20325	0.0233743	0.526666	0.897441	60.762	82.708
YBR194W_01	YBR194W_ORF	YBR194W	YBR194W	biological_process	molecular_function	cytoplasm	Synthetic with Old Yellow Enzyme	0.265	0.614		0.44	0.358	0.262	0.344	0.321	-0.19	-0.591	0.086	-0.232	3.60973	0.217885	45.8348	0.0551763	43.2514	0.260386	0.926965	0.126072	60.762	5.88929
YLR058C_01	SHM2	YLR058C	YLR058C	one-carbon compound metabolic process	glycine hydroxymethyltransferase activity	cytoplasm	serine hydroxymethyltransferase	0.253	0.52	0.537	0.437	-0.392	-0.573	0.201	-0.255	1.319	0.437	0.498	0.751	17.5985	0.121965	32.0914	0.202449	3.02344	0.0246306	0.0522183	0.452271	1.75996	77.0158
YBOX_OCH1000245	YIL176C_OCH__ORF	OCH_YIL176C_YIL176C	YIL176C	biological_process	molecular_function	cellular_component	S000001438	0.744	0.565	0.001	0.437	0.258	0.079		0.168	-0.025	0.205	0.222	0.134	17.5985	0.140288	49.4276	0.376912	72.0453	0.330499	0.329687	0.359439	30.9659	29.7906
YPL092W_01	SSU1	YPL092W	YPL092W	sulfite transport	sulfite transporter activity	plasma membrane	major facilitator superfamily	-0.02	0.646	0.684	0.437	0.385	0.037	0.107	0.176	0.064	-0.124	-0.199	-0.086	23.7539	0.141209	62.8205	0.277995	59.3801	0.585077	0.445442	0.122705	40.7844	13.9557
YAL033W_01	POP5	YAL033W	YAL033W	rRNA processing*	ribonuclease P activity*	ribonuclease MRP complex*	RNase MRP subunit (putative)|RNase P integral subunit	0.486	0.234	0.588	0.436	0.36	0.38	-1.346	-0.202	-0.123	0.019	-0.725	-0.276	17.5985	0.120599	45.8348	0.492256	39.0787	0.236093	0.128157	0.0618763	30.9659	5.88929
YBL064C_01	PRX1	YBL064C	YBL064C	response to oxidative stress*	thioredoxin peroxidase activity	mitochondrion	also called mTPx I, a mitochondrial isoform of thioredoxin peroxidase (EC 1.11.1.-)	0.166	0.065	1.076	0.436	-0.315	0.007	-0.188	-0.165	-0.017	0.23	0.398	0.204	31.4172	0.160783	40.3338	0.291386	63.5117	0.187911	0.103226	0.516761	13.8024	65.7184
YBOX_INT1000060	YOP1	INT_1_YPR028W	YPR028W	vesicle-mediated transport	protein binding	integral to membrane	S000006232	0.423	0.448		0.436	0.15	0.279	0	0.143	-0.239	-0.19	-0.266	-0.232	4.73269	0.213592	66.9994	0.250513	19.0056	0.216279	0.614945	0.108065	11.5089	3.19391
YDL012C_01	YDL012C_ORF	YDL012C	YDL012C	biological_process	molecular_function	plasma membrane	Plasma membrane protein of unknown function	0.185	0.084	1.036	0.435	-0.022	0.219	-0.378	-0.06	0.235	0.01	0.115	0.12	28.1667	0.167597	59.3661	0.714815	72.0453	0.438173	0.167252	0.361042	24.5808	48.2491
YNL240C_01	NAR1	YNL240C	YNL240C	iron-sulfur cluster assembly	iron hydrogenase activity	cytosol*	Nuclear architecture related protein with homology to human Narf (Nuclear prelamin A Recognition Factor)	0.06	0.268	0.978	0.435	-0.179		0.338	0.079	0.367	0.275	0.668	0.437	28.1667	0.161582	68.4978	0.726953	6.6153	0.0384157	0.272438	0.997087	22.1202	81.7311
YGR197C_01	SNG1	YGR197C	YGR197C	response to drug	molecular_function	membrane	Involved in nitrosoguanidine resistance	0.013	0.303	0.989	0.435	0.044	-0.102	0.598	0.18	0.174	0.007	0.448	0.21	28.1667	0.164561	62.8205	0.301045	63.5117	0.226776	0.478222	0.524059	47.2948	65.7184
YLR263W_01	RED1	YLR263W	YLR263W	synaptonemal complex assembly*	protein binding*	lateral element	meiosis-specific protein involved in similar chromosome synapsis and chiasmata formation; localizes to chromosome cores independently of Mei4p and Spo11p; mRNA is induced in meiosis	-0.007	0.878		0.435	0.013	0.449		0.231	-0.657	-0.432	-0.325	-0.471	4.73269	0.263743	59.3661	0.278405	6.6153	0.0513825	0.670987	0.0473752	15.4816	2.15263
YIL018W_01	RPL2B	YIL018W	YIL018W	translation*	structural constituent of ribosome	cytosolic large ribosomal subunit (sensu Eukaryota)	ribosomal protein L2B (L5B) (rp8) (YL6)	1.057	0.758	-0.511	0.435	0.426	-0.208	0.524	0.247	3.128	1.861	2.393	2.461	31.4172	0.220793	55.3606	0.197887	0	6.47967e-06	0.643452	0.000293372	60.762	1.32712
YOR252W_01	TMA16	YOR252W	YOR252W	biological_process	molecular_function	nucleus*	Hypothetical ORF	0.334	0.536		0.435	0.345	0.298	0.25	0.298	0.147	-0.071	-0.916	-0.28	5.78753	0.231694	49.4276	0.0717294	48.4323	0.263048	0.979602	0.11911	65.7636	9.93795
YNL076W_01	MKS1	YNL076W	YNL076W	regulation of nitrogen utilization*	transcriptional repressor activity	intracellular	negative transcriptional regulator	0.043	0.032	1.226	0.434	0.044	0.042	0.497	0.194	-0.013	-0.123	-0.007	-0.048	34.168	0.194929	59.3661	0.253224	66.1411	0.764042	0.521356	0.187219	56.0643	33.0597
YBR047W_01	YBR047W_ORF	YBR047W	YBR047W	biological_process	molecular_function	mitochondrion	The authentic, non-tagged protein was localized to the mitochondria	0.629	0.356	0.317	0.434	0.016	0.081	0.591	0.229	0.19	-0.323		-0.067	14.4965	0.133929	55.3606	0.181373	48.4323	0.733987	0.542037	0.149038	24.5808	5.88929
YGL208W_01	SIP2	YGL208W	YGL208W	protein amino acid phosphorylation*	AMP-activated protein kinase activity	cytoplasm*	Member of a family of proteins, including Sip1p and Gal83p, that interact with Snf1p and Snf4p and are involved in the response to glucose starvation	-0.101	0.194	1.203	0.432	-0.135	-0.207	0.053	-0.096	0.167	0.063	-1.021	-0.264	34.168	0.194795	52.5725	0.568983	54.232	0.322118	0.162306	0.111006	24.5808	20.0657
YPL060CA01	YPL060C-A_ORF	YPL060C-A	YPL060C-A	transposition, RNA-mediated	protein binding*	retrotransposon nucleocapsid	TyA Gag protein; the main structural constituent of virus-like particles (VLPs)	-0.206	-0.076	1.575	0.431	-0.189	-0.269	-1.405	-0.621	-0.526	0.173	0.514	0.054	47.8213	0.259218	21.4717	0.094916	75.8943	0.792437	0.0555964	0.375314	13.8024	65.7184
YDL130W_01	RPP1B	YDL130W	YDL130W	translational elongation*	structural constituent of ribosome	cytosolic large ribosomal subunit (sensu Eukaryota)	ribosomal protein P1B (L44') (YP1beta) (Ax)	0.007	0.206	1.079	0.431	0.041	0.873	0.545	0.486	0.783	0.654	0.53	0.656	31.4172	0.181627	32.0914	0.0291322	0.528093	0.0183331	0.884712	0.57804	75.6026	80.5133
YBL107C_01	YBL107C_ORF	YBL107C	YBL107C	biological_process	molecular_function	cytoplasm	Hypothetical ORF	0.343	0.107	0.841	0.43	0.336	0.124	-0.249	0.07	0.112	-0.083		0.015	23.7539	0.157828	72.0312	0.691187	72.9251	0.926566	0.305582	0.197794	34.2369	13.9557
YBOX_TIL1000073	PFK26	TIL_YIL107C_PFK26_11_145	YIL107C	fructose 2,6-bisphosphate metabolic process*	6-phosphofructo-2-kinase activity	cytoplasm	S000001369	0.12	0.155	1.014	0.43	-0.051		0.221	0.085	1.61	1.597	0.608	1.272	28.1667	0.174621	72.3193	0.667693	0.528093	0.000595985	0.285537	0.0616024	34.2369	48.2491
YBOX_TIL1000218	STP4	TIL_YDL048C_601_900_57_0	YDL048C	biological_process	molecular_function	cytoplasm*	S000002206	0.545	0.73	0.015	0.43	0.114	0.534	0.192	0.28	0.617	0.514	0.667	0.599	17.5985	0.157739	52.5725	0.102666	0.528093	0.0245832	0.664963	0.656605	44.1155	81.7311
YDL244W_01	THI13	YDL244W	YDL244W	thiamin biosynthetic process	molecular_function	cellular_component	Product of gene unknown	1.578	-0.084	-0.203	0.43	0.278	0.494	0.498	0.423	0.384	-0.179	-0.723	-0.173	41.8704	0.261534	32.0914	0.0166845	59.3801	0.420864	0.986642	0.177031	74.5056	29.7906
YKR010C_01	TOF2	YKR010C	YKR010C	DNA topological change	molecular_function	mitochondrion	topoisomerase I interacting factor 2	0.237	0.308	0.741	0.429	0.378	-0.109	-0.01	0.086	0.092	-0.019	0.056	0.043	20.1785	0.146558	70.7401	0.597991	75.8943	0.756608	0.311357	0.239668	24.5808	26.6056
YFR022W_01	ROG3	YFR022W	YFR022W	biological_process	molecular_function	cellular_component	Hypothetical ORF	0.814	0.825	-0.352	0.429	0.184	0.179	0.473	0.279	0.035	-0.043		-0.004	23.7539	0.198986	49.4276	0.0879611	73.4105	0.979403	0.684905	0.219194	49.7552	9.93795
YAR061W_01	YAR061W_ORF	YAR061W	YAR061W	biological_process	molecular_function	cellular_component	Hypothetical ORF	-0.014	0.81	0.489	0.428	-0.747	-0.778	-1.591	-1.039	-1.078	-0.709		-0.893	23.7539	0.160362	5.91758	0.0308829	2.19551	0.0112854	0.00900488	0.0274245	0.589789	0
YKR080W_01	MTD1	YKR080W	YKR080W	one-carbon compound metabolic process*	methylenetetrahydrofolate dehydrogenase (NAD+) activity	cytosol	NAD-dependent 5,10-methylenetetrahydrafolate dehydrogenase	0.198	0.507	0.579	0.428	-0.043	-0.132	-0.443	-0.206	-0.265	-0.135	0.207	-0.064	20.1785	0.141421	37.5776	0.183506	66.1411	0.67369	0.0618146	0.133303	2.5898	12.0199
YLR086W_01	SMC4	YLR086W	YLR086W	mitotic sister chromatid segregation*	ATPase activity*	nuclear condensin complex	SMC chromosomal ATPase family member	-0.047	0.282	1.047	0.427	0.163	0.03	0.233	0.142	0.039	0.044		0.042	31.4172	0.182059	64.8369	0.339109	70.8869	0.808938	0.4188	0.254217	47.2948	20.0657
YKR025W_01	RPC37	YKR025W	YKR025W	transcription from RNA polymerase III promoter	DNA-directed RNA polymerase activity	DNA-directed RNA polymerase III complex	RNA polymerase III subunit	-0.012	0.201	1.091	0.427	0.095	-0.046	0.516	0.188	0.212	0.069	-0.903	-0.207	31.4172	0.186371	61.1263	0.247117	59.3801	0.365514	0.512132	0.123559	49.7552	22.6708
YML116W_01	ATR1	YML116W	YML116W	multidrug transport	multidrug efflux pump activity	plasma membrane	very hydrophobic, has many membrane-spanning regions, several potential glycosylation sites, potential ATP-binding site	0.541	0.313		0.427	-0.021	0.071	0.523	0.191	0.158	0.07		0.114	4.73269	0.242746	61.1263	0.264169	68.3645	0.529208	0.759643	0.469472	40.7844	9.93795
YOR268C_01	YOR268C_ORF	YOR268C	YOR268C	biological_process	molecular_function	cellular_component	Hypothetical ORF	0.577	0.276		0.427	0.428	0.583	-0.214	0.266		-0.733		-0.733	4.73269	0.245048	55.3606	0.189783	48.4323		0.954404	0.140628	34.2369	0.669282
YHL001W_01	RPL14B	YHL001W	YHL001W	translation	structural constituent of ribosome*	cytosolic large ribosomal subunit (sensu Eukaryota)	ribosomal protein L14B	0.796	0.279	0.207	0.427	0.204	1.153	-0.395	0.321	0.792	0.052	-0.011	0.278	17.5985	0.152204	52.5725	0.214373	63.5117	0.20385	0.784148	0.684064	71.1493	72.0886
YJL113W_01	YJL113W_ORF	YJL113W	YJL113W				TyB Gag-Pol protein; proteolytically processed to make the Gag, RT, PR, and IN proteins that are required for retrotransposition	0.384	0.468		0.426	-0.136	-0.042	-0.352	-0.177	-0.107	-0.143	-0.465	-0.238	6.76023	0.235617	40.3338	0.330388	34.6642	0.260297	0.138154	0.122133	1.32234	3.19391
YKR001C_01	VPS1	YKR001C	YKR001C	protein targeting to vacuole*	GTPase activity	cytoplasm*	GTP-binding protein (putative)|dynamin GTPase family member|similar to mammalian Mx proteins	0.085	0.211	0.982	0.426	-0.172	-0.685	0.529	-0.109	0.047	0.051	-0.906	-0.269	28.1667	0.167876	52.5725	0.624659	48.4323	0.288593	0.164275	0.0913364	24.5808	12.0199
YBR253W_01	SRB6	YBR253W	YBR253W	transcription from RNA polymerase II promoter	structural molecule activity*	mediator complex*	part of Srb/Mediator complex|transcription factor	0.17	0.273	0.834	0.426	0.539	0.413	-0.658	0.098		0.086	-0.049	0.019	23.7539	0.152547	70.7401	0.673652	75.2331	0.912185	0.382665	0.203053	47.2948	26.6056
YFL020C_01	PAU5	YFL020C	YFL020C	biological_process	molecular_function	cellular_component	member of the seripauperin protein/gene family (see Gene_class PAU)	0.89	0.93	-0.542	0.426	0.709	0.559	0.175	0.481	0.262	-0.071	-0.09	0.034	31.4172	0.228469	30.2766	0.0238201	75.8943	0.816428	0.893078	0.310421	74.8634	40.73
YOR389W_01	YOR389W_ORF	YOR389W	YOR389W	biological_process	molecular_function	cellular_component	Hypothetical ORF	0.979	0.658	-0.363	0.425	0.124	0.127	-0.311	-0.02		-0.05	0.286	0.118	28.1667	0.202657	64.8369	0.896591	63.5117	0.566061	0.231768	0.348156	22.1202	44.3725
YBOX_OCH1000211	SRL1	OCH_YOR247W_SRL1	YOR247W	nucleobase, nucleoside, nucleotide and nucleic acid metabolic process	molecular_function	cytoplasm*	S000005773	0.294	0.464	0.518	0.425	0.597	0.075	0.711	0.461	1.264	0.67	-0.097	0.612	17.5985	0.134505	32.0914	0.0317825	16.4347	0.0528706	0.920312	0.647205	72.1491	81.7311
YGL258WA_01	YGL258W-A_ORF	YGL258W-A	YGL258W-A	biological_process	molecular_function	cellular_component	Hypothetical ORF identified by homology. See FEBS Letters [2000] 487:31-36.	0.325	0.524		0.424	-0.563	-0.709		-0.636	-0.115	-0.541		-0.328	5.78753	0.245371	17.4873	0.120411	13.9105	0.225313	0.0509358	0.115357	0.589789	2.79086
YBOX_INT1000063	YPR098C_INT_1	INT_1_YPR098C	YPR098C	biological_process	molecular_function	mitochondrion*	S000006302	0.531	0.318		0.424			-0.056	-0.056	-0.45	-0.399		-0.424	4.73269	0.245639	64.8369		5.55284	0.140331	0.294248	0.101842	5.41611	0.732953
YJR149W_01	YJR149W_ORF	YJR149W	YJR149W	biological_process	molecular_function	cytoplasm	Hypothetical ORF	0.292	0.556		0.424	0.273	-0.204	0.825	0.298	0.347	-0.033	-1.061	-0.249	4.73269	0.247288	52.5725	0.155827	59.3801	0.36843	0.963001	0.164338	69.7816	20.0657
YBOX_TRN1000043	SUP19	TS(UGA)E	TS(UGA)E				S000006734	1.107	0.995	-0.829	0.424	0.294	0.527	0.297	0.373	0.795	0.414	0.332	0.514	41.8704	0.285224	40.3338	0.022233	4.12447	0.0299338	0.904072	0.842474	73.0763	82.8235
YCL006C_01		0						-0.143	0.117	1.299	0.424	0.568	0.746	0.474	0.596	-0.706	-0.117	-0.278	-0.367	41.8704	0.220908	9.77614	0.00260144	22.565	0.10281	0.663614	0.0639451	77.0285	12.0199
YNL228W_01	YNL228W_ORF	YNL228W	YNL228W				Hypothetical ORF	-0.192	1.932	-0.467	0.424	0.722			0.722	-0.337	0.043		-0.147	52.2743	0.332962	55.3606		75.8943	0.526195	0.70036	0.262908	76.975	29.7906
YBOX_OCH1000121	YAR061W_OCH_DS100_ORF	OCH_DS100_YAR061W	YAR061W	biological_process	molecular_function	cellular_component	S000000087	0.759	1.516	-1.005	0.423	0.016	0.3		0.158					47.8213	0.324986	64.8369	0.451567	75.8943		0.491306	0.345373	67.8014	54.4644
YBOX_TIL1000151	UTH1	TIL_YKR042W_UTH1_5_158	YKR042W	mitochondrion organization and biogenesis*	molecular_function	chitin- and beta-glucan-containing cell wall*	S000001750	-0.239	0.484	1.02	0.422	0.227	-0.071	-1.342	-0.395	-0.13	0.331	0.212	0.138	34.168	0.196528	27.8101	0.182724	72.9251	0.338487	0.0752757	0.438243	19.597	59.6964
YCL027CA_01	YCL026C-B_ORF	YCL026C-B	YCL026C-B	biological_process	NAD(P)H nitroreductase activity	cytoplasm*	Hypothetical ORF	0.97	0.884	-0.591	0.421	-0.131	-0.008	0.164	0.008	0.363	0.265	-1.556	-0.309	34.168	0.239827	68.4978	0.956789	59.3801	0.386321	0.294834	0.159436	34.2369	26.6056
YMR102C_01	YMR102C_ORF	YMR102C	YMR102C	biological_process	molecular_function	cellular_component	Hypothetical ORF	0.639	0.353	0.27	0.421	-0.25	-0.087	0.62	0.094	0.1	-0.19	-1.178	-0.423	14.4965	0.141129	70.7401	0.644641	34.6642	0.133941	0.357458	0.0560534	19.597	5.88929
YCR037C_01	PHO87	YCR037C	YCR037C	telomere maintenance*	inorganic phosphate transporter activity	membrane	phosphate permease	0.625	0.218		0.421	0.321	0.131	0.346	0.266	0.302	-0.088	-0.189	0.008	3.60973	0.245143	52.5725	0.128226	75.8943	0.953798	0.961485	0.351761	44.1155	12.0199
YBOX_OCH1000209	ASP3-1	OCH_YLR155C_ASP3-1	YLR155C	asparagine catabolic process*	asparaginase activity	endoplasmic reticulum*	S000004145	0.453	0.365	0.444	0.421	0.108	0.334	0.829	0.424	0.941	0.388	-0.466	0.288	17.5985	0.135658	37.5776	0.0307808	70.8869	0.242513	0.993158	0.72611	69.7816	77.0158
YGR289C_01	MAL11	YGR289C	YGR289C	alpha-glucoside transport*	alpha-glucoside:hydrogen symporter activity*	membrane fraction	alpha-glucoside transporter|hexose transporter|maltose permease	-0.156	0.312	1.103	0.42	0.21	0.066		0.138	0.138	-0.01	-0.752	-0.208	34.168	0.195006	52.5725	0.471009	54.232	0.313694	0.378326	0.125432	30.9659	20.0657
YOL029C_01	YOL029C_ORF	YOL029C	YOL029C	biological_process	molecular_function	cellular_component	Hypothetical ORF	0.35	0.383	0.527	0.42	0.609	0.411	0.023	0.348	0.478	0.085	0.553	0.372	17.5985	0.136807	45.8348	0.0704848	16.4347	0.0479475	0.837154	0.888014	60.762	79.1625
YIL116W_01	HIS5	YIL116W	YIL116W	histidine biosynthetic process	histidinol-phosphate transaminase activity	intracellular	histidinol-phosphate aminotransferase	0.158	0.412	0.691	0.42	0.487	0.41	0.325	0.407	2.002	1.689	1.685	1.792	23.7539	0.14617	34.8969	0.018658	0	8.50953e-06	0.969727	0.00169666	69.7816	2.79086
YDR265W_01	PEX10	YDR265W	YDR265W	peroxisome organization and biogenesis	protein binding	peroxisomal membrane	C3HC4 zinc-binding integral peroxisomal membrane protein	0.142	0.158	0.958	0.419	-0.167	-0.077	0.471	0.076	-0.325	-0.353	-0.033	-0.237	28.1667	0.167364	71.4929	0.685286	30.2752	0.260762	0.347675	0.0918852	37.5921	9.93795
YJR010W_01	MET3	YJR010W	YJR010W	methionine metabolic process*	sulfate adenylyltransferase (ATP) activity	cytoplasm*	ATP sulfurylase		0.677	0.162	0.419	0.298	0.108		0.203		2.673	2.83	2.752	41.8704	0.24929	49.4276	0.301477	0	1.38966e-05	0.630607	0.00747211	15.4816	22.6708
YBOX_INT1000249	YBL111C_INT_1	INT_1_YBL111C	YBL111C	biological_process	molecular_function	cellular_component	S000002151	0.751	0.839	-0.334	0.419	0.807	0.746	0.334	0.629	0.525	0.09	0.137	0.251	28.1667	0.197424	9.77614	0.00439615	48.4323	0.122555	0.580689	0.649499	76.2365	69.2866
YLL067C_01	YLL067C_ORF	YLL067C	YLL067C	biological_process	helicase activity	cellular_component	Hypothetical ORF	0.187	0.092	0.975	0.418	0.055	0.219	-0.419	-0.048	-0.144	0.094	-0.817	-0.289	31.4172	0.168827	61.1263	0.768842	43.2514	0.23992	0.192719	0.0848601	28.0146	12.0199
YHR199C_01	YHR199C_ORF	YHR199C	YHR199C	biological_process	molecular_function	mitochondrion	The authentic, non-tagged protein was localized to the mitochondria	0.177	0.282	0.796	0.418	0.168	0.292	0.289	0.25	0.398		-0.227	0.086	23.7539	0.149713	52.5725	0.15643	75.8943	0.676428	0.629743	0.293926	47.2948	36.1813
YDR402C_01	DIT2	YDR402C	YDR402C	spore wall assembly (sensu Fungi)	oxidoreductase activity	cellular_component	catalyzes oxidation of N-formyl tyrosine to N,N-bisformyl dityrosine in vitro|cytochrome P450 56	-0.167	0.342	1.076	0.417	0.079	-0.443		-0.182	-0.5	-0.399		-0.449	34.168	0.198517	30.2766	0.442974	5.55284	0.154744	0.144777	0.0825341	10.5241	7.56409
YBR097W_01	VPS15	YBR097W	YBR097W	telomere maintenance*	protein serine/threonine kinase activity	mitochondrion*	serine/threonine protein kinase	0.014	0.3	0.938	0.417	-0.056	-0.331	0.489	0.034	-0.321	-0.239	-0.087	-0.216	31.4172	0.174812	72.5126	0.845297	30.2752	0.153167	0.286405	0.0837757	34.2369	9.93795
YPL089C_01	RLM1	YPL089C	YPL089C	cell wall organization and biogenesis*	DNA binding*	nucleus	serum response factor-like protein that may function downstream of MPK1 (SLT2) MAP-kinase pathway	0.978	1.245	-0.974	0.416	-0.133	-0.09	0.632	0.136	0.673	0.379	0.613	0.555	47.8213	0.31594	66.9994	0.459746	1.20325	0.03101	0.542493	0.770548	65.7636	82.8235
YPL267W_01	ACM1	YPL267W	YPL267W	negative regulation of ubiquitin ligase activity during mitotic cell cycle	molecular_function	cellular_component	Hypothetical ORF	0.546	0.436	0.263	0.415	-0.661	0.129	-0.627	-0.386	0.21	0.371	0.639	0.407	14.4965	0.136946	25.2221	0.128775	9.3778	0.040048	0.0449528	0.980973	1.32234	80.5133
YBOX_INT1000208	PCC1	INT_1_YKR095W-A	YKR095W-A	positive regulation of transcription from RNA polymerase II promoter*	chromatin DNA binding	nuclear chromatin*	S000028512	0.409	0.392	0.443	0.415	-0.579	0.182		-0.199	-0.732	0.172		-0.28	17.5985	0.134059	40.3338	0.407746	59.3801	0.350882	0.121259	0.11167	15.4816	4.74954
YBOX_IGR1000240		IGR_Chr16:(524229..524453)_100						0.978	1.323	-1.055	0.415	0.05	-0.298	0.624	0.125	-0.123		0.704	0.29	52.2743	0.329564	68.4978	0.482665	70.8869	0.251187	0.53519	0.639653	65.7636	74.6119
YHR027C_01	RPN1	YHR027C	YHR027C	ubiquitin-dependent protein catabolic process	endopeptidase activity*	cytoplasm*	26S proteasome PA700 subunit	0.084	0.005	1.153	0.414	0.416	0.085	0.241	0.247	0.554	0.275	0.297	0.375	34.168	0.196319	52.5725	0.14361	8.18927	0.0354851	0.659706	0.917897	65.7636	81.7311
YLR023C_01	IZH3	YLR023C	YLR023C	lipid metabolic process*	metal ion binding	endoplasmic reticulum*	Hypothetical ORF	0.096	0.257	0.886	0.413	-0.111	-0.041	-0.413	-0.188	-0.095	0.134	0.658	0.232	28.1667	0.167654	37.5776	0.293934	68.3645	0.231107	0.0998312	0.618903	8.87054	72.0886
YGL073W_01	HSF1	YGL073W	YGL073W	regulation of transcription from RNA polymerase II promoter*	transcription factor activity	nucleus*	heat shock transcription factor	0.13	0.042	1.068	0.413	0.264	0.097		0.181	0.381	0.308	0.043	0.244	34.168	0.189153	49.4276	0.365895	43.2514	0.121383	0.412937	0.643057	34.2369	74.6119
YKL132C_01	RMA1	YKL132C	YKL132C	biological_process	tetrahydrofolylpolyglutamate synthase activity	mitochondrion	probable folyl-polyglutamate synthetase	-0.056	0.129	1.163	0.412		-0.447	0.362	-0.043	-0.641	-0.138	0.289	-0.163	34.168	0.20178	43.4326	0.86004	59.3801	0.419965	0.245272	0.150731	30.9659	26.6056
YBOX_OCH1000059	RPL27A	OCH_YHR010W_RPL27A	YHR010W	translation	structural constituent of ribosome	cytosolic large ribosomal subunit (sensu Eukaryota)	S000001052	-0.513	0.368	1.38	0.412	0.56	1.102	-0.881	0.26	0.704	0.505	0.168	0.459	47.8213	0.260307	59.3661	0.399969	8.18927	0.0400457	0.753722	0.912145	73.0763	82.708
YJR057W_01	CDC8	YJR057W	YJR057W	DNA repair*	thymidylate kinase activity*	cytoplasm*	thymidylate kinase	0.19	0.378	0.669	0.412	0.285	-0.147	0.73	0.289	0.019	0.045	-0.604	-0.18	23.7539	0.146015	52.5725	0.150594	54.232	0.350427	0.732828	0.112602	56.0643	9.93795
YPL229W_01	YPL229W_ORF	YPL229W	YPL229W	biological_process	molecular_function	cytoplasm	Hypothetical ORF	0.911	1.201	-0.878	0.411	0.005	0.468	0.02	0.164	0.207	-0.198	-0.627	-0.206	47.8213	0.298003	64.8369	0.311321	54.232	0.30129	0.567064	0.181836	65.7636	26.6056
YFR001W_01	LOC1	YFR001W	YFR001W	ribosomal large subunit biogenesis and assembly*	mRNA binding	nucleus	Localization of mRNA	0.561	0.442	0.231	0.411	0.476	0.304	0.527	0.436	0.352	0.27	-0.326	0.099	14.4965	0.13937	30.2766	0.0146022	75.4677	0.568284	0.942077	0.355239	60.762	33.0597
YML124C_01	TUB3	YML124C	YML124C	mitotic sister chromatid segregation*	structural constituent of cytoskeleton	spindle pole body*	alpha-tubulin	0.228	0.075	0.926	0.41	-0.301	-0.614	0.508	-0.136	0.195	-0.007	-0.08	0.036	31.4172	0.167212	49.4276	0.515257	75.8943	0.805785	0.148206	0.275071	22.1202	36.1813
YBOX_INT1000052	RPL33A	INT_1_YPL143W	YPL143W	translation	structural constituent of ribosome	cytosolic large ribosomal subunit (sensu Eukaryota)	S000006064	0.548	0.269		0.408	-0.152	-0.041	0.157	-0.012		-0.061		-0.061	5.78753	0.233464	64.8369	0.935437	72.0453		0.327889	0.298623	19.597	4.30916
YPL271W_01	ATP15	YPL271W	YPL271W	ATP synthesis coupled proton transport	hydrogen ion transporting ATP synthase activity, rotational mechanism	mitochondrion*	ATP synthase epsilon subunit|nuclear encoded	0.379	0.774	0.07	0.408	0.186	0.643	-0.275	0.185	0.201	0.104	0.324	0.21	20.1785	0.149622	62.8205	0.324415	43.2514	0.207857	0.528283	0.55915	47.2948	44.3725
YBOX_IGX1000043		IGX_YP_335124C						0.725	0.44	0.06	0.408	0.022	0.026	0.561	0.203	-0.081	-0.028	0.453	0.115	20.1785	0.14688	59.3661	0.236774	74.8048	0.474968	0.548369	0.379477	30.9659	36.1813
YLR389C_01	STE23	YLR389C	YLR389C	proteolysis*	metallopeptidase activity	integral to membrane	involved in a-factor processing	0.421	0.804	-0.002	0.408	0.223	0.136	0.703	0.354	0.072	0.129	0.454	0.218	20.1785	0.155731	43.4326	0.0703556	59.3801	0.249926	0.880522	0.590864	60.762	54.4644
YLR169W_01	YLR169W_ORF	YLR169W	YLR169W				Hypothetical ORF		0.407		0.407	0.574	0.998	-0.922	0.217		-0.38	0.348	-0.016	72.9014		62.8205	0.472462	59.3801	0.939771	0.83584	0.623849	67.8014	9.93795
YBR054W_01	YRO2	YBR054W	YBR054W	biological_process	molecular_function	mitochondrion*	Putative plasma membrane protein of unknown function, transcriptionally regulated by Haa1p; green fluorescent protein (GFP)-fusion protein localizes to the cell periphery and bud	0.229	0.831	0.162	0.407	0.486	0.455	0.579	0.507	-0.208	-0.267	-0.657	-0.377	20.1785	0.154024	13.2091	0.00595831	16.4347	0.102621	0.77666	0.0464868	74.5056	2.79086
YPL265W_01	DIP5	YPL265W	YPL265W	amino acid transport	amino acid transporter activity*	plasma membrane	dicarboxylic amino acid permease	0.636	0.176		0.406	-0.025	-0.519	0.132	-0.137	-0.367	-0.435	-0.13	-0.311	5.78753	0.24056	45.8348	0.431978	19.0056	0.18067	0.197776	0.112042	3.76593	3.19391
YOR029W_01	YOR029W_ORF	YOR029W	YOR029W				Hypothetical ORF	0.1	0.531	0.586	0.406	-0.331	0.253	0.063	-0.005	1.87	2.003	2.167	2.013	23.7539	0.140589	66.9994	0.975532	0	4.04044e-06	0.213824	0.000359567	13.8024	0.606537
YBOX_OCH1000140	RPS24A	OCH_DS100_YER074W	YER074W	translation	structural constituent of ribosome	mitochondrion*	S000000876	0.328	0.152	0.738	0.406	1.055		0.581	0.818	0.162	0.088	0.166	0.139	28.1667	0.143544	1.22067	0.00847372	66.1411	0.292897	0.714352	0.404397	72.1491	44.3725
YBOX_OCH1000235	EFT2	OCH_US100_YDR385W	YDR385W	translational elongation	translation elongation factor activity	ribosome	S000002793	0.487	0.494	0.233	0.405	0.128	0.036	0.442	0.202	0.039	0.265	0.476	0.26	14.4965	0.133689	57.6213	0.216055	43.2514	0.146821	0.53611	0.662483	10.5241	54.4644
YDR255C_01	RMD5	YDR255C	YDR255C	negative regulation of gluconeogenesis	molecular_function	cytosol	Required for Meiotic nuclear Division	0.105	-0.112	1.218	0.404	-0.376	-0.602	-0.175	-0.384	-0.101	-0.128	0.302	0.024	41.8704	0.206814	21.4717	0.101493	75.8943	0.874989	0.0611946	0.30595	8.87054	48.2491
YCL058C_01	FYV5	YCL058C	YCL058C				Protein of unknown function, required for survival upon exposure to K1 killer toxin; involved in ion homeostasis	0.37	0.438		0.404		0.111		0.111	-0.494	-0.499		-0.497	6.76023	0.227253	72.5126		4.87206	0.11626	0.427965	0.0948325	3.76593	2.15263
YBOX_SNO1000026	SNR66	SNR66	SNR66				S000006457	0.985	-0.157	0.383	0.404	0.457	0.776	0.066	0.433	-0.48	-0.714	-2	-1.065	31.4172	0.179976	37.5776	0.0258601	5.55284	0.0045632	0.936576	0.00352094	74.5056	1.32712
YNL222W_01	SSU72	YNL222W	YNL222W	35S primary transcript processing*	RNA binding*	nucleus*	functionally related to TFIIB, affects start site selection in vivo	0.719	0.748	-0.255	0.404	0.494	0.39	0.648	0.511	-0.223	-0.112	-0.396	-0.244	28.1667	0.179578	17.4873	0.00740596	26.1472	0.230197	0.770977	0.097239	76.0897	6.56687
YPL155C_01	KIP2	YPL155C	YPL155C	nuclear migration, microtubule-mediated*	microtubule motor activity	mitochondrion*	kinesin related protein	-0.065	0.637	0.637	0.403	-0.294	-0.024	-1.073	-0.464	-0.433	-0.143	-0.026	-0.201	28.1667	0.156221	21.4717	0.0695719	43.2514	0.265622	0.0332908	0.0954344	4.2795	9.93795
YIL071C_01	PCI8	YIL071C	YIL071C	protein deneddylation	molecular_function	signalosome complex	transcriptional regulator (putative)|translational regulator (putative)|COP9 signalosome (CSN) subunit	0.056	0.31	0.843	0.403	-0.06	-0.777	0.516	-0.107	0.814	1.091	-0.229	0.559	31.4172	0.155742	55.3606	0.646652	22.565	0.0703403	0.178032	0.702746	24.5808	82.8235
YKL220C_01	FRE2	YKL220C	YKL220C	copper ion import*	ferric-chelate reductase activity	plasma membrane	ferric reductase	-0.118	-0.226	1.549	0.402	0.157	-0.369	0.552	0.113	-0.904	-0.213	0.57	-0.182	52.2743	0.269956	69.8161	0.553293	63.5117	0.477319	0.491938	0.205898	65.7636	44.3725
YPL269W_01	KAR9	YPL269W	YPL269W	nuclear migration, microtubule-mediated	molecular_function	mating projection tip*	cortical protein required for cytoplasmic microtubule orientation; Bim1p and Kar9p make up the cortical microtubule-capture site. localizes to shmoo tips and the tips of budding cells in a cell-cycle dependent manner.	0.155	0.647		0.401	-1.384	-0.574	-0.508	-0.822	-1	-0.636	-1.025	-0.887	5.78753	0.232404	13.2091	0.076038	2.19551	0.00264873	0.0377971	0.0053396	0.589789	0
YIR010W_01	DSN1	YIR010W	YIR010W	chromosome segregation	molecular_function	kinetochore*	Protein required for cell viability	0.068	-0.069	1.203	0.401	-0.243	-0.149	0.368	-0.008	1.596	1.243	0.721	1.187	41.8704	0.199569	66.9994	0.962166	0.350504	0.000893138	0.260203	0.0917378	40.7844	54.4644
YML047WA_01	YML047W-A_ORF	YML047W-A	YML047W-A				Hypothetical ORF	0.516	0.816	-0.128	0.401		0.01		0.01	-0.793	-0.119		-0.456	23.7539	0.159471	69.8161		43.2514	0.158226	0.230722	0.0819002	19.597	2.15263
YBOX_JXN1000033	RUB1	JXN_IE_1_YDR139C	YDR139C	protein neddylation	protein tag	cytoplasm	S000002546	0.166	0.625	0.412	0.401	-0.138	-0.282	0.506	0.029	0.202		0.802	0.502	20.1785	0.129391	70.7401	0.874745	30.2752	0.0813808	0.267212	0.848452	15.4816	80.5133
YOL083W_01	YOL083W_ORF	YOL083W	YOL083W	biological_process	molecular_function	cellular_component	Hypothetical ORF	0.448	0.351		0.4	-0.309	-0.46		-0.384	0.349	0.145		0.247	5.78753	0.219887	21.4717	0.183299	75.8943	0.185445	0.107869	0.738582	1.09592	65.7184
YNR067C_01	DSE4	YNR067C	YNR067C	cytokinesis, completion of separation	glucan 1,3-beta-glucosidase activity	chitin- and beta-glucan-containing cell wall*	Daughter cell-specific secreted protein with similarity to glucanases, degrades cell wall from the daughter side causing daughter to separate from mother	0.223	0.616	0.36	0.4	0.572	-0.607	0.062	0.009	-0.745	-0.837	-1.032	-0.871	20.1785	0.127373	69.8161	0.965854	2.19551	0.00310703	0.2534	0.00234184	28.0146	0
YBOX_OCH1000139	PAU2	OCH_DS100_YEL049W	YEL049W	biological_process	molecular_function	cellular_component	S000000775	0.409	0.39		0.4	0.336	0.43		0.383		-0.277		-0.277	5.78753	0.219369	49.4276	0.0462844	63.5117		0.972432	0.244262	24.5808	3.19391
YGR230W_01	BNS1	YGR230W	YGR230W	meiosis	molecular_function	cellular_component	bypasses need for SPO12	-0.206	0.422	0.984	0.4	0.697	0.133		0.415	-0.136	0.298		0.081	34.168	0.179377	30.2766	0.0795686	66.1411	0.66484	0.728793	0.309467	49.7552	29.7906
YGL103W_01	RPL28	YGL103W	YGL103W	translation	structural constituent of ribosome*	nucleus*	ribosomal protein L28 (L29) (rp44) (YL24)	1.632	-0.014	-0.418	0.4	-0.134	0.491	1.03	0.462	0.752	0.524	0.35	0.542	47.8213	0.287004	37.5776	0.0609437	2.89616	0.0304767	0.889709	0.746635	76.2365	82.8235
YBOX_INT1000161	RPS27B	INT_1_YHR021C	YHR021C	translation*	structural constituent of ribosome	cytosolic small ribosomal subunit (sensu Eukaryota)	S000001063	0.059		0.74	0.4	0.362	0.57	0.709	0.547	-0.061		-0.376	-0.218	71.8704	0.244837	10.7424	0.0134287	30.2752	0.256919	0.429273	0.210718	77.0285	16.715
YMR034C_01	YMR034C_ORF	YMR034C	YMR034C	biological_process	sterol transporter activity	cellular_component	Hypothetical ORF	0.185	0.613		0.399	-0.301	0.169		-0.066	0.145	0.036		0.09	5.78753	0.228346	21.4717	0.757731	63.5117	0.597043	0.332862	0.496216	3.37685	16.715
YBOX_OCH1000128	RPS11B	OCH_DS100_YBR048W	YBR048W	translation*	structural constituent of ribosome	cytosolic small ribosomal subunit (sensu Eukaryota)	S000000252	-0.069	0.215	1.05	0.399	0.11	-0.675	0.853	0.096	0.908	0.25	-0.35	0.269	34.168	0.17687	70.7401	0.703518	70.8869	0.265543	0.436549	0.733526	56.0643	79.1625
YPR030W_01	CSR2	YPR030W	YPR030W	cell wall organization and biogenesis*	molecular_function	nucleus	Nuclear protein with a potential regulatory role in utilization of galactose and nonfermentable carbon sources; overproduction suppresses the lethality at high temperature of a chs5 spa2 double null mutation	0.291	0.504		0.398	-0.447	-0.133	-0.558	-0.379	-0.176	-0.071		-0.124	5.78753	0.224514	21.4717	0.090235	59.3801	0.530163	0.0685012	0.252105	1.09592	6.56687
YDL175C_01	AIR2	YDL175C	YDL175C	mRNA export from nucleus*	polynucleotide adenylyltransferase activity	nucleus*	arginine methyltransferase-interacting RING finger protein	0.013	0.26	0.921	0.398	-0.156	-0.169	-0.033	-0.119	0.251	1.13	1.076	0.819	31.4172	0.16011	45.8348	0.390197	2.19551	0.0177881	0.116657	0.325479	13.8024	74.6119
YDR124W_01	YDR124W_ORF	YDR124W	YDR124W	biological_process	molecular_function	cellular_component	Hypothetical ORF	0.368	0.429		0.398	-0.384	0.211		-0.087	-0.208	-0.283		-0.245	6.76023	0.221057	25.2221	0.687207	16.4347	0.348096	0.303516	0.187259	3.37685	3.51818
YBOX_SNO1000013	SNR57	SNR57	SNR57				S000006448	0.729	-0.29	0.756	0.398	0.137	0.56	-0.001	0.232	-0.035	-0.111	-0.663	-0.27	34.168	0.181519	57.6213	0.184844	39.0787	0.235308	0.629456	0.0877006	65.7636	12.0199
YGR060W_01	ERG25	YGR060W	YGR060W	ergosterol biosynthetic process	C-4 methylsterol oxidase activity	plasma membrane*	C-4 sterol methyl oxidase	0.239	0.623	0.33	0.397	0.067	-1.793	0.797	-0.31	0.463	-0.367	0.585	0.227	20.1785	0.132366	37.5776	0.419055	72.0453	0.287715	0.138466	0.620295	34.2369	69.2866
YPL259C_01	APM1	YPL259C	YPL259C	vesicle-mediated transport*	clathrin binding	AP-1 adaptor complex	clathrin associated protein complex medium subunit	0.647	1.183	-0.638	0.397	-0.223	-0.221	0.503	0.02	0.179	0.169		0.174	41.8704	0.256895	70.7401	0.91191	34.6642	0.371994	0.344506	0.464331	44.1155	77.0158
YIR006C_01	PAN1	YIR006C	YIR006C	endocytosis*	protein binding, bridging	plasma membrane*	Involved in actin organization and endocytosis	0.209	0.14	0.841	0.397	-0.234	0.046	0.556	0.123	1.683	1.263	0.418	1.121	31.4172	0.151876	68.4978	0.462312	1.1615	0.00300001	0.401492	0.115125	44.1155	54.4644
YMR258C_01	YMR258C_ORF	YMR258C	YMR258C	biological_process	molecular_function	cytoplasm*	Hypothetical ORF	0.017	0.052	1.122	0.397	0.283	0.041	0.312	0.212	0.168	-0.002		0.083	41.8704	0.191149	57.6213	0.201628	66.1411	0.633216	0.596629	0.318534	60.762	36.1813
YER015W_01	FAA2	YER015W	YER015W	lipid metabolic process*	long-chain-fatty-acid-CoA ligase activity	mitochondrion*	acyl-CoA synthetase (fatty acid activator 2)	0.512	0.155	0.523	0.397	0.425	0.202		0.314	-0.317	0.132		-0.093	23.7539	0.133584	34.8969	0.150852	75.8943	0.658606	0.553613	0.144539	65.7636	7.56409
YFR026C_01	YFR026C_ORF	YFR026C	YFR026C	biological_process	molecular_function	cellular_component	Hypothetical ORF	0.332	0.431	0.425	0.396		0.133	-0.056	0.038	0.371	-0.215		0.078	20.1785	0.109933	68.4978	0.832643	66.1411	0.694909	0.222907	0.26884	17.9457	13.9557
YPL015C_01	HST2	YPL015C	YPL015C	chromatin silencing at rDNA*	NAD-dependent histone deacetylase activity	cytoplasm	Homolog of SIR2	0.586	0.831	-0.229	0.396	-0.044	0.219	-0.034	0.047	0.999	2.076	3.392	2.156	28.1667	0.163532	72.5126	0.753938	0.528093	0.000175533	0.295304	0.00179635	19.597	7.56409
YER131W_01	RPS26B	YER131W	YER131W	translation	structural constituent of ribosome	cytosolic small ribosomal subunit (sensu Eukaryota)	ribosomal protein S26B	0.506	0.374	0.307	0.396	0.443	1.314	0.971	0.909	1.619	0.74	1.15	1.17	17.5985	0.111524	1.22067	0.00193446	0.350504	0.00104314	0.174877	0.0663638	60.762	44.3725
YKL068W_01	NUP100	YKL068W	YKL068W	mRNA export from nucleus*	structural molecule activity	nuclear pore	nuclear pore complex subunit	-0.065	0.177	1.072	0.395	-0.016	0.067	-0.794	-0.248	0.006	0.131	0.346	0.161	41.8704	0.171231	34.8969	0.242067	68.3645	0.236053	0.0880364	0.478606	19.597	65.7184
YJR141W_01	YJR141W_ORF	YJR141W	YJR141W	mRNA processing	molecular_function	cellular_component	Protein required for cell viability	0.379	0.155	0.649	0.394	-0.253	-0.035	-0.081	-0.123	0.101	0.232		0.167	28.1667	0.121078	45.8348	0.388068	39.0787	0.347225	0.0924087	0.347996	4.2795	65.7184
YDL103C_01	QRI1	YDL103C	YDL103C	UDP-N-acetylglucosamine biosynthetic process	UDP-N-acetylglucosamine diphosphorylase activity	cytoplasm*	UDP-N-acetylglucosamine pyrophosphorylase	0.033	0.066	1.084	0.394	-0.061	-0.2	0.576	0.105	0.155	0.157	0.113	0.142	41.8704	0.17243	69.8161	0.552004	63.5117	0.308027	0.402601	0.443481	47.2948	65.7184
YGL135W_01	RPL1B	YGL135W	YGL135W	translation*	structural constituent of ribosome	cytosolic large ribosomal subunit (sensu Eukaryota)	ribosomal protein L1B	0.955	0.925	-0.699	0.394	0.183	0.14	0.732	0.352	1.237	0.395	0.553	0.728	41.8704	0.251244	45.8348	0.0811034	3.02344	0.0230057	0.917298	0.46082	73.0763	77.0158
YBOX_INT1000087	HNT1	INT_1_YDL125C	YDL125C	nucleotide metabolic process	hydrolase activity*	cytoplasm*	S000002283	0.407	0.38		0.394		0.485	0.557	0.521	-0.219	-0.373	-0.634	-0.409	6.76023	0.206363	30.2766	0.0264043	11.307	0.0526035	0.796075	0.0644428	73.0763	2.15263
YHR208W_01	BAT1	YHR208W	YHR208W	branched chain family amino acid biosynthetic process*	branched-chain-amino-acid transaminase activity	mitochondrion*	branched-chain amino acid transaminase|highly similar to mammalian ECA39, which is regulated by the oncogene myc	0.161	0.227	0.791	0.393	-0.159	-0.286	-1.138	-0.528	-0.071	-0.158	-0.546	-0.258	31.4172	0.130894	21.4717	0.124498	34.6642	0.215129	0.0407868	0.0725713	3.37685	8.74264
YDR034WB01	YDR034W-B_ORF	YDR034W-B	YDR034W-B	biological_process	molecular_function	cellular_component	Protein of unknown function; green fluorescent protein (GFP)-fusion protein localizes to the cell periphery	0.097	0.688		0.393	0.113	-0.383		-0.135	-0.315	-0.385		-0.35	5.78753	0.225658	40.3338	0.513227	8.18927	0.183159	0.263756	0.14093	3.37685	2.79086
YDR494W_01	RSM28	YDR494W	YDR494W	translation*	structural constituent of ribosome	mitochondrion*	Mitochondrial ribosomal small subunit protein	1.14	0.792	-0.756	0.392	-0.239	-1.13	-0.497	-0.622	0.393	0.092	-0.625	-0.047	47.8213	0.265823	17.4873	0.0730566	68.3645	0.815242	0.0530588	0.289427	5.41611	44.3725
YGR043C_01	YGR043C_ORF	YGR043C	YGR043C	biological_process	transaldolase activity	nucleus	Hypothetical ORF	0.304	0.477		0.391		0.109	-0.254	-0.073	0.359			0.359	6.76023	0.205689	59.3661	0.706522	72.9251		0.297563	0.632636	6.14137	69.2866
YER145C_01	FTR1	YER145C	YER145C	high affinity iron ion transport	iron ion transporter activity	plasma membrane	iron permease	0.477	0.204	0.491	0.391	-0.039	-0.102	0.305	0.055	-0.093	-0.004	-0.845	-0.314	23.7539	0.113374	72.3468	0.728319	39.0787	0.224629	0.272235	0.0692295	10.5241	6.56687
YHR046C_01	INM1	YHR046C	YHR046C	inositol phosphate dephosphorylation	inositol-1(or 4)-monophosphatase activity	cytoplasm*	inositol monophosphatase	0.568	0.228	0.377	0.391	0.11	0.154		0.132	0.286	0.201		0.244	20.1785	0.11364	52.5725	0.495988	16.4347	0.20256	0.318255	0.442344	34.2369	74.6119
YGL181W_01	GTS1	YGL181W	YGL181W	sporulation (sensu Fungi)*	transcription coactivator activity	cytoplasm*	Putative zinc-finger transcription factor with gly-thr-ser repeats that homodimerizes, and regulates ultradian rhythm, cell size, cell cycle, lifespan, sporulation, heat tolerance, and multidrug transport; similar to Drosophila per protein	-0.044	0.418	0.795	0.39	0.423	0.011	-0.344	0.03	0.717	0.142	-0.845	0.005	31.4172	0.14761	70.7401	0.865009	72.0453	0.984232	0.267792	0.292115	37.5921	48.2491
YDR127W_01	ARO1	YDR127W	YDR127W	aromatic amino acid family biosynthetic process	3-dehydroquinate dehydratase activity*	cytoplasm	3-dehydroquinate dehydratase (3-dehydroquinase)|3-dehydroquinate synthase|epsp synthase|pentafunctional arom polypeptide|shikimate 5-dehydrogenase|shikimate kinase	0.263	0.047	0.861	0.39	0.004	-0.081	0.452	0.125	0.386	0.136	0.446	0.323	34.168	0.1472	68.4978	0.413044	16.4347	0.0746592	0.408553	0.841424	44.1155	80.5133
YGR034W_01	RPL26B	YGR034W	YGR034W	translation	structural constituent of ribosome*	cytosolic large ribosomal subunit (sensu Eukaryota)	ribosomal protein L26B (L33B) (YL33)	0.246	0.078	0.845	0.39	0.336	0.709	0.928	0.658	1.001	0.339	0.1	0.48	31.4172	0.145107	5.91758	0.00477127	19.0056	0.0468926	0.440486	0.800599	74.8634	82.8235
YDR213W_01	UPC2	YDR213W	YDR213W	sterol biosynthetic process*	RNA polymerase II transcription factor activity	cytoplasm*	zinc finger transcription factor of the Zn(2)-Cys(6) binuclear cluster domain type	-0.123	0.351	0.938	0.389	-0.986	-0.665	-0.339	-0.663	-0.506	-0.079	-0.355	-0.313	34.168	0.16553	17.4873	0.0715581	22.565	0.193753	0.0290637	0.0729485	1.32234	8.74264
YIR017C_01	MET28	YIR017C	YIR017C	response to drug*	DNA binding*	nucleus	transcriptional activator in the Cbf1p-Met4p-Met28p complex	0.336	0.442		0.389		0.095	-0.658	-0.281	2.274	2.243	1.59	2.036	7.93541	0.211712	34.8969	0.262154	0	7.59519e-06	0.174055	8.64099e-05	4.2795	0.732953
YPR082C_01	DIB1	YPR082C	YPR082C	nuclear mRNA splicing, via spliceosome	RNA splicing factor activity, transesterification mechanism	U4/U6 x U5 tri-snRNP complex*	17 kDa U4/U6.U5 associated protein	0.48	0.571	0.117	0.389	-0.088	-0.124	-0.207	-0.14	-0.511	0.136	0.484	0.036	17.5985	0.124614	43.4326	0.366514	75.8943	0.848807	0.0920275	0.278216	0.589789	36.1813
YKR068C_01	BET3	YKR068C	YKR068C	ER to Golgi vesicle-mediated transport	Ras guanyl-nucleotide exchange factor activity*	Golgi apparatus*	transport protein particle (TRAPP) component	0.198	0.233	0.734	0.388	-0.326	-0.042	0.592	0.075	0.085	-0.071	-1.176	-0.387	28.1667	0.136026	71.844	0.715747	39.0787	0.179259	0.354545	0.0582782	37.5921	8.74264
YDR282C_01	YDR282C_ORF	YDR282C	YDR282C	biological_process	molecular_function	cellular_component	Hypothetical ORF	-0.031	0.281	0.91	0.387	-0.013	-0.527	-0.994	-0.511	-0.954	-0.452	-0.228	-0.545	34.168	0.162918	21.4717	0.0868308	9.3778	0.037939	0.0394861	0.0304003	4.2795	4.30916
YDR338C_01	YDR338C_ORF	YDR338C	YDR338C	biological_process	molecular_function	cellular_component	Hypothetical ORF	0.033	0.218	0.91	0.387	-0.635	-0.521	0.386	-0.257	-0.678	-0.395	0.176	-0.299	34.168	0.159786	34.8969	0.231579	39.0787	0.211734	0.0834056	0.0772235	13.8024	9.93795
YHR052W_01	CIC1	YHR052W	YHR052W	ribosome biogenesis and assembly*	protein binding, bridging	nucleolus*	Core interacting component 1	0.141	0.286	0.735	0.387	-0.032	0.128	0.571	0.222	0.018	0.134	0.063	0.072	31.4172	0.138319	57.6213	0.183809	74.8048	0.615889	0.606348	0.300051	47.2948	40.73
YNL339C_01	YRF1-6	YNL339C	YNL339C	telomere maintenance via recombination	DNA helicase activity	nucleus	Y'-helicase protein 1	0.437	0.46	0.265	0.387	0.604	0.235	0.012	0.284	0.216	0.242	-0.275	0.061	17.5985	0.122543	52.5725	0.12766	75.8943	0.688912	0.747625	0.27841	47.2948	26.6056
YBOX_OCH1000262	YLR157W-C_OCH__ORF	OCH_YLR157W-C_YLR157W-C	YLR157W-C				--	1.152	0.297	-0.291	0.386	0.795	0.86	1.078	0.911	0.058		-0.117	-0.03	34.168	0.208989	0	0.000901968	75.8943	0.85939	0.194086	0.242264	60.762	26.6056
YJL171C_01	YJL171C_ORF	YJL171C	YJL171C	biological_process	molecular_function	mitochondrion*	Hypothetical ORF	0.151	0.076	0.928	0.385	0.288	0.213	-0.877	-0.125	0.526	0.304	0.24	0.357	34.168	0.159022	52.5725	0.564754	9.3778	0.0599874	0.167037	0.93344	34.2369	81.7311
YEL076C_01	YEL076C_ORF	YEL076C	YEL076C	biological_process	molecular_function	cellular_component	Hypothetical ORF	0.383	0.298	0.475	0.385	0.48	0.094	-0.443	0.044	0.421	0.421	0.34	0.394	23.7539	0.118943	72.5126	0.805035	2.89616	0.0269345	0.284039	0.97786	30.9659	80.5133
YBOX_IGR1000230		IGR_Chr15:(734507..735507)_632						0.395	0.363	0.397	0.385	0.157	-0.141	0.961	0.326	0.673	0.17	0.461	0.435	20.1785	0.117787	49.4276	0.137191	9.3778	0.0401671	0.860149	0.880431	67.8014	81.9016
YKL052C_01	ASK1	YKL052C	YKL052C	mitotic spindle organization and biogenesis in nucleus*	structural constituent of cytoskeleton	condensed nuclear chromosome kinetochore*	Associated with Spindles and Kinetochores	0.032	0.158	0.964	0.385	0.029	0.11	0.874	0.338	0.221	0.064	0.171	0.152	34.168	0.165194	49.4276	0.12202	66.1411	0.288264	0.89592	0.474485	72.1491	65.7184
YLR117C_01	CLF1	YLR117C	YLR117C	nuclear mRNA splicing, via spliceosome*	protein binding	chromatin	pre-mRNA splicing factor	-0.089	0.278	0.964	0.384	-0.077	-0.105	-1.124	-0.435	-0.006	0.289	-0.665	-0.127	41.8704	0.169569	21.4717	0.108417	63.5117	0.536977	0.0457112	0.153014	10.5241	29.7906
YGL200C_01	EMP24	YGL200C	YGL200C	ER to Golgi vesicle-mediated transport*	molecular_function	endoplasmic reticulum*	type I transmembrane protein	-0.175	0.242	1.085	0.384	-0.294	-0.422	0.64	-0.025	0.11	0.126	-0.23	0.002	41.8704	0.191187	64.8369	0.90333	72.0453	0.988003	0.265237	0.241065	44.1155	44.3725
YPL065W_01	VPS28	YPL065W	YPL065W	telomere maintenance*	protein binding	endosome*	soluble, hydrophilic protein involved in transport of precursors for soluble vauolar hydrolases from the late endosome to the vacuole	0.866	1.211	-0.926	0.384	-0.074	-0.425	0.553	0.018	0.255	-0.231	0.129	0.051	52.2743	0.311514	70.7401	0.926928	75.8943	0.750156	0.394719	0.419175	49.7552	59.6964
YDR453C_01	TSA2	YDR453C	YDR453C	response to oxidative stress*	thioredoxin peroxidase activity*	cytoplasm	thioredoxin-peroxidase (TPx); reduces H2O2 and alkyl hydroperoxides with the use of hydrogens provided by thioredoxin, thioredoxin reductase, and NADPH|EC 1.11.1.-	0.311	0.457		0.384	0.2	0.208	0.204	0.204	0.111	0.066		0.089	7.93541	0.216556	57.6213	0.175969	66.1411	0.620915	0.862799	0.497123	47.2948	9.93795
YBOX_TIL1000170	SRL1	TIL_YOR247W_SRL1_6_187	YOR247W	nucleobase, nucleoside, nucleotide and nucleic acid metabolic process	molecular_function	cytoplasm*	S000005773	0.711	0.28	0.16	0.384	0.188	0.645	0.863	0.565	1.482	0.352	0.882	0.905	23.7539	0.133644	17.4873	0.0156253	1.70556	0.0134688	0.604855	0.214551	77.0285	65.7184
YGL076C_01	RPL7A	YGL076C	YGL076C	translation	structural constituent of ribosome	cytosolic large ribosomal subunit (sensu Eukaryota)	ribosomal protein L7A (L6A) (rp11) (YL8)	-0.256	0.293	1.111	0.383	0.112	0.613	-0.391	0.111	-0.174	0.305	0.075	0.069	47.8213	0.193204	69.8161	0.551559	75.8943	0.663611	0.446557	0.351408	60.762	59.6964
YLR192C_01	HCR1	YLR192C	YLR192C	translation*	translation initiation factor activity*	eukaryotic translation initiation factor 3 complex	Substoichiometric component of eukaryotic translation initiation factor 3 (eIF3)	0.208	0.348	0.592	0.383	0.455	0.205	0.059	0.24	0.413	0.191	-0.066	0.179	28.1667	0.114512	55.3606	0.151246	68.3645	0.258614	0.639629	0.50205	47.2948	54.4644
YDL165W_01	CDC36	YDL165W	YDL165W	regulation of transcription from RNA polymerase II promoter*	ubiquitin-protein ligase activity*	cytoplasm*	basal transcription inhibitor|transcriptional regulator	0.09	0.175	0.884	0.383	0.092	0.183	0.45	0.242	0.125	0.051	0.597	0.258	34.168	0.143361	52.5725	0.13986	54.232	0.160335	0.660807	0.702187	56.0643	77.0158
YKR053C_01	YSR3	YKR053C	YKR053C	sphingolipid biosynthetic process	sphingosine-1-phosphate phosphatase activity	endoplasmic reticulum	DHS-1-P phosphatase	0.467	0.532	0.151	0.383	0.852	0.841		0.847	-0.104	-0.511		-0.308	17.5985	0.11469	1.22067	0.00625818	16.4347	0.294135	0.609746	0.0782189	67.8014	2.15263
YDL092W_01	SRP14	YDL092W	YDL092W	protein targeting to ER*	signal sequence binding	signal recognition particle, endoplasmic reticulum targeting	Signal recognition particle subunit	0.128	0.128	0.89	0.382	0.118	-0.171	-1.561	-0.538	0.399	0.269	0.04	0.236	34.168	0.153749	21.4717	0.171026	43.2514	0.139698	0.0592764	0.639769	11.5089	74.6119
YPR178W_01	PRP4	YPR178W	YPR178W	nuclear mRNA splicing, via spliceosome	RNA splicing factor activity, transesterification mechanism	U4/U6 x U5 tri-snRNP complex	associates with the U4/U6 snRNP	0.446	0.538	0.159	0.381	-0.542	-0.741	0.316	-0.322	-0.714	-0.442	-0.407	-0.521	17.5985	0.122294	27.8101	0.170197	5.55284	0.0353939	0.0468508	0.0175604	2.14618	0.280355
YDR034CC01	YDR034C-C_ORF	YDR034C-C	YDR034C-C				TyA Gag protein; the main structural constituent of virus-like particles (VLPs)	0.564	0.626	-0.046	0.381	-0.732	-0.563	0.391	-0.301	0.295	-0.34	-0.905	-0.317	23.7539	0.140988	30.2766	0.199342	43.2514	0.251844	0.0618864	0.0799987	4.2795	7.56409
YLR228C_01	ECM22	YLR228C	YLR228C	sterol biosynthetic process	RNA polymerase II transcription factor activity	nucleus	involved in cell wall biogenesis (putative)	0.551	0.317	0.271	0.38	-0.937	-0.737	0.12	-0.518		-0.069	-1.001	-0.535	20.1785	0.127719	21.4717	0.107612	30.2752	0.10785	0.0333746	0.0493323	1.09592	4.74954
YDR341C_01	YDR341C_ORF	YDR341C	YDR341C	translation*	arginine-tRNA ligase activity	cytoplasm*	Cytoplasmic arginyl-tRNA synthetase	-0.034	0.272	0.901	0.38	0.095	0.139	0.482	0.239	0.177	0.018	0.284	0.16	34.168	0.166086	55.3606	0.139764	68.3645	0.232036	0.656257	0.472361	60.762	65.7184
YPR088C_01	SRP54	YPR088C	YPR088C	protein targeting to ER*	signal sequence binding	signal recognition particle, endoplasmic reticulum targeting	Signal recognition particle subunit (homolog of mammalian SRP54)	0.8	1.014	-0.674	0.38	-0.005	0.281	0.532	0.269	0.103	-0.004	-0.14	-0.014	47.8213	0.261219	52.5725	0.13123	70.8869	0.92389	0.769636	0.279651	69.7816	40.73
YBR164C_01	ARL1	YBR164C	YBR164C	protein targeting to vacuole*	GTPase activity	Golgi apparatus*	ADP-ribosylation factor-like protein 1	0.007	0.105	1.029	0.38	0.214	0.161	0.659	0.345	0.084	0.102	-0.109	0.026	41.8704	0.181296	45.8348	0.0765131	75.8943	0.855635	0.916967	0.26722	72.1491	44.3725
YML024W_01	RPS17A	YML024W	YML024W	translation*	structural constituent of ribosome	cytosolic small ribosomal subunit (sensu Eukaryota)	ribosomal protein S17A (rp51A)	0.114	0.183	0.84	0.379	0.7	0.458	-0.124	0.345	0.638	0.632	1.537	0.936	34.168	0.156476	49.4276	0.102429	1.20325	0.0122337	0.918459	0.200751	72.1491	65.7184
YPR002CA01	YPR002C-A_ORF	YPR002C-A	YPR002C-A				Similar to probable membrane protein YLR334C and ORF YOL106W		0.378		0.378	-0.332	-0.374	-0.091	-0.266		-0.782	-0.944	-0.863	72.9014		27.8101	0.0973624	2.89616	0.0126322	0.187736	0.0804453	1.09592	0.732953
YBOX_TIL1000041	TOS1	TIL_YBR162C_TOS1_2_198	YBR162C	response to drug	molecular_function	chitin- and beta-glucan-containing cell wall*	S000000366	-0.105	0.862		0.378	-0.108	0.123	0.173	0.063	-0.251	-0.515		-0.383	6.76023	0.28286	72.0312	0.699652	8.18927	0.178241	0.567841	0.169605	37.5921	3.19391
YPR151C_01	SUE1	YPR151C	YPR151C	protein catabolic process	molecular_function	mitochondrial envelope	0		-0.197	0.951	0.377	-0.506	-0.149		-0.327		-0.743		-0.743	69.388	0.300993	27.8101	0.165778	48.4323		0.177857	0.198169	19.597	6.56687
YBOX_OCH1000192	YMR158C-A_OCH_US100_ORF	OCH_US100_YMR158C-A	YMR158C-A	biological_process	molecular_function	cellular_component	S000007249	0.437	0.556	0.139	0.377	-0.454	-0.439	-0.02	-0.304	-0.749	-0.313	-0.844	-0.635	20.1785	0.13669	25.2221	0.113207	5.55284	0.0175517	0.0378827	0.0113732	0.589789	0.487573
YBOX_IGR1000050		IGR_Chr06:(27950..28130)_20						0.172	0.505	0.453	0.377	-0.172	0.319	-0.439	-0.097	0.006	-0.039	-0.072	-0.035	23.7539	0.134573	55.3606	0.617304	66.1411	0.786165	0.141418	0.145785	11.5089	13.9557
YLR355C_01	ILV5	YLR355C	YLR355C	mitochondrial genome maintenance*	ketol-acid reductoisomerase activity	mitochondrion*	acetohydroxyacid reductoisomerase	0.688	0.532	-0.09	0.377	0.145	-0.26	0.288	0.058	0.132	-0.002	0.06	0.063	28.1667	0.160701	72.3468	0.731829	75.4677	0.643228	0.310977	0.29987	15.4816	26.6056
YDR468C_01	TLG1	YDR468C	YDR468C	vesicle fusion	v-SNARE activity*	trans-Golgi network*	tSNARE that affects a late Golgi compartment	0.109	-0.049	1.07	0.377	0.313	0.042	0.242	0.199	0.365	0.208	0.335	0.303	41.8704	0.195461	59.3661	0.213115	11.307	0.0907095	0.59257	0.826526	60.762	80.5133
YBR291C_01	CTP1	YBR291C	YBR291C	mitochondrial citrate transport	tricarboxylate carrier activity	mitochondrion*	citrate tranporter	0.331	0.422		0.377	0.162		0.305	0.234	0.2	0.117	0.429	0.249	7.93541	0.229983	49.4276	0.24768	39.0787	0.108812	0.75755	0.993842	17.9457	77.0158
YBOX_AAA1000052	SSH1	AAA_DS100_YBR283C_17	YBR283C	telomere maintenance*	protein transporter activity	endoplasmic reticulum membrane*	S000000487	0.294	0.461		0.377	0.54	0.124	0.178	0.281	-0.018	-0.288		-0.153	5.78753	0.230054	52.5725	0.113254	30.2752	0.448057	0.927035	0.242399	56.0643	6.56687
YBOX_INT1000266	TI(UAU)L_INT_1	INT_1_TI(UAU)L	TI(UAU)L				--	0.345	-0.096	0.877	0.375	-0.115	0.718	-1.17	-0.189	0.759	0.372	0.084	0.405	41.8704	0.17504	45.8348	0.516003	19.0056	0.0569793	0.165924	0.930704	40.7844	82.2311
YDR126W_01	SWF1	YDR126W	YDR126W	spore wall assembly (sensu Fungi)*	protein-cysteine S-palmitoleyltransferase activity	integral to membrane*	Spore Wall Formation	0.452	0.298		0.375	-0.001	-0.109	0.156	0.015	-0.019	-0.198	-0.106	-0.108	5.78753	0.2335	69.8161	0.9188	54.232	0.485482	0.436735	0.228583	4.2795	6.56687
YBOX_IGR1000195		IGR_Chr11:(62434..63434)_185						0.215		0.535	0.375		0.355		0.355	0.217	-0.84		-0.311	47.8213	0.238347	66.9994		26.1472	0.355328	0.660014	0.198073	49.7552	6.56687
YKL181W_01	PRS1	YKL181W	YKL181W	histidine biosynthetic process*	ribose phosphate diphosphokinase activity	cytoplasm	ribose-phosphate pyrophosphokinase	-0.107	0.38	0.85	0.374	-0.105	0.099	-1.237	-0.414	-0.217	0.068	-0.188	-0.112	34.168	0.171675	25.2221	0.152131	59.3801	0.488484	0.0556443	0.129522	13.8024	22.6708
YEL008W_01	YEL008W_ORF	YEL008W	YEL008W				Hypothetical ORF			0.374	0.374	-0.344	-0.063	-0.43	-0.279			0.033	0.033	69.388		30.2766	0.133777	75.8943		0.182575	0.658809	0.589789	74.6119
YEL005C_01	VAB2	YEL005C	YEL005C	biological_process	protein binding	cytoplasm	Protein with a potential role in vacuolar function, as suggested by its ability to bind Vac8p; green fluorescent protein (GFP)-fusion protein localizes to the cytoplasm in a punctate pattern	-0.085	-0.027	1.233	0.374	-0.04	-0.044	0.625	0.18	0.066	-0.733	0.212	-0.152	52.2743	0.227038	62.8205	0.306162	59.3801	0.458169	0.590991	0.165466	67.8014	36.1813
YDL028C_01	MPS1	YDL028C	YDL028C	mitotic spindle checkpoint*	protein threonine/tyrosine kinase activity	spindle pole body*	Required for spindle pole body duplication and a mitotic checkpoint function.	0.093		0.653	0.373	-0.067	0.091	0.658	0.227	0.372	-0.043	0.518	0.282	69.388	0.249773	57.6213	0.208776	43.2514	0.146793	0.94683	0.918451	69.7816	80.5133
YPL097W_01	MSY1	YPL097W	YPL097W	tyrosyl-tRNA aminoacylation	tyrosine-tRNA ligase activity	mitochondrion	tyrosine-tRNA ligase	0.098	0.335	0.682	0.372	-0.125		-1.049	-0.587	-0.548	0.017		-0.265	31.4172	0.142957	25.2221	0.172697	54.232	0.346202	0.0433115	0.0925783	3.76593	12.0199
YPL225W_01	YPL225W_ORF	YPL225W	YPL225W	biological_process	molecular_function	cytoplasm*	Hypothetical ORF	1.023	0.835	-0.742	0.372	-0.15	-0.111	0.358	0.032	-0.031	0.195	0.823	0.329	47.8213	0.280067	72.5126	0.833124	48.4323	0.110414	0.366122	0.914164	47.2948	81.7311
YDL109C_01	YDL109C_ORF	YDL109C	YDL109C	lipid metabolic process	molecular_function	cellular_component	Hypothetical ORF	-0.145	-0.058	1.313	0.37	-0.494		-1.457	-0.975	-0.051	0.096	0.108	0.051	52.2743	0.246906	17.4873	0.10039	75.8943	0.731631	0.0495912	0.359877	7.49211	59.6964
YDR306C_01	YDR306C_ORF	YDR306C	YDR306C	ubiquitin-dependent protein catabolic process	protein binding	ubiquitin ligase complex	Hypothetical ORF	0.082	0.021	1.004	0.369	0.035	-0.28	-0.961	-0.402	-0.218	-0.305	-0.737	-0.42	41.8704	0.191841	25.2221	0.120078	13.9105	0.0656882	0.050227	0.0474568	11.5089	7.56409
YDL248W_01	COS7	YDL248W	YDL248W	biological_process	receptor activity	mitochondrion	Protein of unknown function, member of a family of conserved, often subtelomerically-encoded proteins	0.299	0.492	0.316	0.369	-0.234	0.057	-0.377	-0.185	-0.266	-0.066	0.528	0.065	23.7539	0.136338	40.3338	0.2899	75.8943	0.700157	0.0746592	0.309492	1.76692	40.73
YBOX_OCH1000088	GSP1	OCH_YLR293C_GSP1	YLR293C	rRNA processing*	GTPase activity	cytoplasm*	S000004284	0.082	0.384	0.641	0.369	-0.175	-0.149	-0.062	-0.129	0.05	0.274	-0.108	0.072	31.4172	0.149738	43.4326	0.406467	75.8943	0.631445	0.10465	0.310784	5.41611	40.73
YBOX_INT1000258	TI(UAU)D_INT_1	INT_1_TI(UAU)D	TI(UAU)D				--	0.421	-0.311	0.996	0.369	1.053	0.648	-0.664	0.346	0.612	0.376	-0.509	0.16	47.8213	0.213729	52.5725	0.236919	74.8048	0.418068	0.955487	0.558261	74.5056	74.6119
YER097W_01	YER097W_ORF	YER097W	YER097W				Hypothetical ORF	0.649	0.294	0.165	0.369	0.468	0.296		0.382	0.01	-0.266		-0.128	23.7539	0.146342	30.2766	0.0513695	34.6642	0.56243	0.709629	0.126153	69.7816	5.88929
YBOX_JXN1000055	BIG1	JXN_IE_1_YHR101C	YHR101C	chitin- and beta-glucan-containing cell wall biogenesis	molecular_function	integral to endoplasmic reticulum membrane	S000001143	0.532	0.678	-0.107	0.368		0.006	-0.661	-0.328	-0.137	0.092	-0.355	-0.133	28.1667	0.174898	34.8969	0.195336	59.3801	0.458691	0.0770653	0.115881	5.41611	9.93795
YOR343CA01	YOR343W-A_ORF	YOR343W-A	YOR343W-A				TyA Gag protein; the main structural constituent of virus-like particles (VLPs)	0.577	0.583	-0.056	0.368	-0.664	-0.441	0.53	-0.192	-0.021	-0.395	-1.1	-0.505	23.7539	0.167104	43.4326	0.391623	19.0056	0.0762402	0.11304	0.0314752	10.5241	3.51818
YMR074C_01	YMR074C_ORF	YMR074C	YMR074C	biological_process	molecular_function	cytoplasm*	Hypothetical ORF	0.769	0.831	-0.495	0.368	0.335	0.365	0.629	0.443	0.201	0.074	0.346	0.207	41.8704	0.239299	30.2766	0.0183321	54.232	0.182843	0.835218	0.640473	74.8634	72.0886
YGR052W_01	YGR052W_ORF	YGR052W	YGR052W	biological_process	kinase activity	mitochondrion	The authentic, non-tagged protein was localized to the mitochondria	0.159	0.292	0.649	0.367	-0.853	-0.906	0.056	-0.568	-1.046	-0.44	-1.311	-0.932	31.4172	0.158876	17.4873	0.108378	4.12447	0.0031421	0.0407656	0.00209939	1.32234	0.487573
YBOX_IGR1000143		IGR_Chr02:(505260..506260)_2						0.101	-0.125	1.126	0.367	-0.05	0.128	0.319	0.132	-0.027	-0.093	-0.341	-0.154	47.8213	0.22568	66.9994	0.403398	48.4323	0.327938	0.482291	0.134449	56.0643	29.7906
YBOX_TIL1000141	MRH1	TIL_YDR033W_MRH1_2_53	YDR033W	biological_process	molecular_function	mitochondrion*	S000002440	0.401	0.333		0.367	0.566	0.87		0.718	-0.22	-0.206		-0.213	6.76023	0.251229	10.7424	0.014819	19.0056	0.290737	0.502331	0.215081	73.8795	4.74954
YGL045W_01	RIM8	YGL045W	YGL045W	meiosis*	molecular_function	cellular_component	Regulator of IME2 (RIM) Involved in proteolytic processing of Rim1p	0.062	0.078	0.958	0.366	0.273	-0.482		-0.104	0.133	0.155		0.144	41.8704	0.202536	21.4717	0.673371	48.4323	0.41124	0.192123	0.392474	13.8024	74.6119
YBOX_AAA1000024	VPS1	AAA_DS100_YKR001C_22	YKR001C	protein targeting to vacuole*	GTPase activity	cytoplasm*	S000001709	0.333	0.402	0.362	0.366	0.335	0.023		0.179	0.293		0.091	0.192	23.7539	0.154119	52.5725	0.366265	63.5117	0.312593	0.390139	0.404155	37.5921	44.3725
YER018C_01	SPC25	YER018C	YER018C	chromosome segregation*	structural constituent of cytoskeleton	condensed nuclear chromosome kinetochore*	spindle pole component	0.212	0.119	0.768	0.366	0.005	0.224	0.407	0.212	0.234	0.063	-0.758	-0.154	34.168	0.176954	57.6213	0.211036	59.3801	0.446674	0.618803	0.131734	49.7552	22.6708
YPR137W_01	RRP9	YPR137W	YPR137W	35S primary transcript processing*	snoRNA binding	small nucleolar ribonucleoprotein complex*	U3 snoRNP protein	0.896	1.177	-0.974	0.366	0.162	0.236	0.317	0.238	0.155	-0.03	-0.858	-0.244	56.3942	0.348361	52.5725	0.127269	54.232	0.312119	0.756357	0.189765	71.1493	33.0597
YDL079C_01	MRK1	YDL079C	YDL079C	protein amino acid phosphorylation*	glycogen synthase kinase 3 activity	cellular_component	MDS1 related protein kinase	0.074	0.208	0.815	0.366	0.165	0.266	0.508	0.313	-0.133	-0.014	-0.924	-0.357	34.168	0.183761	45.8348	0.0700656	34.6642	0.143024	0.867702	0.0561327	69.7816	8.74264
YGL243W_01	TAD1	YGL243W	YGL243W	tRNA modification	tRNA specific adenosine deaminase activity	nucleus	tRNA-specific adenosine deaminase subunit	0.075	0.23	0.791	0.365	-0.182	0.079	0.352	0.083	-0.044	-0.027	0.605	0.178	34.168	0.178668	71.4929	0.624946	72.0453	0.313721	0.359685	0.556671	37.5921	69.2866
YJR136C_01	YJR136C_ORF	YJR136C	YJR136C	translation	molecular_function	cytoplasm	Hypothetical ORF	-0.113	0.293	0.91	0.363	0.06	0.052	0.449	0.187	-0.184	-0.095	0.471	0.064	41.8704	0.20818	59.3661	0.234702	75.8943	0.686519	0.579084	0.349508	56.0643	54.4644
YLL050C_01	COF1	YLL050C	YLL050C	actin filament organization*	protein binding	actin cortical patch	actin binding and severing protein|cofilin	0.159	0.438	0.488	0.362	0.304	0.278	-0.085	0.166	0.575	0.14	0.454	0.39	28.1667	0.164286	64.8369	0.29424	11.307	0.0404728	0.512553	0.92856	40.7844	81.7311
YLR061W_01	RPL22A	YLR061W	YLR061W	translation	structural constituent of ribosome	cytosolic large ribosomal subunit (sensu Eukaryota)	ribosomal protein L22A (L1c) (rp4) (YL31)	0.942	0.062	0.082	0.362	0.004	0.683	0.977	0.555	1.722	0.263	-0.043	0.647	34.168	0.205285	25.2221	0.023799	26.1472	0.0779705	0.599775	0.516945	76.6772	79.1625
YMR153CA01	YMR153C-A_ORF	YMR153C-A	YMR153C-A				Hypothetical ORF	0.25	0.485	0.349	0.361	0.072	0.426	0.29	0.263	-0.253	-0.874		-0.563	23.7539	0.153334	52.5725	0.161783	5.55284	0.0918142	0.74958	0.0468275	44.1155	2.15263
YLR299W_01	ECM38	YLR299W	YLR299W	glutathione catabolic process	protein-glutamine gamma-glutamyltransferase activity	intracellular	gamma-glutamyltransferase homolog	0.486	0.407	0.19	0.361	0.303	-0.243	0.767	0.276	0.233	-0.099	-1.094	-0.32	20.1785	0.155631	52.5725	0.177877	48.4323	0.252158	0.792305	0.0892945	60.762	9.93795
YBOX_IGR1000087		IGR_Chr11:(complement(136054..136246))_4						0.354	0.473	0.256	0.361	0.107	0.495	0.244	0.282	0.088	0.093		0.09	20.1785	0.153248	52.5725	0.103595	63.5117	0.595079	0.795688	0.29088	47.2948	12.0199
YJL158C_01	CIS3	YJL158C	YJL158C	cell wall organization and biogenesis	structural constituent of cell wall	endoplasmic reticulum*	similar to Hsp150p and Pir1p, Pir2p, and Pir3p	0.484	0.131	0.469	0.361	-0.022	0.478	0.476	0.311	1.085	0.411	-0.11	0.462	31.4172	0.158594	49.4276	0.0954947	30.2752	0.079384	0.872483	0.777654	65.7636	82.8235
YJL006C_01	CTK2	YJL006C	YJL006C	protein amino acid phosphorylation*	cyclin-dependent protein kinase activity	carboxy-terminal domain protein kinase complex	RNA polymerase II C-terminal domain kinase beta subunit, similar to cyclin	0.047	0.23	0.802	0.36	0.103	-0.104	-0.487	-0.163	0.294	0.168	-1.176	-0.238	41.8704	0.192524	43.4326	0.311353	59.3801	0.412882	0.108118	0.137258	15.4816	26.6056
YPR095C_01	SYT1	YPR095C	YPR095C	vesicle-mediated transport*	ARF guanyl-nucleotide exchange factor activity	mitochondrion	Suppressor of Ypt3	0.436	0.282	0.361	0.36	-0.163		0.064	-0.049	0.03		0.147	0.089	23.7539	0.163699	55.3606	0.789316	75.8943	0.622575	0.171858	0.287159	1.32234	16.715
YGR250C_01	YGR250C_ORF	YGR250C	YGR250C	biological_process	RNA binding	cytoplasm	Hypothetical ORF	0.185	0.288	0.606	0.36	0.63	0.197	0.586	0.471	0.829	0.571	0.883	0.761	31.4172	0.172091	30.2766	0.0226844	0.528093	0.0167025	0.731215	0.296774	76.0897	72.0886
YBOX_OCH1000206	CUP1-1	OCH_YHR053C_CUP1-1	YHR053C	response to copper ion	copper ion binding	cytosol	S000001095	1.096	1.062	-1.079	0.36	0.494	0.284	0.772	0.517	0.551	-0.059	-0.71	-0.073	58.9904	0.375767	21.4717	0.00995695	68.3645	0.726529	0.723677	0.338034	77.0285	54.4644
YLR466W_01	YRF1-4	YLR466W	YLR466W	telomere maintenance via recombination	DNA helicase activity	nucleus	Y'-helicase protein 1	0.128	0.11	0.839	0.359	0.281	0.232	-1.023	-0.17	-0.078	0.152	0.39	0.155	41.8704	0.194914	45.8348	0.49047	72.0453	0.314382	0.157175	0.512333	34.2369	65.7184
YPL045W_01	VPS16	YPL045W	YPL045W	protein targeting to vacuole*	molecular_function	membrane of vacuole with cell cycle-correlated morphology*	vacuolar sorting protein	0.947	0.584	-0.453	0.359	0.033	0.017	0.76	0.27	0.202	0.036	-0.565	-0.109	41.8704	0.25409	52.5725	0.170633	63.5117	0.552105	0.806612	0.191382	69.7816	29.7906
YGL125W_01	MET13	YGL125W	YGL125W	translation*	structural constituent of ribosome*	cytoplasm*	methylenetetrahydrofolate reductase (mthfr) (putative)	-0.425	0.14	1.358	0.358	0.123	-0.315	-0.717	-0.303	0.37	0.591	0.296	0.419	56.3942	0.301436	30.2766	0.165356	4.87206	0.0391716	0.109994	0.876041	30.9659	82.8235
YOR246C_01	YOR246C_ORF	YOR246C	YOR246C	biological_process	oxidoreductase activity	lipid particle	Hypothetical ORF	-0.043	0.162	0.956	0.358	-0.585	-0.648	0.577	-0.219	-0.186	-0.028	-0.944	-0.386	47.8213	0.218439	40.3338	0.349184	30.2752	0.13194	0.124665	0.061816	24.5808	9.93795
YGR296W_01	YRF1-3	YGR296W	YGR296W	telomere maintenance via recombination	DNA helicase activity	nucleus	Y'-helicase protein 1	0.414	0.269	0.391	0.358	0.014	0.398	-0.077	0.112	0.203	0.192	0.556	0.317	28.1667	0.168085	69.8161	0.472346	22.565	0.0762524	0.403696	0.892998	28.0146	79.1625
YPL008W_01	CHL1	YPL008W	YPL008W	chromosome segregation*	DNA helicase activity	nucleus	deah box protein|kinetochore protein	0.094	0.446	0.53	0.357	-0.054	-0.218	-1.642	-0.638	-0.268	-0.028	-0.461	-0.252	31.4172	0.196046	21.4717	0.107621	30.2752	0.232319	0.0457749	0.0906718	5.5865	6.56687
YKL072W_01	STB6	YKL072W	YKL072W	biological_process	molecular_function	cellular_component	binds Sin3p in two-hybrid assay	-0.072	0.26	0.883	0.357	-0.331	-0.854	-0.213	-0.466	-0.187	0.349	0.324	0.162	41.8704	0.227871	21.4717	0.0438269	72.0453	0.283129	0.035461	0.551603	3.76593	69.2866
YER071C_01	YER071C_ORF	YER071C	YER071C	biological_process	molecular_function	cytoplasm	Protein of unknown function; green fluorescent protein (GFP)-fusion protein localizes to the cytoplasm in a punctate pattern	0.047	0.122	0.903	0.357	-0.284	0.031	-0.156	-0.136	-0.097	0.087	0	-0.003	41.8704	0.225719	45.8348	0.376931	72.0453	0.973892	0.137022	0.241196	17.9457	40.73
YJL090C_01	DPB11	YJL090C	YJL090C	nucleotide-excision repair*	protein binding	replication fork	DNA polymerase II complex	0.031	0.205	0.834	0.357	-0.17	-0.101	0.429	0.053	0.036	-0.039		-0.002	41.8704	0.218579	72.5126	0.757975	72.9251	0.991819	0.362454	0.24543	40.7844	16.715
YLR388W_01	RPS29A	YLR388W	YLR388W	translation	structural constituent of ribosome	cytosolic small ribosomal subunit (sensu Eukaryota)	ribosomal protein S29A (S36A) (YS29)	0.711	0.357	0.004	0.357	0.085	0.696	0.083	0.288	1.222	0.468	0.012	0.567	28.1667	0.208336	52.5725	0.130927	16.4347	0.0631591	0.834916	0.591001	65.7636	81.7311
YBOX_OCH1000137	RPS17B	OCH_DS100_YDR447C	YDR447C	translation*	structural constituent of ribosome	cytosolic small ribosomal subunit (sensu Eukaryota)	S000002855	0.094	-0.012	0.99	0.357	0.407	0.13	1.139	0.559	0.643	-0.162	0.232	0.238	47.8213	0.238694	25.2221	0.025811	68.3645	0.192214	0.600389	0.729333	76.5124	79.1625
[truncated: 6,106 more rows]

## Sheet: Annotation
Annotation information about type of the oligo
Type	Explanation
[truncated: 23 more rows]
