# Supplementary material for: Distinct Roles of Non-Canonical Poly(A) Polymerases in RNA Metabolism
Source: PLoS Genet. 2009 Jul 10;5(7):e1000555. doi: 10.1371/journal.pgen.1000555 (PMC2700272; doi:10.1371/journal.pgen.1000555)
Supplement: Dataset S2 — Percentile ranks from X-RIP-Chip data. Columns indicate the following (from left to right): Oligo ID (Operon); gene name; yeast ORF (compatible with SGD); GO annotations for process, function, and cellular compartment; Operon description of the gene product; percentile rank in Trf4 affinity isolations (3 biological replicates); average percentile rank of Trf4 affinity isolations; percentile rank of Fpr1 control affinity isolations (2 biological replicates); percentile rank of WT mock control isolations (BY4741); average percentile rank of control isolates (Fpr1, BY4741). (1.99 MB XLS) [file pgen.1000555.s014.xls]

## Sheet: X-RIP_ data
Oligo_ID (Operon)	Gene	YORF (GO compatible; SGD)	Process (GO)	Function (GO)	Compartment (GO)	Description (Operon)	rank Trf4X (1)	rank Trf4X (2)	rank Trf4X (3)	avg rank Trf4X	rank Fpr1X (1)	rank Fpr1X (2)	rank BY4741X	avg rank controls
YBOX_SNO1000004	SNR13	SNR13				S000006498	1	1	0.997	0.999	0.998	0.994	0.999	0.997
YBOX_SNO1000040	SNR70	SNR70				S000006461	0.999	0.999	0.998	0.998667	0.997		0.995	0.996
YBOX_SNO1000022	SNR62	SNR62				S000006453	0.999		0.998	0.9985		0.997	0.987	0.992
YBOX_SNO1000007	SNR51	SNR51				S000006442	0.997	0.998	1	0.998333	0.997		0.994	0.9955
YBOX_SNO1000012	SNR56	SNR56				S000006447	0.999		0.997	0.998		0.997	0.997	0.997
YBOX_SNO1000024	SNR64	SNR64				S000006455	0.999		0.997	0.998	0.992	0.996	0.993	0.993667
YBOX_SNO1000054	SNR78	SNR78				S000007312	0.998			0.998			0.993	0.993
YBOX_SNO1000008	SNR52	SNR52				S000006443	0.997		0.999	0.998		0.999	0.981	0.99
YBOX_IGR1000139						#N/A	0.997		0.999	0.998	0.979	0.999	0.985	0.987667
YBOX_TAG1000008						#N/A			0.998	0.998		0.998	0.477	0.7375
YLL060C_01	GTT2	YLL060C	glutathione metabolic process	glutathione transferase activity	mitochondrion	glutathione transferase			0.997	0.997
YBOX_SNO1000057	SNR41	SNR41				S000007305	0.996	0.995	0.999	0.996667	0.994	0.998	0.99	0.994
YBOX_SNO1000043	SNR71	SNR71				S000006462	0.997	0.998	0.994	0.996333	0.993	0.994	0.985	0.990667
YBOX_SNO1000026	SNR66	SNR66				S000006457	0.998	0.995	0.994	0.995667	0.997	0.979	0.998	0.991333
YBOX_SNO1000021	SNR61	SNR61				S000006452	0.998	0.993	0.995	0.995333	0.991	0.979	0.99	0.986667
YBOX_SNO1000010	SNR54	SNR54				S000006445	0.993	0.998	0.995	0.995333	0.996		0.971	0.9835
YBOX_SNO1000055	SNR79	SNR79				S000007313	0.996	0.994	0.996	0.995333	0.993	0.987	0.945	0.975
YBOX_INT1000245	ASC1	YMR116C	telomere maintenance*	molecular_function	cytoplasm*	S000004722			0.995	0.995	0.968	0.993	0.886	0.949
YBOX_SNO1000025	SNR65	SNR65				S000006456	0.99		0.999	0.9945	0.983	0.995	0.888	0.955333
YBOX_SNO1000013	SNR57	SNR57				S000006448	0.998	0.996	0.989	0.994333	0.995	0.988	0.882	0.955
YBOX_SNO1000053	SNR77	SNR77				S000007311	0.995	0.993	0.994	0.994	0.99	0.985	0.971	0.982
YBOX_SNO1000049	SNR75	SNR75				S000007309	0.996	0.992	0.994	0.994	0.989	0.993	0.936	0.972667
YBOX_SNO1000037	SNR36	SNR36				S000007300	0.992		0.996	0.994		0.995	0.992	0.9935
YBOX_TRN1000025	HSX1	TR(CCU)J				S000006707	0.99		0.998	0.994		0.999	0.894	0.9465
YBOX_SNO1000015	SNR59	SNR59				S000006450	0.989	0.997	0.995	0.993667	0.993	0.996	0.904	0.964333
YBOX_SNO1000058	SNR42	SNR42				S000006502	0.994		0.993	0.9935	0.998	0.995	0.988	0.993667
YBOX_SNO1000030	SNR69	SNR69				S000006460	0.997	0.989	0.994	0.993333	0.995	0.988	0.981	0.988
YBOX_SNO1000064	SNR48	SNR48				S000006440	0.995	0.988	0.997	0.993333	0.992		0.963	0.9775
YMR013WA_01	YMR013W-A_ORF	YMR013W-A				Hypothetical ORF identified by homology. See FEBS Letters [2000] 487:31-36.	0.993	0.99	0.996	0.993	0.994	0.996	0.978	0.989333
YBOX_SNO1000035	SNR34	SNR34				S000006500	0.995	0.991	0.992	0.992667	0.988	0.993	0.98	0.987
YBOX_SNO1000047	SNR73	SNR73				S000007307	0.993	0.989	0.995	0.992333	0.993	0.997	0.988	0.992667
YBOX_TRN1000032	SUF2	TP(AGG)C				S000006678	0.991		0.993	0.992	0.995	0.998	0.998	0.997
YBOX_TRN1000059	TS(AGA)A_TRNA	TS(AGA)A				S000006719	0.994		0.989	0.9915	0.999	0.978	0.996	0.991
YBOX_SNO1000029	SNR68	SNR68				S000006459	0.996	0.987	0.991	0.991333	0.991	0.976	0.982	0.983
YBOX_ONO1000009	YBR056W-A_ONO_ORF	YBR056W-A				S000028736			0.991	0.991		0.982		0.982
YNL277W_01	MET2	YNL277W	methionine biosynthetic process*	homoserine O-acetyltransferase activity	cytoplasm	homoserine O-trans-acetylase	0.991			0.991
YBOX_INT1000258	TI(UAU)D_INT_1	TI(UAU)D				--	0.983	0.997	0.991	0.990333	0.996	0.997	0.986	0.993
YBOX_TRN1000053	TS(GCU)Q1_TRNA	TS(GCU)Q1				S000007332	0.987		0.993	0.99		0.991		0.991
YBOX_SNO1000003	SNR11	SNR11				S000007293			0.99	0.99		0.993	0.986	0.9895
YBOX_INT1000201	TEF4	YKL081W	translational elongation	translation elongation factor activity	mitochondrion*	S000001564	0.994	0.988	0.988	0.99	0.984	0.925	0.907	0.938667
YMR041C_01	YMR041C_ORF	YMR041C	L-ascorbic acid biosynthetic process	D-arabinose 1-dehydrogenase [NAD(P)+] activity	cellular_component	Hypothetical ORF			0.99	0.99
YBOX_SNO1000042	SNR39	SNR39				S000007302	0.985	0.991	0.993	0.989667	0.987	0.994	0.886	0.955667
YBOX_INT1000266	TI(UAU)L_INT_1	TI(UAU)L				--		0.996	0.982	0.989	0.999	0.996	0.989	0.994667
YBOX_SNO1000031	SNR30	SNR30				S000007497	0.993	0.983	0.991	0.989	0.986	0.975	0.983	0.981333
YBOX_SNO1000045	SNR72	SNR72				S000007306	0.986		0.992	0.989	0.986	0.992	0.96	0.979333
YBOX_SNO1000039	SNR38	SNR38				S000007301	0.991	0.991	0.984	0.988667	0.981	0.982	0.928	0.963667
YBOX_SNO1000051	SNR9	SNR9				S000007292	0.988	0.985	0.993	0.988667	0.98	0.984	0.942	0.968667
YBOX_SNO1000016	SNR190	SNR190				S000006509	0.994	0.986	0.984	0.988	0.982	0.98	0.972	0.978
YBOX_SNO1000046	SNR5	SNR5				S000007291	0.986	0.99	0.988	0.988	0.981	0.991	0.942	0.971333
YBOX_SNO1000041	SNR3	SNR3				S000006492	0.988			0.988			0.959	0.959
YBOX_SNO1000056	SNR40	SNR40				S000007304	0.99		0.986	0.988	0.978	0.964	0.915	0.952333
YBOX_INT1000030	NOG2	YNR053C	ribosome biogenesis and assembly*	GTPase activity	nucleus*	S000005336			0.988	0.988		0.985	0.881	0.933
YBR213W_01	MET8	YBR213W	response to drug*	ferrochelatase activity*	cellular_component	Bifunctional dehydrogenase and ferrochelatase, involved in the biosynthesis of siroheme; also involved in the expression of PAPS reductase and sulfite reductaseJJJ			0.988	0.988	0.848	0.981		0.9145
YBOX_SNO1000059	SNR43	SNR43				S000006503	0.992	0.989	0.982	0.987667	0.994	0.973	0.969	0.978667
YBOX_SNO1000032	SNR31	SNR31				S000007296	0.99	0.984	0.989	0.987667	0.988	0.965	0.924	0.959
YBOX_TRN1000062	SUP2	TY(GUA)D				S000006778	0.987	0.999	0.976	0.987333	0.999	0.984	0.976	0.986333
YBOX_SNO1000063	SNR47	SNR47				S000006507	0.998	0.968	0.996	0.987333	0.969	0.979	0.979	0.975667
YBOX_SNO1000019	SNR24	SNR24				S000007501	0.986	0.98	0.995	0.987	0.984	0.985	0.862	0.943667
YBOX_SNO1000028	SNR128	SNR128				S000006508	0.993	0.977	0.99	0.986667	0.994	0.99	0.972	0.985333
YBOX_TRN1000038	TK(UUU)D_TRNA	TK(UUU)D				S000006629	0.988	0.994	0.976	0.986	0.995	0.989	0.922	0.968667
YBOX_TRN1000043	SUP19	TS(UGA)E				S000006734	0.989		0.983	0.986		0.995	0.995	0.995
YBOX_TRN1000054	TRT2	TT(CGU)K				S000006748	0.987		0.985	0.986	1		0.984	0.992
YBOX_SNO1000052	SNR76	SNR76				S000007310			0.986	0.986		0.971	0.953	0.962
YBOX_TRN1000060	TW(UCA)Q_TRNA	TW(UCA)Q				S000007337			0.986	0.986	0.968	0.975	0.934	0.959
YBOX_INT1000210	EFB1	YAL003W	translational elongation	translation elongation factor activity	ribosome*	S000000003	0.991	0.983	0.983	0.985667	0.985	0.974	0.968	0.975667
YBOX_SNO1000033	SNR32	SNR32				S000007297	0.988	0.978	0.991	0.985667	0.982	0.963	0.967	0.970667
YBOX_IGR1000093						#N/A	0.992	0.981	0.982	0.985	0.99	0.978	0.976	0.981333
YBOX_TRN1000019	TT(UGU)G1_TRNA	TT(UGU)G1				S000006749	0.976	0.995	0.984	0.985	0.998	0.99	0.95	0.979333
YBOX_SNO1000061	SNR45	SNR45				S000006505	0.992	0.979	0.984	0.985	0.987	0.968	0.96	0.971667
YPR077C_01	YPR077C_ORF	YPR077C				Hypothetical ORF	0.985			0.985
YBOX_NCR1000002	SCR1	SCR1				S000006491	0.986	0.985	0.983	0.984667	0.987	0.99	0.976	0.984333
Q0010_01	Q0010_ORF	Q0010				Hypothetical ORF	0.989	0.994	0.971	0.984667	0.988	0.987	0.966	0.980333
YGL088W_01	YGL088W_ORF	YGL088W				Hypothetical ORF	0.995	0.982	0.977	0.984667	0.989	0.955	0.974	0.972667
YBOX_RRN1000004	ITS1-1	ITS1-1				S000029715	0.996	0.997	0.961	0.984667	0.999	0.89	0.978	0.955667
YBOX_TRN1000047	SUF3	TG(CCC)D				S000006572	0.983		0.986	0.9845	0.99	0.986	0.916	0.964
YBOX_SNO1000006	SNR18	SNR18				S000007500	0.991	0.982	0.98	0.984333	0.981	0.974	0.958	0.971
YBOX_SNO1000034	SNR33	SNR33				S000007298	0.987	0.986	0.98	0.984333	0.982	0.971	0.954	0.969
YBOX_SNO1000014	SNR58	SNR58				S000006449			0.984	0.984	0.997	0.983	0.997	0.992333
YBOX_TRN1000001	TI(UAU)D_TRNA	TI(UAU)D				S000006613	0.976		0.992	0.984	0.996	0.998	0.982	0.992
YLR069C_01	MEF1	YLR069C	translational elongation	translation elongation factor activity	mitochondrion	mitochondrial elongation factor G-like protein	0.984			0.984		0.987	0.968	0.9775
YBOX_TRN1000010	TF(GAA)D_TRNA	TF(GAA)D				S000006563	0.97		0.998	0.984		1	0.932	0.966
YBOX_TRN1000027	TW(CCA)G1_TRNA	TW(CCA)G1				S000006771	0.977		0.991	0.984	0.991	0.977	0.924	0.964
YBOX_RRN1000014						#N/A	0.995	0.988	0.967	0.983333	0.992	0.884	0.977	0.951
YBOX_SNO1000011	SNR55	SNR55				S000006446	0.985	0.98	0.985	0.983333	0.982	0.977	0.831	0.93
YBOX_TRN1000039	TT(AGU)B_TRNA	TT(AGU)B				S000006737	0.981		0.985	0.983		0.995	0.975	0.985
YBOX_SNO1000048	SNR74	SNR74				S000007308	0.986		0.98	0.983			0.948	0.948
YBOX_TRN1000006	TF(GAA)B_TRNA	TF(GAA)B				S000006562	0.969		0.997	0.983		0.999	0.892	0.9455
YBOX_TRN1000029	TC(GCA)B_TRNA	TC(GCA)B				S000006526			0.983	0.983		0.98	0.881	0.9305
YBOX_OCH1000214	YPR077C_OCH__ORF	YPR077C				S000006281	0.983			0.983			0.767	0.767
YBOX_INT1000270	Q0255_INT_1	Q0255	biological_process	molecular_function	mitochondrion	--	0.992	0.977	0.979	0.982667	0.975	0.948	0.986	0.969667
YBOX_TRN1000042	TH(GUG)E1_TRNA	TH(GUG)E1				S000006593	0.966	0.996	0.985	0.982333	0.985	0.991	0.935	0.970333
YBOX_SNO1000023	SNR63	SNR63				S000006454	0.981	0.983	0.983	0.982333	0.985	0.966	0.958	0.969667
YBOX_IGR1000145						#N/A	0.982			0.982
YBOX_IGR1000066						#N/A			0.982	0.982
YBOX_SNO1000005	SNR50	SNR50				S000006441	0.989	0.978	0.978	0.981667	0.982	0.964	0.9	0.948667
YBOX_TRN1000061	TR(UCU)Q1_TRNA	TR(UCU)Q1				S000007331	0.988		0.975	0.9815	0.989	0.959	0.964	0.970667
YBOX_TRN1000030	TR(ACG)D_TRNA	TR(ACG)D				S000006700	0.982	0.987	0.975	0.981333	0.983	0.978	0.974	0.978333
YBOX_TRN1000013	TS(GCU)F_TRNA	TS(GCU)F				S000006731	0.972		0.99	0.981	0.996	0.997	0.946	0.979667
YLR081W_01	GAL2	YLR081W	galactose metabolic process*	glucose transporter activity*	plasma membrane	galactose permease	0.981			0.981			0.969	0.969
YBOX_SNO1000065	SNR49	SNR49				S000007460	0.983	0.973	0.987	0.981	0.977	0.949	0.965	0.963667
YBOX_SNO1000044	SNR4	SNR4				S000006493	0.99	0.98	0.973	0.981	0.985	0.958	0.937	0.96
YBOX_TRN1000016	TN(GUU)C_TRNA	TN(GUU)C				S000006668	0.977		0.985	0.981			0.959	0.959
YBOX_NCR1000001	NME1	NME1				S000007436	0.983	0.976	0.984	0.981		0.968	0.948	0.958
YBOX_SNR1000004	SNR14	SNR14				S000006499	0.979	0.987	0.977	0.981	0.978	0.989	0.89	0.952333
YBOX_SNO1000017	SNR191	SNR191				S000029463	0.975		0.987	0.981	0.976	0.986	0.88	0.947333
YDL104C_01	QRI7	YDL104C	biological_process	molecular_function	mitochondrion	similar to H.influenzae sialoglycoprotease			0.981	0.981
YBOX_NCR1000005	RPR1	RPR1				S000006490	0.979	0.982	0.981	0.980667	0.986	0.99	0.945	0.973667
YBOX_TRN1000024	TL(UAG)J_TRNA	TL(UAG)J				S000006654	0.98		0.981	0.9805	0.998	0.989	0.896	0.961
YBOX_IGR1000118						#N/A			0.98	0.98		0.983		0.983
YBOX_SNO1000062	SNR46	SNR46				S000006506	0.984	0.969	0.987	0.98	0.978	0.941	0.951	0.956667
YBOX_TRN1000055	SUF5	TG(CCC)O				S000006573	0.98			0.98	0.985	0.967	0.904	0.952
YML034CA_01	YML034C-A_ORF	YML034C-A				Hypothetical ORF	0.98			0.98	0.93	0.802	0.908	0.88
YHR160C_01	PEX18	YHR160C	protein targeting to peroxisome	protein binding	cytosol*	peroxin			0.979	0.979		0.983		0.983
YJL195C_01	YJL195C_ORF	YJL195C				Protein required for cell viability			0.979	0.979
YBOX_SNO1000001	SNR189	SNR189				S000007314	0.978	0.972	0.986	0.978667	0.98	0.96	0.939	0.959667
YBOX_SNO1000050	SNR8	SNR8				S000006497	0.971	0.986		0.9785	0.979	0.966	0.859	0.934667
YBOX_SNO1000027	SNR67	SNR67				S000006458	0.984	0.967	0.983	0.978	0.988	0.956	0.748	0.897333
YJR098C_01	YJR098C_ORF	YJR098C	biological_process	molecular_function	cytoplasm*	Hypothetical ORF			0.978	0.978
YBOX_TRN1000031	TI(AAU)B_TRNA	TI(AAU)B				S000006600	0.972	0.99	0.97	0.977333	0.992	0.979	0.869	0.946667
YBOX_TRN1000012	TS(UGA)Q2_TRNA	TS(UGA)Q2				S000007333			0.977	0.977		0.991	0.869	0.93
YBOX_SNO1000060	SNR44	SNR44				S000006504	0.977	0.975	0.979	0.977	0.965	0.953	0.864	0.927333
YNL077W_01	APJ1	YNL077W	biological_process	unfolded protein binding	cytoplasm*	J-protein co-chaperone family 20 kDa			0.977	0.977		0.925		0.925
YBOX_IGR1000099						#N/A	0.977			0.977	0.936	0.857	0.938	0.910333
YBOX_ONO1000120	YOR316C-A_ONO_ORF	YOR316C-A	biological_process	molecular_function	cellular_component	S000028584			0.976	0.976		0.962		0.962
YBOX_NCR1000008	SNR83	RUF3				S000028468	0.985	0.971	0.972	0.976	0.977	0.957	0.935	0.956333
YBOX_SNO1000018	SNR82	RUF2				S000028467	0.978	0.972	0.977	0.975667	0.984	0.943	0.935	0.954
YBOX_TRN1000052	TK(UUU)Q_TRNA	TK(UUU)Q				S000007323	0.982		0.969	0.9755	0.991	0.979	0.956	0.975333
YDR076W_01	RAD55	YDR076W	meiotic DNA recombinase assembly*	DNA-dependent ATPase activity*	nucleus*	RecA homolog|interacts with Rad51p and Rad57p by two-hybrid analysis|similar to DMC1, RAD51, RAD57	0.975			0.975			0.867	0.867
YBOX_SNO1000038	SNR37	SNR37				S000006501	0.976	0.969	0.979	0.974667	0.977	0.98	0.947	0.968
YBOX_AAA1000119	YGR021W_AAA_1_NCR	YGR021W	biological_process	molecular_function	mitochondrion	S000003253	0.968	0.966	0.99	0.974667	0.955	0.984	0.931	0.956667
YBOX_TRN1000033	SUP56	TL(CAA)A				S000006636	0.973		0.976	0.9745		0.978	0.767	0.8725
YBOX_AAA1000041	MRPL37	YBR268W	translation	structural constituent of ribosome	mitochondrion*	S000000472	0.974			0.974			0.773	0.773
YKL102C_01	YKL102C_ORF	YKL102C				Hypothetical ORF	0.974			0.974
YBOX_IGR1000018						#N/A	0.987	0.975	0.959	0.973667	0.98	0.96	0.937	0.959
YBOX_TRN1000022	TD(GUC)B_TRNA	TD(GUC)B				S000006530	0.981	0.976	0.963	0.973333	0.989		0.922	0.9555
YBOX_TRN1000058	TV(AAC)E1_TRNA	TV(AAC)E1				S000006753	0.962	0.984		0.973	0.989	0.961	0.906	0.952
YLL017W_01	YLL017W_ORF	YLL017W	Ras protein signal transduction	Ras guanyl-nucleotide exchange factor activity	membrane	GDP/GTP exchange factor for Ras			0.973	0.973		0.982	0.901	0.9415
YMR285C_01	NGL2	YMR285C	rRNA processing	endoribonuclease activity	intracellular	RNase	0.973			0.973		0.776	0.943	0.8595
YLR415C_01	YLR415C_ORF	YLR415C	biological_process	molecular_function	cellular_component	Hypothetical ORF	0.973			0.973
YBOX_ONO1000063	YJL136W-A_ONO_ORF	YJL136W-A	biological_process	molecular_function	cellular_component	S000028806			0.973	0.973
Q0143_01	Q0143_ORF	Q0143				Hypothetical ORF			0.972	0.972		0.991		0.991
YBOX_TRN1000040	TX(XXX)D_TRNA	TX(XXX)D				S000006777	0.968		0.976	0.972	0.996	0.987	0.941	0.974667
YFR040W_01	SAP155	YFR040W	G1/S transition of mitotic cell cycle	protein serine/threonine phosphatase activity	cytoplasm	155 kDa SIT4 protein phosphatase-associated protein			0.972	0.972		0.954		0.954
YBOX_TRN1000004	TK(CUU)C_TRNA	TK(CUU)C				S000006615	0.963	0.979	0.974	0.972	0.983	0.987	0.854	0.941333
YML007CA_01	YML007C-A_ORF	YML007C-A	biological_process	molecular_function	mitochondrion	Hypothetical ORF identified by homology. See FEBS Letters [2000] 487:31-36.	0.972			0.972
YBOX_INT1000130	ACT1	YFL039C	cell wall organization and biogenesis*	structural constituent of cytoskeleton	actin cortical patch*	S000001855			0.972	0.972
YBOX_SNR1000002	SNR6	SNR6				S000006494	0.972	0.969	0.974	0.971667	0.969	0.983	0.619	0.857
YBOX_SNR1000005	LSR1	LSR1				S000006478	0.981	0.97	0.962	0.971	0.979	0.957	0.938	0.958
YBOX_TRN1000005	TA(AGC)D_TRNA	TA(AGC)D				S000006510	0.973		0.969	0.971	0.962	0.977	0.984	0.974333
YBOX_TRN1000051	TQ(UUG)Q_TRNA	TQ(UUG)Q				S000007329			0.971	0.971		0.986	0.95	0.968
YBOX_TRN1000057	TA(UGC)Q_TRNA	TA(UGC)Q				S000007315			0.971	0.971		0.952		0.952
YBOX_TRN1000003	EMT1	TM(CAU)D				S000006659	0.971			0.971	0.992	0.992	0.862	0.948667
YBOX_ONO1000124	YPL119C-A_ONO_ORF	YPL119C-A	biological_process	molecular_function	cellular_component	S000028859	0.971			0.971			0.931	0.931
--						#N/A	0.971			0.971	0.483			0.483
YBR266C_01	SLM6	YBR266C				Hypothetical ORF	0.971			0.971
YGL132W_01	YGL132W_ORF	YGL132W				Hypothetical ORF	0.971			0.971
YBOX_IGR1000046						#N/A			0.971	0.971
YBOX_IGR1000052						#N/A			0.97	0.97	0.974	0.958		0.966
YBOX_INT1000009	RPS10B	YMR230W	translation	structural constituent of ribosome	cytosolic small ribosomal subunit (sensu Eukaryota)	S000004843			0.97	0.97	0.924			0.924
YBOX_ONO1000107	YOL013W-B_ONO_ORF	YOL013W-B				S000007252	0.97			0.97			0.901	0.901
YOR017W_01	PET127	YOR017W	RNA processing	molecular_function	mitochondrion*	mitochondrial membrane protein			0.969	0.969		0.946		0.946
YBOX_TRN1000049	TRR4	TR(CCG)L				S000006706	0.946		0.992	0.969	0.98	0.992	0.833	0.935
YPL029W_01	SUV3	YPL029W	RNA catabolic process	ATP-dependent RNA helicase activity	mitochondrion*	ATP dependent helicase (putative)	0.969			0.969
YBOX_SNO1000020	SNR60	SNR60				S000006451	0.982	0.952	0.971	0.968333	0.976	0.95	0.927	0.951
YOR218C_01	YOR218C_ORF	YOR218C				Protein required for cell viability	0.968			0.968
YER054C_01	GIP2	YER054C	protein amino acid dephosphorylation*	protein phosphatase regulator activity	protein phosphatase type 1 complex	Glc7-interacting protein; shares homology with PIG2; contains conserved 25 residue motif, called the GVNK motif, also found in GAC1, PIG1, PIG2, and RGI, the mammalian type 1 phosphatase targeting subunit.			0.968	0.968
YBOX_TRN1000020	CDC65	TQ(CUG)M				S000006690	0.947	0.979	0.975	0.967	0.987	0.97	0.74	0.899
YBOX_IGR1000136						#N/A			0.967	0.967
YDR066C_01	YDR066C_ORF	YDR066C	biological_process	molecular_function	cytoplasm	Hypothetical ORF			0.967	0.967
YBOX_ACM1000021						#N/A			0.966	0.966		0.969	0.665	0.817
YBOX_IGR1000004						#N/A			0.966	0.966
YBOX_NCR1000007	SNR84	RUF1				S000028466	0.956	0.974	0.967	0.965667	0.978	0.967	0.899	0.948
YBOX_INT1000227	RPS22B	YLR367W	translation	structural constituent of ribosome	cytosolic small ribosomal subunit (sensu Eukaryota)	S000004359	0.973	0.964	0.96	0.965667	0.962	0.946	0.602	0.836667
YLR154WA_01	YLR154W-A_ORF	YLR154W-A				mitochondrial protein of unknown function		0.961	0.97	0.9655	0.967	0.984		0.9755
YJR079W_01	YJR079W_ORF	YJR079W	biological_process	molecular_function	cellular_component	Hypothetical ORF			0.965	0.965			0.951	0.951
YPL201C_01	YIG1	YPL201C	glycerol biosynthetic process	molecular_function	nucleus*	Hypothetical ORF	0.965			0.965	0.954		0.922	0.938
YBOX_ONO1000117	YOR072W-B_ONO_ORF	YOR072W-B	biological_process	molecular_function	cellular_component	S000028516	0.957		0.973	0.965		0.963	0.905	0.934
YGR230W_01	BNS1	YGR230W	meiosis	molecular_function	cellular_component	bypasses need for SPO12			0.965	0.965		0.915		0.915
YBR260C_01	RGD1	YBR260C	osmosensory signaling pathway*	Rho GTPase activator activity	actin cortical patch*	GTPase activating protein (GAP) (putative)	0.965			0.965	0.625		0.956	0.7905
YPL075W_01	GCR1	YPL075W	positive regulation of transcription from RNA polymerase II promoter*	DNA binding*	nucleus	trans-acting positive regulator of the enolase and glyceraldehyde-3-phosphate dehydrogenase gene families	0.965			0.965	0.556	0.248		0.402
YBOX_IGR1000165						#N/A			0.965	0.965
YBR076W_01	ECM8	YBR076W	cell wall organization and biogenesis	molecular_function	cellular_component	ExtraCellular Mutant			0.965	0.965
YNL034W_01	YNL034W_ORF	YNL034W	biological_process	molecular_function	cellular_component	Hypothetical ORF			0.965	0.965
YBOX_TRN1000002	TM(CAU)C_TRNA	TM(CAU)C				S000006658	0.955		0.974	0.9645
YBOX_RRN1000006	RDN58-1	RDN58-1				S000006488	0.96	0.963	0.969	0.964	0.975	0.952	0.911	0.946
YBOX_NCR1000004	RUF5-2	RUF5-2				S000028474	0.978		0.95	0.964		0.928	0.963	0.9455
YDR199W_01	YDR199W_ORF	YDR199W				Hypothetical ORF	0.964			0.964			0.708	0.708
YBOX_INT1000057	RPL21B	YPL079W	translation	structural constituent of ribosome	cytosolic large ribosomal subunit (sensu Eukaryota)	S000006000	0.964			0.964		0.905	0.134	0.5195
YDR526C_01	YDR526C_ORF	YDR526C				Hypothetical ORF			0.964	0.964
YOR257W_01	CDC31	YOR257W	microtubule nucleation*	structural constituent of cytoskeleton	nuclear pore*	nuclear pore complex subunit|spindle pole body calcium-binding protein component	0.975	0.952		0.9635	0.743			0.743
YBOX_TRN1000045	TR(UCU)B_TRNA	TR(UCU)B				S000006708	0.968	0.975	0.946	0.963	0.983	0.968	0.878	0.943
YOR134W_01	BAG7	YOR134W	small GTPase mediated signal transduction	signal transducer activity*	intracellular	GTPase activating protein (GAP)	0.963			0.963	0.446			0.446
YBOX_OCH1000018	YBR108W_OCH__ORF	YBR108W	biological_process	molecular_function	lipid raft	S000000312		0.963		0.963	0.521	0.174		0.3475
YBOX_ONO1000085	YLR412C-A_ONO_ORF	YLR412C-A	biological_process	molecular_function	cellular_component	S000028572			0.963	0.963
YMR169C_01	ALD3	YMR169C	response to stress*	3-chloroallyl aldehyde dehydrogenase activity	cytoplasm	aldehyde dehydrogenase			0.962	0.962		0.953		0.953
YLR263W_01	RED1	YLR263W	synaptonemal complex assembly*	protein binding*	lateral element	meiosis-specific protein involved in similar chromosome synapsis and chiasmata formation; localizes to chromosome cores independently of Mei4p and Spo11p; mRNA is induced in meiosis		0.962		0.962		0.906		0.906
YBOX_TRN1000017	TP(UGG)Q_TRNA	TP(UGG)Q				S000007328			0.961	0.961		0.976		0.976
YLL037W_01	YLL037W_ORF	YLL037W				Protein required for cell viability			0.961	0.961		0.807		0.807
YPL102C_01	YPL102C_ORF	YPL102C				Hypothetical ORF	0.961			0.961
YBOX_IGX1000005						#N/A		0.981	0.941	0.961
YDR543C_01	YDR543C_ORF	YDR543C				Hypothetical ORF			0.96	0.96	0.971			0.971
YDL115C_01	IWR1	YDL115C	meiosis*	molecular_function	cytoplasm*	Interacts with RNA Polymerase II	0.96			0.96	0.863			0.863
YBOX_LTR1000018	YERWDELTA25_LTR	YERWDELTA25				S000006921	0.96			0.96
YDR053W_01	YDR053W_ORF	YDR053W				Protein required for cell viability			0.96	0.96
YBOX_TRN1000050	TV(CAC)D_TRNA	TV(CAC)D				S000006767	0.956		0.963	0.9595		0.937	0.927	0.932
YBOX_SNO1000066	SNR39B	SNR39B				S000007303	0.952	0.977	0.949	0.959333	0.974	0.96	0.911	0.948333
YFR021W_01	ATG18	YFR021W	sporulation (sensu Fungi)*	phosphoinositide binding	cytosol*	Required for cytoplasm to vacuole targeting of proaminopeptidase I and starvation induced autophagy (AUT10). Needed for pre-Meiotic Replication (NMR1).	0.949		0.969	0.959	0.869			0.869
YBOX_IGR1000203						#N/A			0.959	0.959
YBOX_INT1000107	SCS22	YBL091C-A	biological_process*	molecular_function	cellular_component	S000007228			0.959	0.959
Q0142_01	Q0142_ORF	Q0142				Hypothetical ORF	0.936		0.981	0.9585			0.846	0.846
YLR162W_01	YLR162W_ORF	YLR162W	biological_process	molecular_function	cellular_component	Hypothetical ORF		0.951	0.966	0.9585	0.94	0.986		0.963
YGL170C_01	SPO74	YGL170C	sporulation (sensu Fungi)	structural molecule activity	spindle pole body	Component of the meiotic outer plaque of the spindle pole body, involved in modifying the meiotic outer plaque that is required prior to prospore membrane formation		0.971	0.946	0.9585		0.938		0.938
YPR200C_01	ARR2	YPR200C	response to arsenic	arsenate reductase activity	cellular_component	Arsenate reductase required for arsenate resistance; converts arsenate to arsenite which can then be exported from cells by Arr3p			0.958	0.958
YBOX_INT1000043	OM14	YBR230C	biological_process	molecular_function	mitochondrion*	S000000434			0.958	0.958
YBOX_SNR1000003	SNR19	SNR19				S000007295	0.968	0.961	0.944	0.957667	0.972	0.92	0.736	0.876
YBOX_IGR1000050						#N/A			0.957	0.957		0.982		0.982
YBOX_TAG1000017						#N/A	0.957			0.957
YGL152C_01	YGL152C_ORF	YGL152C				Hypothetical ORF			0.957	0.957
YML131W_01	YML131W_ORF	YML131W	biological_process	molecular_function	cytoplasm	Hypothetical ORF	0.958		0.954	0.956	0.969		0.874	0.9215
YBOX_SNO1000002	SNR10	SNR10				S000007499	0.933		0.979	0.956	0.972	0.975	0.81	0.919
YLR016C_01	PML1	YLR016C	nuclear mRNA splicing, via spliceosome*	molecular_function	cytoplasm*	Hypothetical ORF	0.956			0.956			0.862	0.862
YBOX_AAA1000097	DTD1	YDL219W	translation*	D-tyrosyl-tRNA(Tyr) deacylase activity	cytoplasm	S000002378	0.956			0.956			0.856	0.856
YNL105W_01	YNL105W_ORF	YNL105W				Hypothetical ORF			0.956	0.956	0.775			0.775
YLR187W_01	SKG3	YLR187W	biological_process	molecular_function	cytoplasm*	Protein of unknown function; green fluorescent protein (GFP)-fusion protein localizes to the cell periphery, cytoplasm, bud, and bud neck	0.956			0.956		0.81	0.69	0.75
YJL043W_01	YJL043W_ORF	YJL043W	biological_process	molecular_function	cytoplasm*	Hypothetical ORF			0.956	0.956
YBOX_SNR1000006	SNR7-S	SNR7-S				S000006496	0.958	0.948	0.961	0.955667	0.957	0.958	0.728	0.881
YBOX_SNO1000068	SNR17B	SNR17B				S000007441	0.969	0.965	0.933	0.955667	0.975	0.928	0.7	0.867667
YBOX_ONO1000075	YLR154W-F_ONO_ORF	YLR154W-F				S000028843		0.955	0.956	0.9555	0.957	0.907	0.952	0.938667
YNL205C_01	YNL205C_ORF	YNL205C				Hypothetical ORF	0.954		0.957	0.9555	0.775	0.965		0.87
YLR102C_01	APC9	YLR102C	mitotic sister chromatid segregation*	protein binding*	anaphase-promoting complex	anaphase promoting complex (APC) subunit	0.944		0.967	0.9555	0.943		0.433	0.688
YBOX_TAG1000004						#N/A	0.959	0.944	0.963	0.955333	0.96	0.946	0.815	0.907
YBOX_ONO1000071	YLR154C-G_ONO_ORF	YLR154C-G	biological_process	molecular_function	cellular_component	S000028561	0.966	0.967	0.933	0.955333	0.984	0.912	0.965	0.953667
YDR007W_01	TRP1	YDR007W	tryptophan biosynthetic process*	phosphoribosylanthranilate isomerase activity	cytoplasm	N-(5'-phosphoribosyl)-anthranilate isomerase	0.955			0.955	0.928	0.945	0.913	0.928667
YBOX_TRN1000009	TI(GAU)Q_TRNA	TI(GAU)Q				S000007322	0.946		0.964	0.955		0.988	0.808	0.898
YBOX_IGR1000082						#N/A	0.955			0.955		0.988	0.734	0.861
YBOX_TIL1000052	SUN4	YNL066W	mitochondrion organization and biogenesis	glucosidase activity	chitin- and beta-glucan-containing cell wall*	S000005010			0.955	0.955		0.816		0.816
YBOX_OCH1000114	YOR387C_OCH__ORF	YOR387C	biological_process	molecular_function	soluble fraction	S000005914			0.955	0.955		0.458		0.458
YKL162C_01	YKL162C_ORF	YKL162C	biological_process	molecular_function	mitochondrion	Hypothetical ORF	0.955			0.955
YBOX_INT1000151	RPL26B	YGR034W	translation	structural constituent of ribosome*	cytosolic large ribosomal subunit (sensu Eukaryota)	S000003266	0.954			0.954		0.915		0.915
YBOX_ACM1000019	ARS300-TEL3L_ARS	ARS300				--			0.954	0.954		0.914		0.914
YPL069C_01	BTS1	YPL069C	terpenoid biosynthetic process	farnesyltranstransferase activity	mitochondrion	geranylgeranyl diphosphate synthase|EC 2.5.1.29		0.954		0.954	0.965	0.804	0.715	0.828
YBOX_INT1000217	DCN1	YLR128W	protein neddylation*	enzyme activator activity	cellular_component	S000004118	0.954			0.954
YBOX_LTR1000002	YBLCSIGMA1_LTR	YBLCSIGMA1				S000006797	0.97	0.934	0.957	0.953667	0.981	0.91	0.911	0.934
YLR405W_01	DUS4	YLR405W	tRNA modification	tRNA dihydrouridine synthase activity	cellular_component	dihydrouridine synthase 4	0.929		0.978	0.9535	0.947	0.968	0.784	0.899667
YBOX_TIL1000161	INM1	YHR046C	inositol phosphate dephosphorylation	inositol-1(or 4)-monophosphatase activity	cytoplasm*	S000001088	0.953			0.953	0.913	0.972	0.888	0.924333
YBOX_INT1000060	YOP1	YPR028W	vesicle-mediated transport	protein binding	integral to membrane	S000006232			0.953	0.953		0.918		0.918
YPL282C_01	YPL282C_ORF	YPL282C	biological_process	molecular_function	cellular_component	Hypothetical ORF			0.953	0.953
YBOX_SNR1000001	SNR7-L	SNR7-L				S000006495	0.952	0.95	0.956	0.952667	0.959	0.958	0.665	0.860667
YOL163W_01	YOL163W_ORF	YOL163W	transport	transporter activity	membrane	Hypothetical ORF, member of the Dal5p subfamily of the major facilitator family	0.98		0.924	0.952	0.967		0.967	0.967
YHR035W_01	YHR035W_ORF	YHR035W	biological_process	molecular_function	cellular_component	Hypothetical ORF			0.952	0.952		0.938		0.938
YBOX_INT1000203	RPL14A	YKL006W	translation	structural constituent of ribosome*	cytosolic large ribosomal subunit (sensu Eukaryota)	S000001489	0.965		0.939	0.952	0.908			0.908
YBOX_NCR1000006	SRG1	SRG1				S000029010	0.949		0.955	0.952	0.9	0.871		0.8855
YDL244W_01	THI13	YDL244W	thiamin biosynthetic process	molecular_function	cellular_component	Product of gene unknown			0.952	0.952		0.867		0.867
YPR026W_01	ATH1	YPR026W	response to stress*	alpha,alpha-trehalase activity	chitin- and beta-glucan-containing cell wall*	acid trehalase	0.952			0.952
YCL066W_01	HMLALPHA1	YCL066W	regulation of transcription from RNA polymerase II promoter*	transcription coactivator activity	nucleus	involved in the regulation of alpha-specific genes|transcription factor			0.952	0.952
YNL127W_01	FAR11	YNL127W	cell cycle arrest in response to pheromone	molecular_function	cellular_component	Protein involved in G1 cell cycle arrest in response to pheromone, in a pathway different from the Far1p-dependent pathway; interacts with Far3p, Far7p, Far8p, Far9p, and Far10p		0.935	0.968	0.9515		0.964		0.964
YBOX_TRN1000011	TL(GAG)G_TRNA	TL(GAG)G				S000006646	0.916		0.987	0.9515			0.882	0.882
YGL168W_01	HUR1	YGL168W	telomere maintenance*	molecular_function	cellular_component	Protein required for hydroxyurea resistance; functions in DNA replication	0.952		0.951	0.9515		0.982	0.642	0.812
Q0182_01	Q0182_ORF	Q0182				Hypothetical ORF	0.931		0.972	0.9515		0.981	0.614	0.7975
YBOX_ONO1000078	YLR264C-A_ONO_ORF	YLR264C-A	biological_process	molecular_function	cellular_component	S000028808			0.951	0.951		0.947		0.947
YNR042W_01	YNR042W_ORF	YNR042W				Hypothetical ORF			0.951	0.951		0.881		0.881
YFL030W_01	AGX1	YFL030W	glycine biosynthetic process, by transamination of glyoxylate	alanine-glyoxylate transaminase activity	mitochondrion	0			0.951	0.951
YIL102C_01	YIL102C_ORF	YIL102C	biological_process	molecular_function	cellular_component	Hypothetical ORF			0.951	0.951
YER188W_01	YER188W_ORF	YER188W				Hypothetical ORF		0.965	0.936	0.9505		0.828		0.828
YBR007C_01	DSF2	YBR007C	biological_process	molecular_function	cellular_component	Hypothetical ORF			0.95	0.95		0.934		0.934
YFL011W_01	HXT10	YFL011W	hexose transport	glucose transporter activity*	mitochondrion*	high affinity hexose transporter	0.95			0.95			0.7	0.7
YBOX_AAA1000006	GAL1	YBR020W	positive regulation of transcription by galactose*	transcription regulator activity*	cytoplasm	S000000224			0.95	0.95
YBOX_INT1000200	RPS27A	YKL156W	translation	structural constituent of ribosome	cytoplasm*	S000001639	0.94		0.959	0.9495
YBOX_INT1000092	RPL31A	YDL075W	translation	structural constituent of ribosome	cytosolic large ribosomal subunit (sensu Eukaryota)	S000002233			0.949	0.949	0.953			0.953
YGR096W_01	TPC1	YGR096W	thiamin pyrophosphate transport	thiamin transporter activity	mitochondrial envelope	mitochondrial thiamine pyrophosphate transporter			0.949	0.949		0.95		0.95
YBOX_SNO1000067	SNR17A	SNR17A				S000007294	0.962	0.956	0.929	0.949	0.972	0.901	0.722	0.865
YPL222W_01	YPL222W_ORF	YPL222W	biological_process	molecular_function	mitochondrion	The authentic, non-tagged protein was localized to the mitochondria.	0.949			0.949
YHL006C_01	SHU1	YHL006C	error-free DNA repair	molecular_function	nucleus	suppressor of HU sensitivity involved in recombination			0.949	0.949
YBOX_TRN1000028	TF(GAA)Q_TRNA	TF(GAA)Q				S000007319	0.921		0.976	0.9485	0.956	0.936	0.602	0.831333
YBOX_INT1000112	RPS17B	YDR447C	translation*	structural constituent of ribosome	cytosolic small ribosomal subunit (sensu Eukaryota)	S000002855	0.955		0.942	0.9485	0.898	0.866	0.492	0.752
YGR164W_01	YGR164W_ORF	YGR164W				Hypothetical ORF		0.954	0.942	0.948	0.986	0.953		0.9695
YBOX_TIL1000207	ICY2	YPL250C	biological_process	molecular_function	cellular_component	S000006171			0.948	0.948		0.959		0.959
YBOX_INT1000146	HOP2	YGL033W	meiotic recombination*	protein binding*	condensed nuclear chromosome	S000003001	0.948			0.948
YGL072C_01	YGL072C_ORF	YGL072C				Hypothetical ORF			0.948	0.948
YBOX_ONO1000087	YML100W-A_ONO_ORF	YML100W-A	biological_process	molecular_function	cellular_component	S000028688			0.947	0.947			0.825	0.825
YPL005W_01	AEP3	YPL005W	mRNA metabolic process	molecular_function	cytoplasm*	Hypothetical ORF	0.947			0.947			0.802	0.802
YGR133W_01	PEX4	YGR133W	peroxisome organization and biogenesis*	ubiquitin-protein ligase activity	peroxisome	ubiquitin-conjugating protein family			0.947	0.947	0.668	0.929		0.7985
YOL009C_01	MDM12	YOL009C	mitochondrion organization and biogenesis*	molecular_function	mitochondrion*	mitochondrial outer membrane protein. An Mdm12p homolog exists in S. Pombe which confers a dominant negative phenotype when expressed in S. cerevisiae	0.947			0.947	0.55		0.73	0.64
YBOX_INT1000048	RPL7B	YPL198W	translation	structural constituent of ribosome	cytosolic large ribosomal subunit (sensu Eukaryota)	S000006119			0.947	0.947	0.125	0.372		0.2485
YPL100W_01	ATG21	YPL100W	autophagy*	phosphoinositide binding	cytosol*	Maturation of pro-AmInopeptidase I (proAPI) defective; protein similar to Aut10p and YGR223Cp with three putative WD repeats	0.947			0.947
YBOX_IGR1000090						#N/A			0.947	0.947
YBR282W_01	MRPL27	YBR282W	translation	structural constituent of ribosome	mitochondrion*	Mitochondrial ribosomal protein of the large subunit	0.95		0.943	0.9465	0.479			0.479
YGL035C_01	MIG1	YGL035C	negative regulation of transcription from RNA polymerase II promoter by glucose	specific transcriptional repressor activity*	cytoplasm*	C2H2 zinc finger protein that resembles the mammalian Egr and Wilms tumour proteins		0.933	0.959	0.946	0.959	0.912		0.9355
YKR033C_01	YKR033C_ORF	YKR033C				Hypothetical ORF	0.946			0.946	0.96		0.894	0.927
YPL162C_01	YPL162C_ORF	YPL162C	biological_process	molecular_function	membrane of vacuole with cell cycle-correlated morphology	Hypothetical ORF	0.905		0.987	0.946		0.989	0.764	0.8765
YBOX_INT1000084	RPL35A	YDL191W	translation	structural constituent of ribosome	cytosolic large ribosomal subunit (sensu Eukaryota)	S000002350		0.946		0.946		0.783		0.783
YFL029C_01	CAK1	YFL029C	protein amino acid phosphorylation*	cyclin-dependent protein kinase activating kinase activity	cytoplasm	cyclin-dependent kinase-activating kinase	0.951	0.921	0.964	0.945333	0.952	0.974	0.855	0.927
YBOX_TRN1000021	SUF1	TG(UCC)O				S000006592	0.909		0.981	0.945	0.979	0.979	0.813	0.923667
YMR316W_01	DIA1	YMR316W	pseudohyphal growth*	molecular_function	cytoplasm	Protein of unknown function, involved in invasive and pseudohyphal growth; green fluorescent protein (GFP)-fusion protein localizes to the cytoplasm in a punctate pattern			0.945	0.945		0.55		0.55
YDR042C_01	YDR042C_ORF	YDR042C	biological_process	molecular_function	cellular_component	Hypothetical ORF			0.945	0.945
YBOX_INT1000165	NMD2	YHR077C	telomere maintenance*	protein binding	cytoplasm*	S000001119	0.944			0.944			0.955	0.955
YBOX_INT1000169	RPL42B	YHR141C	translation	structural constituent of ribosome	cytosolic large ribosomal subunit (sensu Eukaryota)	S000001183			0.944	0.944	0.923	0.737	0.888	0.849333
YMR017W_01	SPO20	YMR017W	prospore formation	t-SNARE activity	prospore membrane	SNAP 25 homolog	0.944			0.944			0.336	0.336
YBR232C_01	YBR232C_ORF	YBR232C				Hypothetical ORF	0.944			0.944
YPR087W_01	VPS69	YPR087W				0			0.944	0.944
YDR136C_01	VPS61	YDR136C				Vacuolar Protein Sorting	0.905		0.982	0.9435	0.971	0.971	0.792	0.911333
YBOX_INT1000064	RPS23B	YPR132W	translation*	structural constituent of ribosome	cytosolic small ribosomal subunit (sensu Eukaryota)	S000006336	0.946		0.941	0.9435			0.711	0.711
YBOX_TRN1000015	TY(GUA)Q_TRNA	TY(GUA)Q				S000007338	0.967		0.919	0.943		0.934	0.708	0.821
YNL026W_01	SAM50	YNL026W	protein complex assembly*	molecular_function	mitochondrion*	Essential component of the Sorting and Assembly Machinery (SAM complex) of the mitochondrial outer membrane; the authentic, non-tagged protein was localized to the mitochondria			0.943	0.943		0.952		0.952
YGR176W_01	YGR176W_ORF	YGR176W				Hypothetical ORF			0.943	0.943
YGR237C_01	YGR237C_ORF	YGR237C	biological_process	molecular_function	cytoplasm	Hypothetical ORF		0.96	0.925	0.9425	0.933	0.922		0.9275
YBOX_TIL1000213	ICY2	YPL250C	biological_process	molecular_function	cellular_component	S000006171	0.943		0.942	0.9425		0.902	0.808	0.855
YBOX_INT1000236	IMD4	YML056C	biological_process	IMP dehydrogenase activity	cytoplasm	S000004520			0.942	0.942		0.816		0.816
YBR114W_01	RAD16	YBR114W	nucleotide-excision repair, DNA damage recognition	DNA-dependent ATPase activity*	repairosome*	Protein that recognizes and binds damaged DNA in an ATP-dependent manner (with Rad7p) during nucleotide excision repair; subunit of Nucleotide Excision Repair Factor 4 (NEF4); member of the SWI/SNF family	0.942			0.942
YNL228W_01	YNL228W_ORF	YNL228W				Hypothetical ORF	0.942			0.942
YAL035CA01	YAL034C-B_ORF	YAL034C-B				Protein required for cell viability			0.942	0.942
YBOX_IGR1000153						#N/A			0.942	0.942
YNL338W_01	YNL338W_ORF	YNL338W				Hypothetical ORF	0.899	0.969	0.958	0.942	0.963	0.959	0.991	0.971
YBOX_OCH1000252	YNL338W_OCH__ORF	YNL338W				S000005282	0.932	0.948	0.946	0.942	0.963	0.969	0.979	0.970333
YBOX_TRN1000046	TA(UGC)A_TRNA	TA(UGC)A				S000006521	0.908		0.975	0.9415	0.97	0.967	0.839	0.925333
YBOX_IGR1000016						#N/A	0.979		0.904	0.9415	0.973	0.926	0.748	0.882333
YBOX_RRN1000012	RDN25-1	RDN25-1				S000006484	0.979	0.945	0.9	0.941333	0.968	0.862	0.989	0.939667
YIL032C_01	YIL032C_ORF	YIL032C				Hypothetical ORF			0.941	0.941		0.949		0.949
YDR047W_01	HEM12	YDR047W	heme biosynthetic process	uroporphyrinogen decarboxylase activity	cytoplasm*	uroporphyrinogen decarboxylase	0.941			0.941		0.905	0.866	0.8855
YDR544C_01	YDR544C_ORF	YDR544C				Hypothetical ORF			0.941	0.941		0.856		0.856
YGR294W_01	YGR294W_ORF	YGR294W	biological_process	molecular_function	cellular_component	Hypothetical ORF			0.941	0.941	0.826	0.816		0.821
YIR021W_01	MRS1	YIR021W	Group I intron splicing	RNA binding*	mitochondrion	RNA splicing protein of the mitochondrial carrier (MCF) family	0.941			0.941
YOR225W_01	YOR225W_ORF	YOR225W				Hypothetical ORF			0.941	0.941
YOR056C_01	NOB1	YOR056C	ribosome biogenesis and assembly*	protein binding*	nucleus*	Associated with the 26S proteasome	0.917		0.963	0.94	0.958	0.931	0.846	0.911667
YBOX_TIL1000101	TFB4	YPR056W	transcription initiation from RNA polymerase II promoter*	general RNA polymerase II transcription factor activity	holo TFIIH complex	S000006260			0.94	0.94	0.893	0.514		0.7035
YGR064W_01	YGR064W_ORF	YGR064W				Hypothetical ORF		0.922	0.958	0.94	0.337	0.959		0.648
YKL134C_01	OCT1	YKL134C	iron ion homeostasis*	metallopeptidase activity*	mitochondrion	intermediate peptidase|possesses octapeptidyl amino-peptidase activity	0.94			0.94	0.304	0.159	0.815	0.426
YEL008W_01	YEL008W_ORF	YEL008W				Hypothetical ORF	0.94			0.94			0.379	0.379
YBOX_INT1000240	YML6	YML025C	translation*	structural constituent of ribosome	mitochondrion*	S000004487			0.94	0.94
YBOX_TAG1000013						#N/A			0.94	0.94
YBOX_TIL1000212	TUF1	YOR187W	translational elongation	GTPase activity*	mitochondrion*	S000005713		0.94		0.94
YBOX_IGR1000110						#N/A	0.974	0.962	0.883	0.939667	0.971	0.937	0.833	0.913667
YBOX_NCR1000009	RPM1	RPM1				S000029023	0.978	0.949	0.892	0.939667	0.969	0.95	0.806	0.908333
YBOX_INT1000172	RPL40A	YIL148W	translation*	structural constituent of ribosome*	cytosolic large ribosomal subunit (sensu Eukaryota)	S000001410		0.956	0.923	0.9395		0.823		0.823
YBOX_TRN1000041	TT(UGU)Q1_TRNA	TT(UGU)Q1				S000007334			0.939	0.939		0.972		0.972
YOR268C_01	YOR268C_ORF	YOR268C	biological_process	molecular_function	cellular_component	Hypothetical ORF		0.939		0.939		0.843		0.843
YBOX_INT1000158	RPL27A	YHR010W	translation	structural constituent of ribosome	cytosolic large ribosomal subunit (sensu Eukaryota)	S000001052	0.939			0.939		0.819		0.819
YBOX_IGX1000036						#N/A			0.939	0.939			0.773	0.773
YML013CA01	YML012C-A_ORF	YML012C-A				Hypothetical ORF	0.939			0.939			0.559	0.559
YBOX_IGR1000098						#N/A			0.939	0.939		0.537		0.537
YHR047C_01	AAP1	YHR047C	proteolysis*	aminopeptidase activity	cytoplasm*	arginine/alanine aminopeptidase		0.912	0.965	0.9385	0.962	0.965		0.9635
YHL016C_01	DUR3	YHL016C	putrescine transport*	spermidine transporter activity*	plasma membrane	Urea active transport protein			0.938	0.938	0.607			0.607
YBOX_TIL1000018	COX17	YLL009C	cytochrome c oxidase complex assembly*	thioredoxin peroxidase activity*	mitochondrion*	S000003932			0.938	0.938
YBOX_AAA1000007	DAP2	YHR028C	protein processing	dipeptidyl-peptidase and tripeptidyl-peptidase activity	membrane of vacuole with cell cycle-correlated morphology	S000001070	0.938			0.938
YNR058W_01	BIO3	YNR058W	biotin biosynthetic process	adenosylmethionine-8-amino-7-oxononanoate transaminase activity	cytoplasm	7,8-diamino-pelargonic acid aminotransferase (DAPA) aminotransferase	0.938			0.938
YBOX_IGR1000035						#N/A			0.938	0.938
YBOX_ONO1000065	YJR112W-A_ONO_ORF	YJR112W-A	biological_process	molecular_function	cellular_component	S000028513	0.937	0.951	0.925	0.937667	0.939		0.833	0.886
YGR051C_01	YGR051C_ORF	YGR051C				Hypothetical ORF			0.937	0.937		0.923		0.923
YBR203W_01	COS111	YBR203W	signal transduction	molecular_function	mitochondrion	Protein required for wild-type resistance to the antifungal drug ciclopirox olamine; not related to the COS family of subtelomerically-encoded proteins	0.937			0.937	0.936		0.882	0.909
YBOX_TIL1000089	YMR181C_TIL_4_29__ORF	YMR181C	biological_process	molecular_function	cellular_component	S000004793			0.937	0.937	0.869			0.869
YBOX_ONO1000052	YHR213W-A_ONO_ORF	YHR213W-A	biological_process	molecular_function	cellular_component	S000028651			0.937	0.937
YIL019W_01	FAF1	YIL019W	ribosome biogenesis and assembly*	molecular_function	cytoplasm*	Protein required for cell viability	0.936			0.936	0.95	0.749	0.875	0.858
YBOX_TIL1000138	DSE2	YHR143W	cell wall organization and biogenesis*	glucan 1,3-beta-glucosidase activity	chitin- and beta-glucan-containing cell wall*	S000001186			0.936	0.936
YBOX_TIL1000067	PFK26	YIL107C	fructose 2,6-bisphosphate metabolic process*	6-phosphofructo-2-kinase activity	cytoplasm	S000001369	0.967		0.905	0.936			0.93	0.93
YBOX_INT1000032	RPS19A	YOL121C	translation*	structural constituent of ribosome	cytosolic small ribosomal subunit (sensu Eukaryota)	S000005481	0.927		0.944	0.9355		0.86		0.86
YDL079C_01	MRK1	YDL079C	protein amino acid phosphorylation*	glycogen synthase kinase 3 activity	cellular_component	MDS1 related protein kinase	0.951		0.919	0.935		0.908	0.836	0.872
YBOX_INT1000127	RPL23B	YER117W	translation*	structural constituent of ribosome	cytosolic large ribosomal subunit (sensu Eukaryota)	S000000919			0.935	0.935		0.867		0.867
YBOX_IGR1000009						#N/A	0.935			0.935	0.971		0.69	0.8305
YBOX_INT1000171	RPS4B	YHR203C	translation*	structural constituent of ribosome	cytosolic small ribosomal subunit (sensu Eukaryota)	S000001246			0.935	0.935	0.823			0.823
YGR013W_01	SNU71	YGR013W	nuclear mRNA splicing, via spliceosome	RNA binding	snRNP U1	U1 snRNP protein			0.935	0.935	0.672			0.672
YDR360W_01	OPI7	YDR360W				Hypothetical ORF	0.934			0.934			0.836	0.836
YBOX_ONO1000129	YPR159C-A_ONO_ORF	YPR159C-A	biological_process	molecular_function	cellular_component	S000028725	0.934			0.934			0.251	0.251
YDL163W_01	YDL163W_ORF	YDL163W				Protein required for cell viability			0.934	0.934
YBOX_INT1000246	STO1	YMR125W	telomere maintenance*	mRNA binding	commitment complex*	S000004732			0.934	0.934
YBOX_ONO1000097	YMR272W-B_ONO_ORF	YMR272W-B	biological_process	molecular_function	cellular_component	S000028696			0.934	0.934
YBOX_TIL1000140	MRH1	YDR033W	biological_process	molecular_function	mitochondrion*	S000002440			0.934	0.934
YBOX_ONO1000077	YLR162W-A_ONO_ORF	YLR162W-A	biological_process	molecular_function	cellular_component	S000028567		0.911	0.955	0.933	0.897	0.929		0.913
YBOX_AAA1000095	MDM10	YAL010C	telomere maintenance*	molecular_function	mitochondrial outer membrane*	S000000008		0.867	0.999	0.933	0.651	0.996		0.8235
YPL149W_01	ATG5	YPL149W	protein targeting to vacuole*	molecular_function	cytosol*	Involved in autophagy	0.933			0.933		0.447		0.447
YGL263W_01	COS12	YGL263W	biological_process	molecular_function	cellular_component	Protein of unknown function, member of a family of conserved, often subtelomerically-encoded proteins	0.933			0.933
YLR220W_01	CCC1	YLR220W	iron ion homeostasis*	manganese ion transporter activity*	membrane of vacuole with cell cycle-correlated morphology*	transmembrane Ca2+ transporter (putative)	0.912	0.932	0.955	0.933	0.945	0.957	0.773	0.891667
YBOX_RRN1000016						#N/A	0.964	0.93	0.904	0.932667	0.966	0.895	0.973	0.944667
YOR250C_01	CLP1	YOR250C	mRNA cleavage*	RNA binding	mRNA cleavage factor complex	cleavage and polyadenylation factor CF I component involved in pre-mRNA 3'-end processing		0.957	0.908	0.9325	0.964	0.9		0.932
Q0297_01	Q0297_ORF	Q0297				Hypothetical ORF	0.959	0.928	0.91	0.932333	0.927	0.924	0.765	0.872
YBOX_IGR1000108						#N/A	0.939	0.919	0.939	0.932333	0.951	0.95	0.642	0.847667
YML010CB01	YML009C-A_ORF	YML009C-A				Hypothetical ORF			0.932	0.932		0.94		0.94
YNL237W_01	YTP1	YNL237W	biological_process	molecular_function	membrane	Yeast putative Transmembrane Protein	0.932			0.932
YBOX_OCH1000142	AUA1	YFL010W-A	amino acid transport	molecular_function	cellular_component	S000001955			0.932	0.932
YBOX_ONO1000046	YHR007C-A_ONO_ORF	YHR007C-A	biological_process	molecular_function	cellular_component	S000028830			0.932	0.932
YDL071C_01	YDL071C_ORF	YDL071C				Hypothetical ORF		0.962	0.902	0.932		0.816		0.816
YBOX_TIL1000219	STP4	YDL048C	biological_process	molecular_function	cytoplasm*	S000002206	0.954		0.909	0.9315
YBOX_AAA1000048	CAT8	YMR280C	positive regulation of transcription from RNA polymerase II promoter*	specific RNA polymerase II transcription factor activity	nucleus	S000004893			0.931	0.931		0.981		0.981
YNL159C_01	ASI2	YNL159C	ubiquitin-dependent protein catabolic process	molecular_function	nuclear inner membrane	Amino acid Sensor-Independent (ASI) genes encode membrane proteins Asi1p, Asi2p and Asi3p.			0.931	0.931
YOL154W_01	ZPS1	YOL154W	biological_process	molecular_function	chitin- and beta-glucan-containing cell wall*	Zinc and pH regulated Surface protein. Similar to Candida albicans protein Pra1, a pH-regulated cell surface glycoprotein with weak similarity to zinc metalloproteinases.			0.931	0.931
YNR034WA_01	YNR034W-A_ORF	YNR034W-A	biological_process	molecular_function	cytoplasm	Hypothetical ORF			0.93	0.93	0.97	0.963		0.9665
YML058CA01	YML057C-A_ORF	YML057C-A				Hypothetical ORF	0.93			0.93			0.836	0.836
YOR252W_01	TMA16	YOR252W	biological_process	molecular_function	nucleus*	Hypothetical ORF			0.93	0.93	0.101	0.958		0.5295
YBOX_ACM1000002	ARS1021_ARS	ARS1021				--	0.93			0.93
YBOX_INT1000040	RPL33B	YOR234C	translation	structural constituent of ribosome	cytosolic large ribosomal subunit (sensu Eukaryota)	S000005760			0.93	0.93
YBOX_TEL1000002						#N/A			0.93	0.93
YBOX_RRN1000001	RDN18-1	RDN18-1				S000006482	0.978	0.964	0.847	0.929667	0.976	0.67	0.994	0.88
YBOX_RRN1000007	NTS2-1	NTS2-1				S000029329	0.901		0.958	0.9295	0.94	0.774	0.799	0.837667
YHL019C_01	APM2	YHL019C	vesicle-mediated transport*	clathrin binding	AP-1 adaptor complex	homologous to the medium chain of mammalian clathrin-associated protein complex			0.929	0.929	0.683	0.891		0.787
YDL222C_01	FMP45	YDL222C	cell wall organization and biogenesis*	molecular_function	mitochondrion*	The authentic, non-tagged protein was localized to the mitochondria; cell cortex protein			0.929	0.929	0.366			0.366
YBOX_ONO1000021	YDL160C-A_ONO_ORF	YDL160C-A	biological_process	molecular_function	cellular_component	S000028520	0.928			0.928	0.935	0.976		0.9555
YBOX_INT1000241	RPS17A	YML024W	translation*	structural constituent of ribosome	cytosolic small ribosomal subunit (sensu Eukaryota)	S000004486			0.928	0.928	0.936	0.93		0.933
YGR126W_01	YGR126W_ORF	YGR126W	biological_process	molecular_function	cytoplasm*	Hypothetical ORF		0.934	0.922	0.928	0.894	0.925		0.9095
YBOX_ONO1000015	YBR221W-A_ONO_ORF	YBR221W-A	biological_process	molecular_function	cellular_component	S000028817			0.928	0.928		0.899		0.899
YOR173W_01	DCS2	YOR173W	deadenylation-dependent decapping	m7G(5')pppN diphosphatase activity	cytoplasm*	Non-essential protein containing a HIT (histidine triad) motif; regulated by Msn2p, Msn4p, and the Ras-cAMP-cAPK signalling pathway, transcript accumulates under glucose limitation, similar to Dcs1pJJJ			0.928	0.928
YJL006C_01	CTK2	YJL006C	protein amino acid phosphorylation*	cyclin-dependent protein kinase activity	carboxy-terminal domain protein kinase complex	RNA polymerase II C-terminal domain kinase beta subunit, similar to cyclin			0.928	0.928
YDR371W_01	CTS2	YDR371W	biological_process	molecular_function	cytoplasm	Sporulation-specific chitinase	0.941		0.914	0.9275	0.964		0.899	0.9315
YMR194CA01	YMR194C-A_ORF	YMR194C-A				Hypothetical ORF	0.917	0.925	0.94	0.927333	0.915		0.788	0.8515
YGL218W_01	YGL218W_ORF	YGL218W				Small hydrophobic protein	0.927			0.927			0.906	0.906
YLR032W_01	RAD5	YLR032W	telomere maintenance*	ATPase activity*	nuclear chromatin	ATPase (putative)|DNA helicase (putative)	0.874		0.98	0.927	0.972	0.976	0.719	0.889
YMR245W_01	YMR245W_ORF	YMR245W				Hypothetical ORF			0.927	0.927	0.765			0.765
YBOX_INT1000013	RPS19B	YNL302C	translation*	structural constituent of ribosome	cytosolic small ribosomal subunit (sensu Eukaryota)	S000005246		0.947	0.907	0.927		0.71		0.71
YBOX_ONO1000109	YOL038C-A_ONO_ORF	YOL038C-A	biological_process	molecular_function	cellular_component	S000028812			0.927	0.927			0.299	0.299
YJR158W_01	HXT16	YJR158W	hexose transport	glucose transporter activity*	plasma membrane	hexose permease	0.927			0.927
YML012CA_01	YML012C-A_ORF	YML012C-A				Hypothetical ORF			0.927	0.927
YBOX_OCH1000260	YHL048C-A_OCH__ORF	YHL048C-A	biological_process	molecular_function	cellular_component	S000028829			0.927	0.927
YGL235W_01	YGL235W_ORF	YGL235W	biological_process	molecular_function	cellular_component	Protein of unknown function, potential Cdc28p substrate			0.927	0.927
YBOX_TEL1000001						#N/A	0.961		0.892	0.9265	0.945		0.874	0.9095
YHR100C_01	YHR100C_ORF	YHR100C	biological_process	molecular_function	mitochondrion	Hypothetical ORF	0.926			0.926	0.896	0.806	0.954	0.885333
YBOX_IGX1000046						#N/A		0.926		0.926	0.924	0.714		0.819
YJL023C_01	PET130	YJL023C	biological_process	molecular_function	mitochondrion	Protein required for respiratory growth	0.926			0.926		0.024		0.024
YBOX_LTR1000015	YORCDELTA11_LTR	YORCDELTA11				S000007162			0.926	0.926
YKR097W_01	PCK1	YKR097W	gluconeogenesis	phosphoenolpyruvate carboxykinase (ATP) activity	cytosol	phosphoenolpyruvate carboxylkinase			0.926	0.926
YMR107W_01	SPG4	YMR107W	biological_process	molecular_function	cellular_component	Protein required for survival at high temperature during stationary phase			0.926	0.926
YBOX_ONO1000074	YLR154W-E_ONO_ORF	YLR154W-E				S000028676		0.898	0.954	0.926	0.933	0.904		0.9185
YMR027W_01	YMR027W_ORF	YMR027W	biological_process	molecular_function	cytoplasm*	High level expression reduced Ty3 Transposition	0.937	0.933	0.907	0.925667	0.941	0.948	0.867	0.918667
YBOX_ONO1000059	YJL047C-A_ONO_ORF	YJL047C-A	biological_process	molecular_function	cellular_component	S000028804	0.903		0.948	0.9255	0.937	0.915	0.839	0.897
YMR294W_01	JNM1	YMR294W	nuclear migration	structural constituent of cytoskeleton	dynactin complex	coiled-coil domain protein required for proper nuclear migration during mitosis (but not during conjugation)	0.976		0.875	0.9255	0.975	0.745	0.962	0.894
YBOX_TIL1000053	SUN4	YNL066W	mitochondrion organization and biogenesis	glucosidase activity	chitin- and beta-glucan-containing cell wall*	S000005010		0.933	0.917	0.925
YBOX_TIL1000154	YNL300W_TIL_5_0__ORF	YNL300W	biological_process	molecular_function	chitin- and beta-glucan-containing cell wall	S000005244	0.924	0.945	0.905	0.924667	0.829	0.838	0.684	0.783667
YBOX_IGR1000187						#N/A	0.927		0.922	0.9245			0.477	0.477
YNL275W_01	YNL275W_ORF	YNL275W	protein targeting to vacuole*	anion transporter activity*	plasma membrane*	transporter	0.924			0.924			0.842	0.842
YGR289C_01	MAL11	YGR289C	alpha-glucoside transport*	alpha-glucoside:hydrogen symporter activity*	membrane fraction	alpha-glucoside transporter|hexose transporter|maltose permease			0.924	0.924	0.538			0.538
YLR046C_01	YLR046C_ORF	YLR046C	biological_process	molecular_function	integral to membrane	Hypothetical ORF			0.924	0.924		0.401		0.401
YDR413C_01	YDR413C_ORF	YDR413C				Protein required for cell viability	0.924			0.924
YLR127C_01	APC2	YLR127C	mitotic sister chromatid segregation*	protein binding*	anaphase-promoting complex	anaphase promoting complex (APC) subunit			0.924	0.924
YGL042C_01	YGL042C_ORF	YGL042C				Hypothetical ORF		0.924		0.924
YJL127WA_01	YJL127W-A_ORF	YJL127W-A				Hypothetical ORF identified by homology. See FEBS Letters [2000] 487:31-36.			0.924	0.924
YBOX_IGR1000130						#N/A	0.911		0.936	0.9235	0.963	0.796		0.8795
YPR011C_01	YPR011C_ORF	YPR011C	transport	transporter activity	mitochondrion*	Hypothetical ORF	0.923			0.923			0.876	0.876
YGR115C_01	YGR115C_ORF	YGR115C				Protein required for cell viability			0.923	0.923	0.206			0.206
YGR030C_01	POP6	YGR030C	rRNA processing*	ribonuclease P activity*	ribonuclease MRP complex*	RNase P integral subunit|subunit of RNase MRP (putative)		0.96	0.885	0.9225	0.066			0.066
YBOX_TIL1000127	SCW4	YGR279C	conjugation with cellular fusion	glucosidase activity	chitin- and beta-glucan-containing cell wall	S000003511	0.96	0.926	0.88	0.922	0.961	0.941	0.819	0.907
YMR042W_01	ARG80	YMR042W	positive regulation of transcription from RNA polymerase II promoter*	DNA binding*	nucleus	transcription factor			0.922	0.922	0.817			0.817
YBOX_ONO1000076	YLR157W-A_ONO_ORF	YLR157W-A				--			0.922	0.922	0.597	0.761		0.679
YHR173C_01	YHR173C_ORF	YHR173C				Hypothetical ORF	0.922			0.922		0.844	0.379	0.6115
YNL024C_01	YNL024C_ORF	YNL024C	biological_process	S-adenosylmethionine-dependent methyltransferase activity	cytoplasm	Putative S-adenosylmethionine-dependent methyltransferase of the seven beta-strand family			0.922	0.922
YKL030W_01	YKL030W_ORF	YKL030W				Hypothetical ORF	0.867		0.977	0.922	0.966		0.179	0.5725
YBOX_TIL1000155	UTH1	YKR042W	mitochondrion organization and biogenesis*	molecular_function	chitin- and beta-glucan-containing cell wall*	S000001750	0.921	0.915	0.929	0.921667	0.938	0.944	0.67	0.850667
YOL159CA_01	YOL159C-A_ORF	YOL159C-A	biological_process	molecular_function	cytoplasm	Hypothetical ORF identified by homology. See FEBS Letters [2000] 487:31-36.	0.915		0.928	0.9215
YBOX_TIL1000048	TOS1	YBR162C	response to drug	molecular_function	chitin- and beta-glucan-containing cell wall*	S000000366	0.919	0.899	0.946	0.921333	0.925	0.921	0.619	0.821667
YBOX_RRN1000015						#N/A	0.963	0.917	0.884	0.921333	0.954	0.284	0.703	0.647
YGR269W_01	YGR269W_ORF	YGR269W				Hypothetical ORF		0.921		0.921	0.92	0.86		0.89
YBOX_TEL1000010						#N/A	0.895		0.947	0.921			0.853	0.853
YBOX_TIL1000008	MUP3	YHL036W	amino acid transport	L-methionine transporter activity	membrane	S000001028			0.921	0.921			0.788	0.788
YFL058W_01	THI5	YFL058W	thiamin biosynthetic process	molecular_function	cellular_component	thiamine regulated pyrimidine precursor biosynthesis enzyme			0.921	0.921
YBOX_INT1000137	OST5	YGL226C-A	protein amino acid N-linked glycosylation	dolichyl-diphosphooligosaccharide-protein glycotransferase activity	oligosaccharyl transferase complex	S000003194			0.921	0.921
YDL096C_01	OPI6	YDL096C				Hypothetical ORF			0.921	0.921
YEL058W_01	PCM1	YEL058W	N-acetylglucosamine biosynthetic process	phosphoacetylglucosamine mutase activity	cytoplasm*	phosphoacetylglucosamine mutase	0.934		0.907	0.9205	0.823			0.823
YBOX_TIL1000317	ICY2	YPL250C	biological_process	molecular_function	cellular_component	S000006171			0.92	0.92		0.932		0.932
YBR219C_01	YBR219C_ORF	YBR219C	biological_process	molecular_function	cellular_component	Hypothetical ORF	0.92			0.92			0.734	0.734
YDL042C_01	SIR2	YDL042C	chromatin silencing at telomere*	NAD-dependent histone deacetylase activity*	nucleolus*	nuclear NAD-dependent deacetylase	0.92			0.92		0.683		0.683
YKR104W_01	YKR104W_ORF	YKR104W	transport	ATPase activity, coupled to transmembrane movement of substances	membrane	Putative MRP-type ABC transporter	0.92			0.92
YBOX_IGR1000059						#N/A			0.92	0.92
YIL164C_01	NIT1	YIL164C	biological_process	nitrilase activity	cellular_component	nitrilase			0.92	0.92
YBOX_RRN1000018						#N/A	0.929		0.91	0.9195	0.95	0.939	0.962	0.950333
YBOX_INT1000053	TAF14	YPL129W	chromatin remodeling*	general RNA polymerase II transcription factor activity*	mediator complex*	S000006050		0.963	0.876	0.9195	0.924	0.925		0.9245
YGR062C_01	COX18	YGR062C	cytochrome c oxidase complex assembly	protein transporter activity	integral to membrane*	Mitochondrial inner membrane protein, required for export of the Cox2p C terminus from the mitochondrial matrix to the intermembrane space during its assembly into cytochrome c oxidase		0.946	0.893	0.9195	0.904	0.926		0.915
YBOX_TIL1000172	SRL1	YOR247W	nucleobase, nucleoside, nucleotide and nucleic acid metabolic process	molecular_function	cytoplasm*	S000005773		0.976	0.863	0.9195		0.67		0.67
YBOX_INT1000122	RPS24A	YER074W	translation	structural constituent of ribosome	mitochondrion*	S000000876	0.877	0.961		0.919		0.874	0.547	0.7105
YPL123C_01	RNY1	YPL123C	cell morphogenesis	endoribonuclease activity	extracellular region	ribonuclease, T2 family	0.919			0.919
YBOX_IGR1000129						#N/A			0.919	0.919
YBOX_JXN1000048	HFM1	YGL251C	meiosis*	DNA helicase activity	nucleus	S000003220			0.919	0.919
YLR398C_01	SKI2	YLR398C	mRNA catabolic process*	RNA helicase activity*	cytoplasm*	antiviral protein|helicase (putative)	0.958	0.858	0.941	0.919	0.882	0.868		0.875
YLL020C_01	YLL020C_ORF	YLL020C				Hypothetical ORF			0.918	0.918		0.952		0.952
YBOX_OCH1000264	YOL166W-A_OCH__ORF	YOL166W-A	biological_process	molecular_function	cellular_component	S000028709			0.918	0.918		0.905		0.905
YGR239C_01	PEX21	YGR239C	protein targeting to peroxisome	protein binding*	cytosol*	peroxin			0.918	0.918	0.935	0.781		0.858
YBOX_TAG1000010						#N/A	0.918			0.918			0.808	0.808
YBOX_INT1000008	MRPL44	YMR225C	translation*	structural constituent of ribosome	mitochondrion*	S000004838			0.918	0.918
YMR077C_01	VPS20	YMR077C	late endosome to vacuole transport*	protein binding	cytoplasm*	vaculolar protein sorting (putative)			0.918	0.918
YBOX_OCH1000106	HXT17	YNR072W	hexose transport	glucose transporter activity*	plasma membrane	S000005355			0.918	0.918
YOR199W_01	YOR199W_ORF	YOR199W				Hypothetical ORF			0.918	0.918
YBR226C_01	YBR226C_ORF	YBR226C				Hypothetical ORF	0.938		0.898	0.918	0.866			0.866
YGL096W_01	TOS8	YGL096W	G1/S-specific transcription in mitotic cell cycle	transcription factor activity	nucleus	Target of SBF	0.98		0.856	0.918			0.66	0.66
YDL023C_01	YDL023C_ORF	YDL023C				Small hydrophobic protein	0.882		0.953	0.9175	0.967	0.735	0.82	0.840667
YBOX_INT1000212	RPS0B	YLR048W	translation*	structural constituent of ribosome	cytosolic small ribosomal subunit (sensu Eukaryota)	S000004038	0.95		0.885	0.9175		0.764		0.764
YMR175W_01	SIP18	YMR175W	response to osmotic stress*	phospholipid binding	soluble fraction	Salt-Induced Protein	0.844		0.99	0.917		0.98		0.98
YHR091C_01	MSR1	YHR091C	translation*	arginine-tRNA ligase activity	mitochondrion	arginyl-tRNA synthetase	0.917			0.917	0.429	0.752		0.5905
YBOX_IGR1000133						#N/A			0.917	0.917	0.409			0.409
YBR183W_01	YPC1	YBR183W	ceramide metabolic process	ceramidase activity	endoplasmic reticulum	alkaline ceramidase with reverse activity	0.917			0.917
YLR104W_01	YLR104W_ORF	YLR104W	biological_process	molecular_function	cellular_component	Hypothetical ORF			0.917	0.917
YBOX_ONO1000088	YMR001C-A_ONO_ORF	YMR001C-A	biological_process	molecular_function	cellular_component	S000028691			0.917	0.917
YBOX_IGR1000201						#N/A	0.916			0.916	0.792	0.981		0.8865
YJR114W_01	YJR114W_ORF	YJR114W				Small hydrophobic protein			0.916	0.916
YPL017C_01	YPL017C_ORF	YPL017C	biological_process	S-adenosylmethionine-dependent methyltransferase activity	cytoplasm	Putative S-adenosylmethionine-dependent methyltransferase of the seven beta-strand family			0.916	0.916
YBOX_INT1000215	BOS1	YLR078C	ER to Golgi vesicle-mediated transport	v-SNARE activity	endoplasmic reticulum membrane	S000004068		0.974	0.858	0.916		0.896		0.896
YPR195C_01	YPR195C_ORF	YPR195C				Hypothetical ORF	0.929		0.902	0.9155	0.973			0.973
YCR040W_01	MATALPHA1	YCR040W	regulation of transcription from RNA polymerase II promoter*	transcription coactivator activity	nucleus	involved in the regulation of alpha-specific genes|transcription factor	0.892		0.939	0.9155
YGR169C_01	PUS6	YGR169C	tRNA modification*	pseudouridylate synthase activity	cytoplasm*	RNA:Psi-synthase			0.915	0.915		0.934		0.934
YLR169W_01	YLR169W_ORF	YLR169W				Hypothetical ORF		0.96	0.87	0.915	0.953	0.907		0.93
YPR031W_01	NTO1	YPR031W	histone acetylation	H3/H4 histone acetyltransferase activity*	cytoplasm*	HAT complex component	0.915			0.915
YLR297W_01	YLR297W_ORF	YLR297W	biological_process	molecular_function	vacuole, cell cycle-correlated morphology	Hypothetical ORF			0.915	0.915
YBOX_TIL1000019	COX17	YLL009C	cytochrome c oxidase complex assembly*	thioredoxin peroxidase activity*	mitochondrion*	S000003932		0.955	0.874	0.9145	0.456			0.456
YLR037C_01	DAN2	YLR037C	biological_process	molecular_function	chitin- and beta-glucan-containing cell wall	putative cell wall protein			0.914	0.914		0.8		0.8
YDR504C_01	SPG3	YDR504C	biological_process	molecular_function	cellular_component	Protein required for survival at high temperature during stationary phase			0.914	0.914	0.753			0.753
YMR324C_01	YMR324C_ORF	YMR324C				Hypothetical ORF	0.914			0.914			0.677	0.677
YBOX_INT1000157	RPL14B	YHL001W	translation	structural constituent of ribosome*	cytosolic large ribosomal subunit (sensu Eukaryota)	S000000993			0.914	0.914
YIL120W_01	QDR1	YIL120W	multidrug transport	multidrug transporter activity*	plasma membrane*	multidrug resistance transporter			0.914	0.914
YKR040C_01	YKR040C_ORF	YKR040C				Hypothetical ORF	0.89		0.937	0.9135		0.741	0.684	0.7125
YBOX_TEL1000004						#N/A	0.92		0.906	0.913			0.823	0.823
YOR019W_01	YOR019W_ORF	YOR019W	biological_process	molecular_function	ribosome	Hypothetical ORF			0.913	0.913
YNR014W_01	YNR014W_ORF	YNR014W	biological_process	molecular_function	cytoplasm	Hypothetical ORF	0.873		0.952	0.9125
YBOX_IGR1000107						#N/A	0.912			0.912	0.911			0.911
YOR013W_01	YOR013W_ORF	YOR013W				Hypothetical ORF			0.912	0.912		0.908		0.908
YBOX_ONO1000039	YGR146C-A_ONO_ORF	YGR146C-A	biological_process	molecular_function	cellular_component	S000028638			0.912	0.912
YNR064C_01	YNR064C_ORF	YNR064C	response to toxin	epoxide hydrolase activity	soluble fraction	Hypothetical ORF			0.912	0.912
YCL047C_01	YCL047C_ORF	YCL047C	biological_process	molecular_function	cellular_component	Hypothetical ORF	0.957		0.867	0.912	0.964		0.884	0.924
YML083C_01	YML083C_ORF	YML083C	biological_process	molecular_function	cellular_component	Hypothetical ORF		0.967	0.857	0.912		0.901		0.901
YBOX_OCH1000021	YCL049C_OCH__ORF	YCL049C	biological_process	molecular_function	membrane fraction	S000000554		0.97	0.853	0.9115	0.89	0.783		0.8365
YFR035C_01	YFR035C_ORF	YFR035C	biological_process	molecular_function	cellular_component	Hypothetical ORF	0.899		0.923	0.911	0.904	0.928	0.792	0.874667
YBOX_ONO1000036	YGL188C-A_ONO_ORF	YGL188C-A	biological_process	molecular_function	cellular_component	S000028635			0.911	0.911	0.874	0.766	0.908	0.849333
YFL063W_01	YFL063W_ORF	YFL063W				Hypothetical ORF		0.89	0.932	0.911	0.913	0.896	0.569	0.792667
YDL207W_01	GLE1	YDL207W	poly(A)+ mRNA export from nucleus	molecular_function	mitochondrion*	nuclear pore complex subunit|nuclear-export-signal (NES)-containing protein	0.911			0.911	0.889	0.577		0.733
YPL068C_01	YPL068C_ORF	YPL068C	biological_process	molecular_function	nucleus	Hypothetical ORF			0.911	0.911	0.304	0.935		0.6195
YKL174C_01	TPO5	YKL174C	polyamine transport	polyamine transporter activity	Golgi apparatus	Hypothetical ORF			0.911	0.911	0.188	0.948		0.568
YGL089C_01	MF(ALPHA)2	YGL089C	pheromone-dependent signal transduction during conjugation with cellular fusion	mating pheromone activity	extracellular region	alpha mating factor	0.932		0.89	0.911
YBOX_INT1000097	RPS11A	YDR025W	translation*	structural constituent of ribosome	cytosolic small ribosomal subunit (sensu Eukaryota)	S000002432	0.919		0.902	0.9105
YDR302W_01	GPI11	YDR302W	GPI anchor biosynthetic process	mannose-ethanolamine phosphotransferase activity	endoplasmic reticulum*	ER membrane protein involved in a late step of glycosylphosphatidylinositol (GPI) anchor assembly; involved in the addition of phosphoethanolamine to the multiply mannosylated GPI intermediate; human PIG-Fp is a functional homolog	0.907	0.875	0.949	0.910333	0.943	0.924		0.9335
YBOX_INT1000055	RPS6A	YPL090C	translation	structural constituent of ribosome	cytosolic small ribosomal subunit (sensu Eukaryota)*	S000006011	0.91			0.91		0.849		0.849
YER013W_01	PRP22	YER013W	U2-dependent spliceosome disassembly*	RNA splicing factor activity, transesterification mechanism*	spliceosome	helicase-like protein	0.91			0.91	0.94	0.646	0.831	0.805667
YOR005C_01	DNL4	YOR005C	double-strand break repair via nonhomologous end joining	DNA ligase (ATP) activity	nucleus	ATP dependent DNA ligase	0.91			0.91	0.964	0.834	0.605	0.801
YNR025C_01	YNR025C_ORF	YNR025C				Hypothetical ORF		0.924	0.896	0.91		0.799		0.799
YDR525WA01	SNA2	YDR525W-A	biological_process	molecular_function	cytoplasm*	Protein of unknown function, has similarity to Pmp3p, which is involved in cation transport; green fluorescent protein (GFP)-fusion protein localizes to the cytoplasm in a punctate pattern			0.91	0.91		0.776		0.776
YBOX_INT1000044	RPL20B	YOR312C	translation*	structural constituent of ribosome	cytosolic large ribosomal subunit (sensu Eukaryota)	S000005839	0.881	0.939		0.91		0.64		0.64
YBOX_RRN1000010	ETS1-1	ETS1-1				S000029717	0.895	0.923	0.911	0.909667	0.948	0.793	0.586	0.775667
YBOX_TIL1000010	MUP3	YHL036W	amino acid transport	L-methionine transporter activity	membrane	S000001028		0.945	0.874	0.9095		0.845		0.845
YBOX_TIL1000270	CSF1	YLR087C	fermentation	molecular_function	mitochondrion	S000004077		0.953	0.866	0.9095	0.03			0.03
YBOX_ACM1000016	REP1_2UM	REP1				--	0.882	0.901	0.945	0.909333	0.956	0.921	0.69	0.855667
YBOX_ONO1000016	YBR230W-A_ONO_ORF	YBR230W-A	biological_process	molecular_function	cellular_component	S000029722			0.909	0.909	0.949			0.949
YOR068C_01	VAM10	YOR068C	vacuole fusion, non-autophagic	molecular_function	vacuolar membrane	Required for normal tethering of vacuoles prior to fusion.	0.909			0.909		0.9		0.9
YML019W_01	OST6	YML019W	protein complex assembly*	dolichyl-diphosphooligosaccharide-protein glycotransferase activity	oligosaccharyl transferase complex	N-oligosaccharyltransferase complex 37kDa subunit (putative)	0.909			0.909	0.91	0.926	0.576	0.804
YOR251C_01	YOR251C_ORF	YOR251C	biological_process	thiosulfate sulfurtransferase activity	cytoplasm	catalyzes transfer of the sulfane atom of thiosulfate to cyanide to form sulfite and thiocyanate			0.909	0.909	0.676			0.676
YKR005C_01	YKR005C_ORF	YKR005C	biological_process	molecular_function	cellular_component	Hypothetical ORF	0.909			0.909
YOR235W_01	YOR235W_ORF	YOR235W				Hypothetical ORF	0.868	0.955	0.904	0.909	0.939	0.813	0.503	0.751667
YGL081W_01	YGL081W_ORF	YGL081W	biological_process	molecular_function	cellular_component	Hypothetical ORF			0.908	0.908		0.936		0.936
YGR006W_01	PRP18	YGR006W	nuclear mRNA splicing, via spliceosome*	RNA splicing factor activity, transesterification mechanism*	spliceosome*	RNA splicing factor|U5 snRNP protein		0.937	0.879	0.908	0.858	0.895		0.8765
YBOX_INT1000186	RPS21B	YJL136C	translation	structural constituent of ribosome	cytosolic small ribosomal subunit (sensu Eukaryota)	S000003672	0.908			0.908
YCL048W_01	SPS22	YCL048W	cell wall organization and biogenesis*	molecular_function	plasma membrane	Hypothetical ORF	0.908			0.908
YBOX_INT1000239	MUD1	YBR119W	nuclear mRNA splicing, via spliceosome	RNA binding	snRNP U1	S000000323			0.908	0.908
YBOX_ONO1000072	YLR154W-B_ONO_ORF	YLR154W-B				S000028563		0.966	0.85	0.908	0.974	0.933		0.9535
YLL049W_01	LDB18	YLL049W	biological_process	molecular_function	cellular_component	Hypothetical ORF	0.977		0.837	0.907	0.859	0.873		0.866
YLR159W_01	YLR159W_ORF	YLR159W	biological_process	molecular_function	cellular_component	Note: YLR156W, YLR159W, and YLR161W are identical.			0.907	0.907	0.834	0.594		0.714
YBOX_JXN1000058	EPT1	YHR123W	phosphatidylethanolamine biosynthetic process	ethanolaminephosphotransferase activity	endoplasmic reticulum	S000001165	0.846		0.968	0.907	0.453			0.453
YDL041W_01	YDL041W_ORF	YDL041W				Hypothetical ORF	0.907			0.907
YLR255C_01	YLR255C_ORF	YLR255C				Hypothetical ORF	0.942		0.871	0.9065		0.953	0.864	0.9085
YJL038C_01	YJL038C_ORF	YJL038C	biological_process	molecular_function	cellular_component	Hypothetical ORF	0.906			0.906			0.947	0.947
YBOX_INT1000144	RPL7A	YGL076C	translation	structural constituent of ribosome	cytosolic large ribosomal subunit (sensu Eukaryota)	S000003044			0.906	0.906	0.899	0.896		0.8975
YBOX_IGR1000083						#N/A			0.906	0.906
YLR416C_01	YLR416C_ORF	YLR416C				Hypothetical ORF			0.906	0.906
YDL184C_01	RPL41A	YDL184C	translation	structural constituent of ribosome	cytosolic large ribosomal subunit (sensu Eukaryota)	ribosomal protein L41A (YL41) (L47A)	0.961	0.886	0.868	0.905	0.925	0.918	0.82	0.887667
YGR292W_01	MAL12	YGR292W	maltose catabolic process	alpha-glucosidase activity	cellular_component	maltase			0.905	0.905		0.706		0.706
YDL156W_01	YDL156W_ORF	YDL156W	biological_process	molecular_function	cytoplasm*	Hypothetical ORF	0.905			0.905	0.614	0.436		0.525
YOL141W_01	PPM2	YOL141W	biological_process	C-terminal protein carboxyl methyltransferase activity	cytoplasm*	PPM1 homolog|carboxy methyl transferase	0.905			0.905
YBOX_IGR1000028						#N/A	0.904			0.904			0.829	0.829
YKL071W_01	YKL071W_ORF	YKL071W	biological_process	molecular_function	cytoplasm	Hypothetical ORF	0.904			0.904			0.748	0.748
YLR163C_01	MAS1	YLR163C	mitochondrial protein processing	mitochondrial processing peptidase activity	mitochondrion*	mitochondrial processing protease subunit	0.882		0.926	0.904	0.509	0.935		0.722
YOL052CA01	DDR2	YOL052C-A	response to stress	molecular_function	cytoplasm*	Multistress response protein,Jexpression isJactivated byJa variety of xenobiotic agents and environmental or physiological stressesJJJ			0.904	0.904		0.553		0.553
YBOX_TIL1000002	YNL300W_TIL_2_120__ORF	YNL300W	biological_process	molecular_function	chitin- and beta-glucan-containing cell wall	S000005244	0.904			0.904
YOL047C_01	YOL047C_ORF	YOL047C	biological_process	molecular_function	cytoplasm	Protein of unknown function; green fluorescent protein (GFP)-fusion protein localizes to the cytoplasm in a punctate pattern			0.904	0.904
YKR023W_01	YKR023W_ORF	YKR023W	biological_process	molecular_function	cytoplasm*	Hypothetical ORF	0.834		0.974	0.904	0.957	0.973	0.754	0.894667
YBOX_NCR1000003	TLC1	TLC1				S000006657	0.969	0.954	0.787	0.903333	0.92	0.787	0.933	0.88
YBOX_INT1000184	RPL39	YJL189W	translation	structural constituent of ribosome	cytosolic large ribosomal subunit (sensu Eukaryota)	S000003725	0.903			0.903	0.852			0.852
YLR156W_01	YLR156W_ORF	YLR156W	biological_process	molecular_function	cellular_component	Note: YLR156W, YLR159W, and YLR161W are identical.			0.903	0.903		0.514		0.514
YGR018C_01	YGR018C_ORF	YGR018C				Hypothetical ORF			0.903	0.903
YGR194C_01	XKS1	YGR194C	xylulose catabolic process	xylulokinase activity	cytoplasm	xylulokinase			0.903	0.903
YBOX_AAA1000032	YLR091W_AAA_9_NCR	YLR091W	biological_process	molecular_function	mitochondrion	S000004081			0.902	0.902		0.963		0.963
YBOX_IGR1000128						#N/A	0.902			0.902			0.792	0.792
YBOX_TIL1000249	TOM1	YDR457W	regulation of cell size*	ubiquitin-protein ligase activity	nucleus*	S000002865	0.83	0.917	0.958	0.901667	0.931	0.946		0.9385
YBOX_ONO1000079	YLR285C-A_ONO_ORF	YLR285C-A	biological_process	molecular_function	cellular_component	S000028569	0.9	0.875	0.93	0.901667	0.903	0.917	0.677	0.832333
YPR157W_01	YPR157W_ORF	YPR157W	biological_process	molecular_function	cellular_component	Hypothetical ORF			0.901	0.901			0.708	0.708
YPL103C_01	YPL103C_ORF	YPL103C	biological_process	molecular_function	mitochondrion	The authentic, non-tagged protein was localized to the mitochondria	0.901			0.901		0.59		0.59
YJR061W_01	YJR061W_ORF	YJR061W	biological_process	molecular_function	cellular_component	Hypothetical ORF	0.901			0.901
YOR314WA_01	YOR314W-A_ORF	YOR314W-A				Hypothetical ORF identified by homology. See FEBS Letters [2000] 487:31-36.	0.901			0.901
YCL057CA_01	YCL057C-A_ORF	YCL057C-A	biological_process	molecular_function	mitochondrion	Hypothetical ORF, has similarity to proteins in S. pombe, C. elegans, D. melanogaster.	0.951	0.85		0.9005	0.832		0.914	0.873
YBOX_TAG1000016						#N/A	0.861		0.94	0.9005	0.951		0.45	0.7005
YMR304CA01	YMR304C-A_ORF	YMR304C-A				Hypothetical ORF		0.9		0.9	0.941	0.901		0.921
YBOX_TEL1000006						#N/A	0.926		0.874	0.9	0.914	0.94	0.864	0.906
YLR363WA_01	YLR363W-A_ORF	YLR363W-A	biological_process	molecular_function	nucleus	Hypothetical ORF identified by homology. See FEBS Letters [2000] 487:31-36.	0.916	0.882	0.902	0.9	0.929	0.731		0.83
YOR289W_01	YOR289W_ORF	YOR289W	biological_process	molecular_function	cytoplasm*	Hypothetical ORF		0.907	0.893	0.9	0.932	0.696	0.477	0.701667
YIL166C_01	YIL166C_ORF	YIL166C	transport	transporter activity	membrane	Hypothetical ORF, member of the Dal5p subfamily of the major facilitator family			0.9	0.9
YPL051W_01	ARL3	YPL051W	intracellular protein transport*	GTPase activity	Golgi apparatus*	Similar to ADP-ribosylation factor. Part of the carboxypeptidase Y pathway.			0.899	0.899			0.999	0.999
YER024W_01	YAT2	YER024W	alcohol metabolic process*	carnitine O-acetyltransferase activity	cytoplasm	carnitine acetyltransferase			0.899	0.899	0.848	0.962		0.905
YPR038W_01	YPR038W_ORF	YPR038W				Hypothetical ORF			0.899	0.899			0.855	0.855
YBOX_IGR1000159						#N/A	0.899			0.899			0.755	0.755
YNR073C_01	YNR073C_ORF	YNR073C	biological_process	mannitol dehydrogenase activity	cellular_component	Hypothetical ORF			0.899	0.899			0.665	0.665
YBOX_IGR1000124						#N/A	0.878		0.92	0.899		0.964	0.179	0.5715
YHR209W_01	YHR209W_ORF	YHR209W	biological_process	S-adenosylmethionine-dependent methyltransferase activity	cellular_component	Putative S-adenosylmethionine-dependent methyltransferase of the seven beta-strand family	0.899			0.899	0.304			0.304
YJL079C_01	PRY1	YJL079C	biological_process	molecular_function	endoplasmic reticulum*	Pathogen Related in Sc, contains homology to the plant PR-1 class of pathogen related proteins. The protein sequence is over 60% identical with the Pry2p & Pry3p over 145 resid. PRY1 is >35% identical (50% similar) to tobacco PR-1c protein.	0.899			0.899	0.188			0.188
YMR038C_01	CCS1	YMR038C	intracellular copper ion transport	superoxide dismutase copper chaperone activity	cytosol*	copper chaperone for superoxide dismutase Sod1p	0.84	0.909	0.945	0.898	0.88	0.976		0.928
YBOX_OCH1000261	YLR156C-A_OCH__ORF	YLR156C-A	biological_process	molecular_function	cellular_component	S000028564		0.914	0.882	0.898	0.946	0.651	0.45	0.682333
YBOX_INT1000138	MND1	YGL183C	meiotic recombination	protein binding*	condensed nuclear chromosome	S000003151			0.898	0.898
YBOX_TIL1000254	TIM44	YIL022W	protein import into mitochondrial matrix	protein transporter activity	mitochondrion*	S000001284	0.96	0.836		0.898	0.958	0.94	0.917	0.938333
YBOX_INT1000089	RPS16B	YDL083C	translation*	structural constituent of ribosome	cytosolic small ribosomal subunit (sensu Eukaryota)	S000002241	0.9		0.895	0.8975
YEL017W_01	GTT3	YEL017W	glutathione metabolic process	molecular_function	cellular_component	Protein of unknown function with a possible role in glutathione metabolism, as suggested by computational analysis of large-scale protein-protein interaction data; GFP-fusion protein localizes to the nuclear periphery	0.817	0.931	0.944	0.897333	0.721	0.887		0.804
YIL087C_01	YIL087C_ORF	YIL087C	biological_process	molecular_function	mitochondrion	Hypothetical ORF			0.897	0.897	0.625	0.78	0.404	0.603
YBOX_INT1000033	RPL18A	YOL120C	translation	structural constituent of ribosome	cytosolic large ribosomal subunit (sensu Eukaryota)	S000005480			0.897	0.897
YBOX_ACM1000007	ARS308-CEN3_ARS	ARS308				--			0.897	0.897
YBOX_AAA1000055	YNL184C_AAA_28_NCR	YNL184C				S000005128			0.897	0.897
YBOX_IGR1000164						#N/A			0.897	0.897
YBOX_INT1000180	RPL2B	YIL018W	translation*	structural constituent of ribosome	cytosolic large ribosomal subunit (sensu Eukaryota)	S000001280	0.857	0.936		0.8965	0.456	0.523		0.4895
YGL097W_01	SRM1	YGL097W	rRNA export from nucleus*	signal transducer activity	nucleus*	pheromone response pathway suppressor	0.865	0.852	0.972	0.896333	0.952	0.94	0.275	0.722333
YJR153W_01	PGU1	YJR153W	pseudohyphal growth*	polygalacturonase activity	extracellular region	endo-polygalacturonase			0.896	0.896
YBOX_INT1000042	TFC3	YAL001C	transcription initiation from RNA polymerase III promoter	RNA polymerase III transcription factor activity	mitochondrion*	S000000001			0.896	0.896
YJL143W_01	TIM17	YJL143W	protein import into mitochondrial matrix	protein transporter activity	mitochondrion*	16.5 kDa inner membrane protein required for import of mitochondrial precursor proteins	0.871	0.879	0.938	0.896	0.961	0.879	0.275	0.705
YGL169W_01	SUA5	YGL169W	aerobic respiration	molecular_function	cytoplasm	Protein involved in translation initiation	0.813		0.978	0.8955	0.883	0.924		0.9035
YBOX_IGX1000024						#N/A	0.929		0.862	0.8955		0.85		0.85
YBOX_ONO1000024	YDR182W-A_ONO_ORF	YDR182W-A	biological_process	molecular_function	cellular_component	S000028539			0.895	0.895			0.96	0.96
YMR035W_01	IMP2	YMR035W	mitochondrial protein processing	peptidase activity*	mitochondrial inner membrane peptidase complex	protease			0.895	0.895			0.874	0.874
YBOX_TIL1000071	PFK26	YIL107C	fructose 2,6-bisphosphate metabolic process*	6-phosphofructo-2-kinase activity	cytoplasm	S000001369			0.895	0.895
YDR493W_01	YDR493W_ORF	YDR493W	biological_process	molecular_function	mitochondrion	The authentic, non-tagged protein was localized to the mitochondria		0.968	0.821	0.8945		0.834		0.834
YAL044WA_01	YAL044W-A_ORF	YAL044W-A	biological_process	molecular_function	cellular_component	Similar to pombe uvi31, putative DNA repair protein	0.875	0.913		0.894	0.817	0.847		0.832
YBOX_AAA1000053	YNL195C_AAA_11_NCR	YNL195C	biological_process	molecular_function	mitochondrion	S000005139	0.894			0.894			0.745	0.745
YDR249C_01	YDR249C_ORF	YDR249C	biological_process	molecular_function	cellular_component	Hypothetical ORF			0.894	0.894
YDL206W_01	YDL206W_ORF	YDL206W	biological_process	molecular_function	cellular_component	Hypothetical ORF	0.855		0.932	0.8935
YBOX_INT1000222	RPS30A	YLR287C-A	translation	structural constituent of ribosome	cytosolic small ribosomal subunit (sensu Eukaryota)	S000004278	0.871		0.915	0.893	0.907			0.907
YAR003W_01	SWD1	YAR003W	telomere maintenance*	histone lysine N-methyltransferase activity (H3-K4 specific)	COMPASS complex	compass (complex proteins associated with Set1p) component	0.893			0.893		0.764		0.764
YBR201W_01	DER1	YBR201W	ER-associated protein catabolic process	protein binding	endoplasmic reticulum membrane	Endoplasmic reticulum membrane protein, required for the protein degradation process associated with the ER, involved in the retrograde transport of misfolded or unassembled proteins	0.911		0.875	0.893	0.219	0.751		0.485
YBOX_IGR1000043						#N/A	0.893			0.893
YBOX_INT1000086	RPP1B	YDL130W	translational elongation*	structural constituent of ribosome	cytosolic large ribosomal subunit (sensu Eukaryota)	S000002288			0.893	0.893
YDR355C_01	YDR355C_ORF	YDR355C				Protein required for cell viability			0.893	0.893
YJR036C_01	HUL4	YJR036C	protein monoubiquitination*	ubiquitin-protein ligase activity	cellular_component	ubiquitin ligase (E3)	0.818		0.967	0.8925		0.969		0.969
YEL070W_01	DSF1	YEL070W	biological_process	molecular_function	cellular_component	Hypothetical ORF	0.909		0.876	0.8925		0.844	0.846	0.845
YKL098W_01	YKL098W_ORF	YKL098W	biological_process	molecular_function	cellular_component	Hypothetical ORF	0.953	0.923	0.801	0.892333	0.872	0.806	0.777	0.818333
YLL022C_01	HIF1	YLL022C	chromatin silencing at telomere*	histone binding	nucleus*	Hat1 Interacting Factor 1	0.922	0.903	0.852	0.892333	0.957		0.656	0.8065
YML117W_01	NAB6	YML117W	RNA metabolic process	molecular_function	cytoplasm	Hypothetical ORF	0.931	0.757	0.989	0.892333	0.089	0.985		0.537
YPR168W_01	NUT2	YPR168W	transcription from RNA polymerase II promoter	RNA polymerase II transcription mediator activity	mediator complex	RNA polymerase II holoenzyme 21 kDa mediator subunit	0.892			0.892		0.743		0.743
YDL108W_01	KIN28	YDL108W	protein amino acid phosphorylation*	general RNA polymerase II transcription factor activity*	holo TFIIH complex	serine-threonine kinase, subunit of transcription factor TFIIK, a subcomplex of TFIIH	0.892			0.892		0.896	0.462	0.679
YBOX_INT1000161	RPS27B	YHR021C	translation*	structural constituent of ribosome	cytosolic small ribosomal subunit (sensu Eukaryota)	S000001063			0.892	0.892		0.577		0.577
YGR031W_01	YGR031W_ORF	YGR031W	biological_process	molecular_function	mitochondrion	Hypothetical ORF			0.892	0.892	0.258	0.64		0.449
YPL216W_01	YPL216W_ORF	YPL216W	biological_process	molecular_function	cellular_component	Hypothetical ORF			0.892	0.892
YDL133CA01	RPL41B	YDL133C-A	translation	structural constituent of ribosome	cytosolic large ribosomal subunit (sensu Eukaryota)	ribosomal protein L41B (YL41) (L47B)	0.962	0.89	0.822	0.891333	0.919	0.91	0.799	0.876
YNL083W_01	SAL1	YNL083W	transport	transporter activity*	mitochondrion*	Hypothetical ORF	0.891			0.891	0.934	0.877	0.711	0.840667
YAL028W_01	FRT2	YAL028W	response to stress	molecular_function	endoplasmic reticulum	Exhibits physical and genetic interactions with FRT1 and genetic interactions with TCP1; contains a C-terminal transmembrane domain and shows localization to the plasma membrane, the ER, and cytoplasmic vesicular or granule-like structures	0.807		0.975	0.891	0.308	0.973	0.722	0.667667
YMR177W_01	MMT1	YMR177W	iron ion homeostasis	molecular_function	mitochondrion*	mitochondrial metal transporter (putative)	0.944	0.795	0.934	0.891	0.955	0.908	0.067	0.643333
YBOX_TIL1000269	CSF1	YLR087C	fermentation	molecular_function	mitochondrion	S000004077	0.907		0.875	0.891	0.436		0.799	0.6175
YHL045W_01	YHL045W_ORF	YHL045W				Hypothetical ORF			0.891	0.891
YBOX_RET1000007	YCLWTY5-1_RET	YCLWTY5-1				S000006831	0.864		0.917	0.8905		0.98	0.379	0.6795
YBOX_INT1000191	PRE3	YJL001W	sporulation (sensu Fungi)*	endopeptidase activity	proteasome core complex, beta-subunit complex (sensu Eukaryota)	S000003538			0.89	0.89		0.937		0.937
YDL020C_01	RPN4	YDL020C	telomere maintenance*	transcription factor activity*	proteasome regulatory particle (sensu Eukaryota)	Involved in ubiquitin degradation pathway. May act as common transcription factor on proteasomal and proteasome-related genes.	0.89			0.89	0.412	0.664		0.538
YHR210C_01	YHR210C_ORF	YHR210C	biological_process	molecular_function	cellular_component	Hypothetical ORF	0.89			0.89
YHR021WA01	ECM12	YHR021W-A	cell wall organization and biogenesis	molecular_function	cellular_component	ExtraCellular Mutant			0.89	0.89
YMR057C_01	YMR057C_ORF	YMR057C				Hypothetical ORF			0.89	0.89
YBOX_RRN1000017						#N/A	0.92	0.816	0.932	0.889333	0.749	0.479	0.813	0.680333
YPR098C_01	YPR098C_ORF	YPR098C	biological_process	molecular_function	mitochondrion*	Hypothetical ORF	0.917	0.88	0.87	0.889	0.907	0.71	0.807	0.808
YBOX_INT1000056	RPS9A	YPL081W	translation*	structural constituent of ribosome	cytoplasm*	S000006002	0.889			0.889	0.831	0.902		0.8665
YFL050C_01	ALR2	YFL050C	magnesium ion transport*	di-, tri-valent inorganic cation transporter activity	plasma membrane	ion transporter (putative)	0.889			0.889		0.785	0.179	0.482
YGR243W_01	YGR243W_ORF	YGR243W	biological_process	molecular_function	mitochondrion	The authentic, non-tagged protein was localized to mitochondria			0.889	0.889
YNL276C_01	YNL276C_ORF	YNL276C				Hypothetical ORF	0.905		0.872	0.8885	0.823			0.823
YIL055C_01	YIL055C_ORF	YIL055C	biological_process	molecular_function	cellular_component	Hypothetical ORF	0.888			0.888			0.802	0.802
YBOX_INT1000017	RPL42A	YNL162W	translation	structural constituent of ribosome	cytosolic large ribosomal subunit (sensu Eukaryota)	S000005106			0.888	0.888	0.751	0.828		0.7895
YDR193W_01	YDR193W_ORF	YDR193W				Hypothetical ORF	0.888			0.888
YNL009W_01	IDP3	YNL009W	fatty acid beta-oxidation*	isocitrate dehydrogenase (NADP+) activity	cytoplasm*	NADP-dependent isocitrate dehydrogenase			0.888	0.888
YBOX_INT1000178	RPS11B	YBR048W	translation*	structural constituent of ribosome	cytosolic small ribosomal subunit (sensu Eukaryota)	S000000252	0.822	0.953		0.8875	0.58	0.869		0.7245
YPL080C_01	YPL080C_ORF	YPL080C				Hypothetical ORF	0.894		0.881	0.8875
YBOX_IGR1000096						#N/A	0.89	0.867	0.905	0.887333		0.803	0.703	0.753
YDL085CA_01	YDL085C-A_ORF	YDL085C-A	biological_process	molecular_function	cytoplasm*	Hypothetical ORF			0.887	0.887		0.783		0.783
YBOX_RRN1000003	RDN5-1	RDN5-1				S000006479	0.84	0.917	0.903	0.886667	0.974	0.878	0.715	0.855667
YBOX_OCH1000209	ASP3-1	YLR155C	asparagine catabolic process*	asparaginase activity	endoplasmic reticulum*	S000004145	0.87	0.854	0.936	0.886667	0.959	0.897	0.477	0.777667
YAL069W_01	YAL069W_ORF	YAL069W				Hypothetical ORF	0.781	0.943	0.935	0.886333	0.896	0.942		0.919
YBOX_ONO1000093	YMR194C-B_ONO_ORF	YMR194C-B	biological_process	molecular_function	cellular_component	S000028514			0.886	0.886		0.899		0.899
YBOX_IGR1000003						#N/A	0.886			0.886		0.638	0.7	0.669
YGR226C_01	YGR226C_ORF	YGR226C				0			0.886	0.886	0.184	0.894		0.539
YBOX_INT1000216	NYV1	YLR093C	vesicle fusion	v-SNARE activity	vacuolar membrane	S000004083			0.886	0.886
YKR071C_01	DRE2	YKR071C	biological_process	molecular_function	cytoplasm	Protein of unknown function; mutation displays synthetic lethal interaction with the pol3-13 allele of CDC2	0.796	0.895	0.966	0.885667	0.876	0.955	0.605	0.812
YHR172W_01	SPC97	YHR172W	microtubule nucleation	structural constituent of cytoskeleton	outer plaque of spindle pole body*	spindle pole body component	0.885			0.885		0.917		0.917
YGL091C_01	NBP35	YGL091C	iron-sulfur cluster assembly	ATPase activity*	cytoplasm*	35 kDa nucleotide binding protein	0.885			0.885		0.769	0.919	0.844
YDR323C_01	PEP7	YDR323C	vesicle fusion*	phosphatidylinositol 3-phosphate binding	cytoplasm*	three zinc fingers; cysteine rich regions of amino acids are essential for function	0.885			0.885		0.783		0.783
YOL017W_01	ESC8	YOL017W	chromatin silencing	molecular_function	nucleus	Protein involved in telomeric and mating-type locus silencing, interacts with Sir2p and also interacts with the Gal11p, which is a component of the RNA pol II mediator complex			0.885	0.885	0.763			0.763
YJL205CA01	NCE101	YJL205C	protein secretion	molecular_function	cellular_component	involved in secretion of proteins that lack classical secretory signal sequences			0.885	0.885		0.898	0.547	0.7225
YDL209C_01	CWC2	YDL209C	nuclear mRNA splicing, via spliceosome	molecular_function	spliceosome	Complexed with Cef1p	0.941		0.829	0.885	0.355		0.433	0.394
YPL147W_01	PXA1	YPL147W	fatty acid transport	ATPase activity, coupled to transmembrane movement of substances	integral to peroxisomal membrane	ABC transporter of long-chain fatty acids	0.885			0.885
YCR060W_01	TAH1	YCR060W	protein folding	chaperone binding	cytoplasm*	Hypothetical ORF	0.825		0.944	0.8845	0.931	0.945		0.938
YPL088W_01	YPL088W_ORF	YPL088W	aldehyde metabolic process	aryl-alcohol dehydrogenase activity	cellular_component	Hypothetical ORF			0.884	0.884		0.911		0.911
YGR150C_01	YGR150C_ORF	YGR150C	biological_process	molecular_function	mitochondrion	Hypothetical ORF			0.884	0.884	0.571	0.773		0.672
YBR262C_01	YBR262C_ORF	YBR262C	biological_process	molecular_function	mitochondrion	The authentic, non-tagged protein was localized to the mitochondria	0.933		0.834	0.8835		0.309		0.309
YBOX_IGR1000010						#N/A			0.883	0.883	0.921	0.892		0.9065
YJL025W_01	RRN7	YJL025W	transcription from RNA polymerase I promoter	RNA polymerase I transcription factor activity	RNA polymerase I transcription factor complex	yeast Pol I core factor (CF) also composed of Rrn11p, Rrn6p and TATA-binding protein	0.883			0.883	0.595			0.595
YBOX_IGR1000198						#N/A	0.883			0.883
YGL144C_01	ROG1	YGL144C	lipid metabolic process	lipase activity	cellular_component	Protein with putative serine active lipase domain	0.883			0.883
YNL117W_01	MLS1	YNL117W	glyoxylate cycle	malate synthase activity	cytoplasm*	carbon-catabolite sensitive malate synthase			0.883	0.883
YOR029W_01	YOR029W_ORF	YOR029W				Hypothetical ORF			0.882	0.882		0.968		0.968
YJR162C_01	YJR162C_ORF	YJR162C				Hypothetical ORF	0.826	0.947	0.873	0.882	0.96	0.915		0.9375
YBOX_TIL1000171	SRL1	YOR247W	nucleobase, nucleoside, nucleotide and nucleic acid metabolic process	molecular_function	cytoplasm*	S000005773			0.882	0.882	0.915			0.915
YDR322CA01	TIM11	YDR322C-A	ATP synthesis coupled proton transport	structural molecule activity	mitochondrion*	mitochondrial F1F0-ATPase subunit e	0.921	0.897	0.828	0.882	0.961	0.843	0.734	0.846
YPL008W_01	CHL1	YPL008W	chromosome segregation*	DNA helicase activity	nucleus	deah box protein|kinetochore protein	0.882			0.882	0.886	0.59		0.738
YIL024C_01	YIL024C_ORF	YIL024C	biological_process	molecular_function	cellular_component	Hypothetical ORF			0.882	0.882	0.499			0.499
YHR168W_01	MTG2	YHR168W	translation	GTPase activity*	mitochondrial inner membrane*	Hypothetical ORF	0.882			0.882
YBOX_IGR1000242						#N/A	0.982	0.973	0.689	0.881333	0.937	0.919		0.928
YBOX_ONO1000054	YIL002W-A_ONO_ORF	YIL002W-A	biological_process	molecular_function	cellular_component	S000028835	0.868	0.881	0.894	0.881	0.944	0.651		0.7975
YLR366W_01	YLR366W_ORF	YLR366W				Hypothetical ORF			0.881	0.881		0.99		0.99
YKR073C_01	YKR073C_ORF	YKR073C				Hypothetical ORF			0.881	0.881	0.735	0.922		0.8285
YKR090W_01	PXL1	YKR090W	maintenance of cell polarity (sensu Fungi)	protein binding	cytoplasm*	contains two LIM domains	0.881			0.881	0.83	0.322	0.85	0.667333
YBL089W_01	AVT5	YBL089W	transport	transporter activity	cellular_component	transporter	0.881			0.881		0.049		0.049
YBOX_AAA1000118	PDR3	YBL005W	response to drug*	DNA binding*	cytoplasm*	S000000101			0.881	0.881
YBOX_OCH1000263	YNR075C-A_OCH__ORF	YNR075C-A	biological_process	molecular_function	cellular_component	S000028706		0.881		0.881
YBOX_TAG1000022						#N/A	0.766	0.95	0.927	0.881	0.848	0.935	0.825	0.869333
YBOX_INT1000220	YBR090C_INT_1	YBR090C	biological_process	molecular_function	cytoplasm*	S000000294	0.88			0.88	0.91			0.91
YCR106W_01	RDS1	YCR106W	response to xenobiotic stimulus	DNA binding*	nucleus	transcriptional regulator	0.88			0.88	0.627	0.864	0.67	0.720333
YBOX_INT1000028	RPL21A	YBR191W	translation	structural constituent of ribosome	cytosolic large ribosomal subunit (sensu Eukaryota)	S000000395	0.822	0.938		0.88		0.594		0.594
YPL056C_01	YPL056C_ORF	YPL056C	biological_process	molecular_function	cellular_component	Hypothetical ORF	0.88			0.88
YBOX_ACM1000015						#N/A	0.836	0.858	0.945	0.879667	0.935	0.918	0.66	0.837667
YNL337W_01	YNL337W_ORF	YNL337W				Hypothetical ORF	0.828		0.931	0.8795	0.973	0.93	0.593	0.832
YIL176C_01	YIL176C_ORF	YIL176C	biological_process	molecular_function	cellular_component	Hypothetical ORF			0.879	0.879		0.87	0.857	0.8635
YEL049W_01	PAU2	YEL049W	biological_process	molecular_function	cellular_component	member of the seripauperin protein/gene family (see Gene_class PAU)		0.908	0.85	0.879	0.753	0.849		0.801
YIL077C_01	YIL077C_ORF	YIL077C	response to drug	molecular_function	mitochondrion	Hypothetical ORF		0.9	0.858	0.879		0.776		0.776
YLR225C_01	YLR225C_ORF	YLR225C	biological_process	molecular_function	cytoplasm	Hypothetical ORF	0.879			0.879			0.312	0.312
YBOX_INT1000228	RPL31B	YLR406C	translation	structural constituent of ribosome	cytosolic large ribosomal subunit (sensu Eukaryota)	S000004398	0.862		0.896	0.879
YIL072W_01	HOP1	YIL072W	synapsis*	four-way junction DNA binding	condensed nuclear chromosome*	DNA binding protein			0.879	0.879
YBOX_INT1000231	RPL6B	YLR448W	translation*	structural constituent of ribosome*	cytosolic large ribosomal subunit (sensu Eukaryota)	S000004440	0.888		0.869	0.8785
YNL262W_01	POL2	YNL262W	chromatin silencing at telomere*	epsilon DNA polymerase activity	replication fork*	DNA polymerase II	0.91	0.879	0.846	0.878333	0.928			0.928
YHR121W_01	LSM12	YHR121W	RNA metabolic process	RNA binding	cytoplasm*	Hypothetical ORF	0.926	0.904	0.805	0.878333	0.932	0.553	0.813	0.766
YOR050C_01	YOR050C_ORF	YOR050C				Hypothetical ORF	0.878			0.878		0.956		0.956
YNR077C_01	YNR077C_ORF	YNR077C				Hypothetical ORF			0.878	0.878		0.886		0.886
YBOX_IGR1000070						#N/A	0.878			0.878	0.854			0.854
YIL057C_01	YIL057C_ORF	YIL057C	biological_process	molecular_function	cytoplasm	Hypothetical ORF			0.878	0.878		0.822		0.822
YLL056C_01	YLL056C_ORF	YLL056C	biological_process	molecular_function	cellular_component	Hypothetical ORF		0.878		0.878		0.788		0.788
YMR267W_01	PPA2	YMR267W	aerobic respiration	inorganic diphosphatase activity	mitochondrion	inorganic pyrophosphatase			0.878	0.878	0.949	0.594		0.7715
YIL006W_01	YIA6	YIL006W	transport*	transporter activity*	mitochondrion*	Pvruvate transporter of the mitochondrial inner membrane, member of the mitochondrial carrier family; has putative mouse and human orthologs	0.878			0.878
YML003W_01	YML003W_ORF	YML003W	biological_process	molecular_function	cellular_component	Hypothetical ORF	0.878			0.878
YIL086C_01	YIL086C_ORF	YIL086C				Hypothetical ORF			0.878	0.878
YOL013WA01	YOL013W-A_ORF	YOL013W-A	biological_process	molecular_function	cellular_component	Similar to probable membrane protein YLR334C and ORF YOL106W			0.877	0.877	0.035			0.035
YJL028W_01	YJL028W_ORF	YJL028W	biological_process	molecular_function	ribosome	Hypothetical ORF	0.877			0.877
YBOX_ACM1000006	ARS304_ARS	ARS304				--	0.845	0.959	0.827	0.877		0.907	0.477	0.692
YBR242W_01	YBR242W_ORF	YBR242W	biological_process	molecular_function	cytoplasm*	Hypothetical ORF	0.949		0.804	0.8765	0.469	0.603	0.948	0.673333
YHR022C_01	YHR022C_ORF	YHR022C	biological_process	molecular_function	cellular_component	Hypothetical ORF			0.876	0.876		0.972		0.972
YGR228W_01	YGR228W_ORF	YGR228W				Hypothetical ORF			0.876	0.876		0.931		0.931
YGL236C_01	MTO1	YGL236C	translation*	molecular_function	mitochondrion	Mitochondrial Translation Optimization; Strong similarity to E. coli GidA			0.876	0.876		0.881		0.881
YBOX_INT1000154	RPL19B	YBL027W	translation	structural constituent of ribosome	cytosolic large ribosomal subunit (sensu Eukaryota)	S000000123			0.876	0.876		0.811		0.811
YLR119W_01	SRN2	YLR119W	protein targeting to vacuole*	protein binding	endosome*	Suppressor of rna1-1 mutation	0.876			0.876		0.667		0.667
YIL058W_01	YIL058W_ORF	YIL058W				Hypothetical ORF	0.876			0.876
YBOX_INT1000213	OSW2	YLR054C	spore wall assembly (sensu Fungi)	molecular_function	cytoplasm*	S000004044			0.876	0.876
YKL188C_01	PXA2	YKL188C	fatty acid transport	ATPase activity, coupled to transmembrane movement of substances	integral to peroxisomal membrane	ABC transporter 2	0.804		0.947	0.8755
YAL054C_01	ACS1	YAL054C	histone acetylation*	acetate-CoA ligase activity	mitochondrion*	acetyl CoA synthetase	0.875			0.875		0.929		0.929
YBOX_INT1000183	RPS14B	YJL191W	translation*	structural constituent of ribosome*	cytosolic small ribosomal subunit (sensu Eukaryota)*	S000003727			0.875	0.875	0.86	0.874		0.867
YOL049W_01	GSH2	YOL049W	response to heat*	glutathione synthase activity	intracellular	glutathione synthetase	0.906	0.813	0.906	0.875	0.887	0.927	0.614	0.809333
YDL152W_01	YDL152W_ORF	YDL152W				Protein required for cell viability			0.874	0.874	0.955	0.95		0.9525
YPR046W_01	MCM16	YPR046W	chromosome segregation	protein binding	condensed nuclear chromosome kinetochore	Involved in a nonessential role that governs the kinetochore-microtubule mediated process of chromosome segregation			0.874	0.874
YPR064W_01	YPR064W_ORF	YPR064W				Hypothetical ORF	0.909		0.838	0.8735	0.904			0.904
YNL062C_01	GCD10	YNL062C	ribosome biogenesis and assembly*	tRNA binding*	nucleus	RNA-binding protein|subunit of tRNA(1-methyladenosine) methyltransferase, along with Gcd14p	0.818	0.929		0.8735	0.875	0.701	0.64	0.738667
YEL011W_01	GLC3	YEL011W	glycogen biosynthetic process	1,4-alpha-glucan branching enzyme activity	cytoplasm	1,4-glucan-6-(1,4-glucano)-transferase	0.953		0.794	0.8735		0.659		0.659
YPR153W_01	YPR153W_ORF	YPR153W	biological_process	molecular_function	cellular_component	Hypothetical ORF	0.941	0.842	0.837	0.873333	0.58	0.828		0.704
YNL211C_01	YNL211C_ORF	YNL211C	biological_process	molecular_function	mitochondrion	Hypothetical ORF	0.873			0.873		0.749		0.749
YGR225W_01	AMA1	YGR225W	sporulation (sensu Fungi)*	enzyme activator activity	anaphase-promoting complex	Required for sporulation, highly induced during sporulation; activator of meiotic anaphase promoting complex			0.873	0.873	0.279	0.951		0.615
YHR092C_01	HXT4	YHR092C	hexose transport	glucose transporter activity*	plasma membrane	high affinity glucose transporter	0.873			0.873
YBOX_TAG1000002						#N/A			0.872	0.872
YHL044W_01	YHL044W_ORF	YHL044W	biological_process	molecular_function	plasma membrane	Putative integral membrane protein, member of DUP240 gene family; green fluorescent protein (GFP)-fusion protein localizes to the plasma membrane in a punctate pattern			0.872	0.872
YBOX_ACM1000018	REP2_2UM	REP2				--	0.8	0.878	0.937	0.871667	0.905	0.917	0.224	0.682
YHR122W_01	YHR122W_ORF	YHR122W	transcription	molecular_function	cytoplasm*	Protein required for cell viability			0.871	0.871		0.795		0.795
YBOX_INT1000031	RPL25	YOL127W	translation*	structural constituent of ribosome*	cytosolic large ribosomal subunit (sensu Eukaryota)	S000005487			0.871	0.871		0.152		0.152
YBOX_ONO1000023	YDR169C-A_ONO_ORF	YDR169C-A	biological_process	molecular_function	cellular_component	S000028538			0.871	0.871
YBOX_INT1000103	HNT2	YDR305C	nucleoside catabolic process	hydrolase activity*	cytoplasm*	S000002713			0.871	0.871
YHR031C_01	RRM3	YHR031C	mitochondrial genome maintenance*	DNA helicase activity*	replication fork*	DNA helicase			0.871	0.871
YNL261W_01	ORC5	YNL261W	chromatin silencing at silent mating-type cassette*	ATPase activity*	pre-replicative complex*	ATP-binding site (putative)|origin recognition complex fifth largest subunit	0.949		0.792	0.8705	0.837	0.885		0.861
YBOX_OCH1000037	YDR381C-A_OCH__ORF	YDR381C-A	biological_process	molecular_function	mitochondrion*	S000007650	0.871		0.87	0.8705	0.954	0.687	0.752	0.797667
YLL028W_01	TPO1	YLL028W	polyamine transport	spermine transporter activity*	plasma membrane*	plasma membrane-bound exporter, involved in the detoxification of excess spermidine	0.835	0.906		0.8705	0.586	0.94		0.763
YJL062W_01	LAS21	YJL062W	GPI anchor biosynthetic process	mannose-ethanolamine phosphotransferase activity*	integral to plasma membrane*	major facilitator superfamily (putative)|membrane protein (putative)	0.9	0.914	0.796	0.87			0.697	0.697
YBOX_ONO1000033	YGL006W-A_ONO_ORF	YGL006W-A	biological_process	molecular_function	cellular_component	S000028769			0.87	0.87		0.347		0.347
YBOX_JXN1000098	HFM1	YGL251C	meiosis*	DNA helicase activity	nucleus	S000003220			0.87	0.87
YGL188C_01	YGL188C_ORF	YGL188C				Hypothetical ORF	0.822	0.924	0.863	0.869667	0.926	0.938	0.067	0.643667
YDL017W_01	CDC7	YDL017W	protein amino acid phosphorylation*	protein serine/threonine kinase activity	nucleus*	Cdc7p-Dbf4p kinase complex catalytic subunit			0.869	0.869	0.927	0.933		0.93
YBOX_INT1000113	RPS18A	YDR450W	translation*	structural constituent of ribosome	mitochondrion*	S000002858	0.79		0.948	0.869	0.69	0.928		0.809
YOR041C_01	YOR041C_ORF	YOR041C				Small hydrophobic protein	0.869			0.869			0.224	0.224
YFL020C_01	PAU5	YFL020C	biological_process	molecular_function	cellular_component	member of the seripauperin protein/gene family (see Gene_class PAU)			0.869	0.869		0.109		0.109
YIR005W_01	IST3	YIR005W	nuclear mRNA splicing, via spliceosome*	RNA splicing factor activity, transesterification mechanism	snRNP U2	U2 snRNP associated protein			0.869	0.869
YBL086C_01	YBL086C_ORF	YBL086C	biological_process	molecular_function	cellular_component	Protein of unknown function; green fluorescent protein (GFP)-fusion protein localizes to the cell periphery	0.764		0.973	0.8685		0.984	0.134	0.559
YDL119C_01	YDL119C_ORF	YDL119C	transport	transporter activity	mitochondrion*	Hypothetical ORF	0.937		0.799	0.868	0.97		0.836	0.903
YPL255W_01	BBP1	YPL255W	microtubule nucleation*	structural constituent of cytoskeleton	spindle pole body	Involved in mitotic cell cycle and meiosis			0.868	0.868	0.937			0.937
YKL026C_01	GPX1	YKL026C	response to oxidative stress	glutathione peroxidase activity*	cellular_component	Phospholipid hydroperoxide glutathione peroxidase induced by glucose starvation that protects cells from phospholipid hydroperoxides and nonphospholipid peroxides during oxidative stress	0.868			0.868	0.902			0.902
YJR111C_01	YJR111C_ORF	YJR111C	biological_process	molecular_function	mitochondrion	Hypothetical ORF	0.868			0.868		0.845		0.845
YIR041W_01	YIR041W_ORF	YIR041W	biological_process	molecular_function	cellular_component	Hypothetical ORF			0.868	0.868		0.683		0.683
YBOX_JXN1000002	CPT1	YNL130C	phosphatidylcholine biosynthetic process	diacylglycerol cholinephosphotransferase activity	endoplasmic reticulum	S000005074	0.828	0.941	0.833	0.867333	0.949	0.869		0.909
YAR053W_01	YAR053W_ORF	YAR053W				Hypothetical ORF	0.867			0.867			0.781	0.781
YLR339C_01	YLR339C_ORF	YLR339C				Protein required for cell viability		0.867		0.867	0.878	0.523		0.7005
YGR168C_01	YGR168C_ORF	YGR168C	biological_process	molecular_function	cellular_component	Hypothetical ORF			0.867	0.867		0.696		0.696
YOL035C_01	YOL035C_ORF	YOL035C				Hypothetical ORF			0.867	0.867
YDR332W_01	YDR332W_ORF	YDR332W	biological_process	molecular_function	mitochondrion	Hypothetical ORF	0.796		0.937	0.8665		0.924		0.924
YCL046W_01	YCL046W_ORF	YCL046W				Hypothetical ORF	0.866			0.866			0.906	0.906
YBR191WA_01	YBR191W-A_ORF	YBR191W-A				Hypothetical ORF identified by homology. See FEBS Letters [2000] 487:31-36.	0.866			0.866			0.839	0.839
YNL331C_01	AAD14	YNL331C	aldehyde metabolic process	aryl-alcohol dehydrogenase activity	cellular_component	aryl-alcohol dehydrogenase (putative)	0.866			0.866	0.779	0.887	0.74	0.802
YKL037W_01	YKL037W_ORF	YKL037W	biological_process	molecular_function	cellular_component	Hypothetical ORF	0.877		0.854	0.8655	0.923	0.829		0.876
YER101C_01	AST2	YER101C	biological_process	molecular_function	cytoplasm	Protein involved in targeting of plasma membrane [H+]ATPase	0.738		0.993	0.8655	0.648	0.983	0.433	0.688
YBOX_AAA1000089	YPR003C_AAA_0_NCR	YPR003C	biological_process	molecular_function	endoplasmic reticulum	S000006207	0.86	0.896	0.84	0.865333	0.753	0.879		0.816
YBOX_TIL1000157	UTH1	YKR042W	mitochondrion organization and biogenesis*	molecular_function	chitin- and beta-glucan-containing cell wall*	S000001750		0.865		0.865		0.868		0.868
YBOX_INT1000082	RPS14A	YCR031C	translation*	structural constituent of ribosome*	cytosolic small ribosomal subunit (sensu Eukaryota)*	S000000627			0.865	0.865		0.838		0.838
YIL121W_01	QDR2	YIL121W	multidrug transport*	multidrug efflux pump activity	integral to plasma membrane	plasma membrane transporter	0.865			0.865			0.67	0.67
YPL039W_01	YPL039W_ORF	YPL039W	biological_process	molecular_function	cellular_component	Hypothetical ORF	0.865			0.865
YBOX_AAA1000037	RPL31B	YLR406C	translation	structural constituent of ribosome	cytosolic large ribosomal subunit (sensu Eukaryota)	S000004398			0.865	0.865
YBOX_TIL1000106	CWC2	YDL209C	nuclear mRNA splicing, via spliceosome	molecular_function	spliceosome	S000002368			0.865	0.865
YIL066C_01	RNR3	YIL066C	DNA replication	ribonucleoside-diphosphate reductase activity	cytoplasm*	ribonucleotide reductase, large (R1) subunit			0.865	0.865
YAL046C_01	YAL046C_ORF	YAL046C	biological_process	molecular_function	cellular_component	Hypothetical ORF	0.837	0.892		0.8645	0.819	0.842		0.8305
YJR084W_01	CSN12	YJR084W	adaptation to pheromone during conjugation with cellular fusion	molecular_function	signalosome complex	COP9 signalosome (CSN) subunit		0.937	0.791	0.864	0.835			0.835
YBOX_IGR1000002						#N/A			0.864	0.864	0.923			0.923
YBOX_INT1000198	RPL17A	YKL180W	translation	structural constituent of ribosome	cytoplasm*	S000001663			0.864	0.864	0.848	0.662	0.931	0.813667
YBOX_INT1000036	RPS7A	YOR096W	translation	structural constituent of ribosome	cytosolic small ribosomal subunit (sensu Eukaryota)*	S000005622			0.864	0.864	0.856	0.507		0.6815
YLR423C_01	ATG17	YLR423C	telomere maintenance*	kinase activator activity	cytoplasm	required for activation of Apg1 protein kinase	0.864			0.864
YOR095C_01	RKI1	YOR095C	ribosome biogenesis and assembly*	ribose-5-phosphate isomerase activity	cytoplasm*	ribose-5-phosphate ketol-isomerase	0.912	0.724	0.955	0.863667	0.816	0.849	0.251	0.638667
YGL171W_01	ROK1	YGL171W	35S primary transcript processing	ATPase activity*	nucleolus	ATP-dependent RNA helicase of the DEAD box family; required for 18S rRNA synthesis	0.907		0.819	0.863	0.627	0.687	0.767	0.693667
YBOX_IGR1000132						#N/A			0.863	0.863		0.254		0.254
YFL032W_01	YFL032W_ORF	YFL032W				Hypothetical ORF	0.863			0.863
YBOX_RRN1000008	ITS2-1	ITS2-1				S000029716	0.838	0.911	0.839	0.862667	0.92	0.284	0.559	0.587667
YGR247W_01	CPD1	YGR247W	meiosis*	2',3'-cyclic-nucleotide 3'-phosphodiesterase activity	clathrin-coated vesicle	2',3'-cyclic nucleotide 3'-phosphodiesterase			0.862	0.862	0.965	0.801		0.883
YBR271W_01	YBR271W_ORF	YBR271W	ribosome biogenesis and assembly	S-adenosylmethionine-dependent methyltransferase activity	cytoplasm	Putative S-adenosylmethionine-dependent methyltransferase of the seven beta-strand family	0.862			0.862		0.699	0.336	0.5175
YBOX_TIL1000090	YMR181C_TIL_5_131__ORF	YMR181C	biological_process	molecular_function	cellular_component	S000004793			0.862	0.862	0.241	0.733		0.487
YBOX_INT1000010	RPL20A	YMR242C	translation	structural constituent of ribosome	cytosolic large ribosomal subunit (sensu Eukaryota)	S000004855	0.78		0.943	0.8615	0.856	0.856		0.856
YDR187C_01	YDR187C_ORF	YDR187C				Protein required for cell viability	0.712	0.956	0.915	0.861	0.101	0.955		0.528
YER085C_01	YER085C_ORF	YER085C	biological_process	molecular_function	cellular_component	Hypothetical ORF	0.77		0.952	0.861		0.955	0.67	0.8125
YBR141C_01	YBR141C_ORF	YBR141C	biological_process	molecular_function	nucleolus	Hypothetical ORF			0.861	0.861		0.735		0.735
YOL102C_01	TPT1	YOL102C	tRNA splicing	tRNA 2'-phosphotransferase activity	nucleus	tRNA 2'-phosphotransferase	0.957		0.765	0.861		0.733	0.684	0.7085
YGR039W_01	YGR039W_ORF	YGR039W				Hypothetical ORF			0.861	0.861		0.685		0.685
YOR022C_01	YOR022C_ORF	YOR022C	biological_process	phospholipase activity	mitochondrion	Hypothetical ORF			0.861	0.861
YBOX_INT1000195	ECM33	YBR078W	cell wall organization and biogenesis	molecular_function	mitochondrion*	S000000282	0.807		0.913	0.86	0.817			0.817
YLR245C_01	CDD1	YLR245C	pyrimidine salvage*	cytidine deaminase activity	cytoplasm*	cytidine deaminase			0.86	0.86	0.233			0.233
YBOX_INT1000034	YBR219C_INT_1	YBR219C	biological_process	molecular_function	cellular_component	S000000423			0.86	0.86	0.123			0.123
YNR001WA_01	YNR001W-A_ORF	YNR001W-A				Hypothetical ORF identified by homology. See FEBS Letters [2000] 487:31-36.	0.86			0.86
YIR025W_01	MND2	YIR025W	mitotic sister chromatid segregation*	molecular_function	nucleus*	needed for Meiotic Nuclear Division	0.86			0.86
YAR033W_01	MST28	YAR033W	vesicle organization and biogenesis	protein binding	endoplasmic reticulum*	Putative integral membrane protein, involved in vesicle formation; forms complex with Mst27p; member of DUP240 gene family; binds COPI and COPII vesicles			0.86	0.86
YCR077C_01	PAT1	YCR077C	chromosome segregation*	molecular_function	cytosolic small ribosomal subunit (sensu Eukaryota)*	Necessary for accurate chromosome transmission during cell; Involved in mRNA turnover	0.832	0.891	0.856	0.859667	0.916	0.85		0.883
YBOX_LTR1000016	YGRWSIGMA4_LTR	YGRWSIGMA4				S000006978	0.818	0.805	0.956	0.859667	0.909	0.776	0.091	0.592
YPL212C_01	PUS1	YPL212C	ribosome biogenesis and assembly*	tRNA-pseudouridine synthase activity	nucleus	tRNA pseudouridine synthase	0.815	0.959	0.804	0.859333	0.9	0.745		0.8225
YLR114C_01	YLR114C_ORF	YLR114C	post-Golgi vesicle-mediated transport	molecular_function	cytoplasm	PHO85 Requiring	0.756	0.847	0.974	0.859	0.867		0.876	0.8715
YJR019C_01	TES1	YJR019C	fatty acid oxidation	acyl-CoA thioesterase activity	mitochondrion*	acyl-CoA thioesterase			0.859	0.859		0.867		0.867
YDL034W_01	YDL034W_ORF	YDL034W				Hypothetical ORF	0.859			0.859
YDR022C_01	CIS1	YDR022C	autophagy*	molecular_function	cytoplasm	Involved in microtubule assembly			0.859	0.859
YMR065W_01	KAR5	YMR065W	karyogamy during conjugation with cellular fusion	molecular_function	mitochondrion*	coiled-coil membrane protein	0.715	0.949	0.912	0.858667	0.922	0.881		0.9015
YKL224C_01	YKL224C_ORF	YKL224C	biological_process	molecular_function	cellular_component	Hypothetical ORF			0.858	0.858	0.939	0.886		0.9125
YJL223C_01	PAU1	YJL223C	biological_process	molecular_function	cellular_component	member of the seripauperin protein/gene family (see Gene_class PAU)	0.758	0.907	0.909	0.858	0.902	0.882	0.745	0.843
YPL024W_01	RMI1	YPL024W	response to DNA damage stimulus	single-stranded DNA binding*	cytoplasm*	Negative regulator of Cts1 Expression	0.858			0.858			0.777	0.777
YBOX_RRN1000009	15S_RRNA	15S_RRNA				S000007287	0.858			0.858	0.492	0.901		0.6965
YNL320W_01	YNL320W_ORF	YNL320W	biological_process	molecular_function	mitochondrion	Hypothetical ORF			0.858	0.858		0.485		0.485
YDR020C_01	YDR020C_ORF	YDR020C	biological_process	molecular_function	cytoplasm*	Hypothetical ORF			0.858	0.858		0.01	0.784	0.397
YBOX_OCH1000194	YNL034W_OCH_US100_ORF	YNL034W	biological_process	molecular_function	cellular_component	S000004979	0.858			0.858
YBR240C_01	THI2	YBR240C	positive regulation of transcription from RNA polymerase II promoter*	transcriptional activator activity	nucleus	Transcriptional activator of thiamine biosynthetic genes	0.853		0.862	0.8575		0.869	0.859	0.864
YAL068C_01	YAL068C_ORF	YAL068C	sporulation (sensu Fungi)*	molecular_function	cellular_component	Hypothetical ORF			0.857	0.857		0.903		0.903
YDL219W_01	DTD1	YDL219W	translation*	D-tyrosyl-tRNA(Tyr) deacylase activity	cytoplasm	D-Tyr-tRNA(Tyr) deacylase	0.746		0.968	0.857	0.812	0.942	0.833	0.862333
YHL040C_01	ARN1	YHL040C	siderophore-iron transport	siderophore-iron transporter activity	endosome*	Transporter that specifically recognizes siderophore-iron chelates and is expressed under conditions of iron deprivation.		0.897	0.817	0.857		0.752		0.752
YBOX_OCH1000245	YIL176C_OCH__ORF	YIL176C	biological_process	molecular_function	cellular_component	S000001438		0.905	0.809	0.857		0.696		0.696
YBOX_ONO1000095	YMR242W-A_ONO_ORF	YMR242W-A	biological_process	molecular_function	cellular_component	S000028694	0.857			0.857
YMR103C_01	YMR103C_ORF	YMR103C				Hypothetical ORF			0.857	0.857
YOL073C_01	YOL073C_ORF	YOL073C	biological_process	molecular_function	cellular_component	Hypothetical ORF	0.94	0.891	0.74	0.857	0.827		0.503	0.665
YMR306CA01	YMR306C-A_ORF	YMR306C-A				Hypothetical ORF	0.854		0.859	0.8565
YBOX_TIL1000017	COX17	YLL009C	cytochrome c oxidase complex assembly*	thioredoxin peroxidase activity*	mitochondrion*	S000003932	0.925	0.896	0.748	0.856333	0.71	0.301	0.903	0.638
YPL108W_01	YPL108W_ORF	YPL108W	biological_process	molecular_function	cytoplasm	Hypothetical ORF	0.918		0.794	0.856		0.897		0.897
YBOX_ONO1000022	YDR003W-A_ONO_ORF	YDR003W-A	biological_process	molecular_function	cellular_component	S000028819			0.856	0.856	0.932			0.932
YOR062C_01	YOR062C_ORF	YOR062C	biological_process	molecular_function	cytoplasm*	Hypothetical ORF			0.856	0.856		0.919		0.919
YOL151W_01	GRE2	YOL151W	response to stress	oxidoreductase activity*	cytoplasm*	NADPH-dependent methylglyoxal reductase (D-lactaldehyde dehydrogenase); stress induced (osmotic, ionic, oxidative, heat shock and heavy metals); regulated by the HOG pathway	0.754	0.958		0.856	0.946	0.752		0.849
YNL326C_01	PFA3	YNL326C	vacuole fusion, non-autophagic*	protein-cysteine S-palmitoleyltransferase activity	vacuole, cell cycle-correlated morphology*	likely functions in pathway(s) outside Ras; not essential for vegetive growth	0.844		0.868	0.856	0.371			0.371
YMR279C_01	YMR279C_ORF	YMR279C	biological_process	molecular_function	cellular_component	Hypothetical ORF	0.856			0.856
YKL070W_01	YKL070W_ORF	YKL070W	biological_process	molecular_function	mitochondrion	Hypothetical ORF	0.856			0.856
YHR106W_01	TRR2	YHR106W	response to oxidative stress*	thioredoxin-disulfide reductase activity	mitochondrion	thioredoxin reductase			0.856	0.856
YMR090W_01	YMR090W_ORF	YMR090W	biological_process	molecular_function	cytoplasm	Hypothetical ORF	0.871		0.84	0.8555
YPL013C_01	MRPS16	YPL013C	translation	structural constituent of ribosome	mitochondrion*	Mitochondrial ribosomal protein of the small subunit	0.966	0.878	0.722	0.855333	0.945	0.634	0.898	0.825667
YLL064C_01	YLL064C_ORF	YLL064C	biological_process	molecular_function	cellular_component	Hypothetical ORF			0.855	0.855		0.852		0.852
YKL151C_01	YKL151C_ORF	YKL151C	biological_process	molecular_function	cytoplasm	Hypothetical ORF			0.855	0.855	0.76	0.837		0.7985
YML099C_01	ARG81	YML099C	arginine metabolic process*	transcription cofactor activity	nucleus	zinc finger transcription factor of the Zn(2)-Cys(6) binuclear cluster domain type	0.855			0.855	0.947	0.656	0.66	0.754333
YBOX_IGR1000051						#N/A			0.855	0.855
YDR335W_01	MSN5	YDR335W	protein export from nucleus	protein binding*	nucleus	Multicopy suppressor of snf1 mutation	0.859	0.783	0.922	0.854667	0.763	0.834	0.861	0.819333
YOL146W_01	PSF3	YOL146W	DNA-dependent DNA replication	molecular_function	GINS complex	a subunit of the GINS complex required for chromosomal DNA replication	0.943		0.766	0.8545	0.446	0.835		0.6405
YBOX_INT1000207	RPL40B	YKR094C	translation*	structural constituent of ribosome*	mitochondrion*	S000001802	0.81		0.899	0.8545		0.464		0.464
YDR231C_01	COX20	YDR231C	aerobic respiration*	unfolded protein binding	mitochondrion*	required for maturation and assembly of cytochrome oxidase subunit II	0.924	0.838	0.801	0.854333
YPL031C_01	PHO85	YPL031C	telomere maintenance*	cyclin-dependent protein kinase activity	nucleus	cyclin-dependent protein kinase	0.918	0.695	0.95	0.854333	0.875	0.902	0.665	0.814
YKR007W_01	MEH1	YKR007W	vacuolar acidification*	molecular_function	membrane of vacuole with cell cycle-correlated morphology*	0	0.792	0.916		0.854		0.638		0.638
YBOX_JXN1000095	HAC1	YFL031W	regulation of transcription from RNA polymerase II promoter*	transcription factor activity*	nucleus	S000001863	0.854			0.854	0.948			0.948
YLL023C_01	YLL023C_ORF	YLL023C	biological_process	molecular_function	endoplasmic reticulum*	Hypothetical ORF		0.747	0.961	0.854		0.888		0.888
YGL154C_01	LYS5	YGL154C	lysine biosynthetic process via aminoadipic acid*	phosphopantetheinyltransferase activity	cytoplasm	alpha aminoadipate reductase phosphopantetheinyl transferase			0.854	0.854
YBOX_JXN1000046	LSB3	YFR024C-A	actin filament organization	molecular_function	cytoplasm*	S000002968	0.924		0.783	0.8535			0.576	0.576
YDR348C_01	YDR348C_ORF	YDR348C	biological_process	molecular_function	bud neck	Protein of unknown function; green fluorescent protein (GFP)-fusion protein localizes to the cell periphery and bud neck; potential Cdc28p substrate	0.967		0.74	0.8535		0.585	0.831	0.708
YJR129C_01	YJR129C_ORF	YJR129C	biological_process	S-adenosylmethionine-dependent methyltransferase activity	cytoplasm	Putative S-adenosylmethionine-dependent methyltransferase of the seven beta-strand family			0.853	0.853		0.791		0.791
YPL229W_01	YPL229W_ORF	YPL229W	biological_process	molecular_function	cytoplasm	Hypothetical ORF			0.853	0.853		0.59		0.59
YHL028W_01	WSC4	YHL028W	response to stress*	transmembrane receptor activity	endoplasmic reticulum membrane*	contains novel cysteine motif|integral membrane protein (putative)|similar to SLG1 (WSC1), WSC2 and WSC3		0.853		0.853
YBOX_AAA1000073	YOR012W_AAA_16_NCR	YOR012W	biological_process	molecular_function	cellular_component	S000005538	0.799	0.905	0.854	0.852667	0.938	0.862	0.625	0.808333
YBOX_INT1000152	RPS23A	YGR118W	translation*	structural constituent of ribosome	cytosolic small ribosomal subunit (sensu Eukaryota)	S000003350	0.852			0.852		0.716		0.716
YNL040W_01	YNL040W_ORF	YNL040W	biological_process	molecular_function	cytoplasm	Hypothetical ORF			0.852	0.852		0.714		0.714
YDL166C_01	FAP7	YDL166C	response to oxidative stress*	nucleoside-triphosphatase activity	cytoplasm*	Essential nuclear protein, involved in the oxidative stress response	0.901	0.941	0.714	0.852	0.632	0.741	0.76	0.711
YAL064WB01	YAL064W-B_ORF	YAL064W-B	biological_process	molecular_function	cellular_component	Hypothetical ORF			0.852	0.852		0.706		0.706
YBOX_OCH1000050	YIP4	YGL198W	vesicle-mediated transport	Rab GTPase binding	Golgi apparatus	S000003166			0.852	0.852	0.662	0.609		0.6355
YBOX_TIL1000308	RPO31	YOR116C	transcription from RNA polymerase III promoter	DNA-directed RNA polymerase activity	DNA-directed RNA polymerase III complex	S000005642			0.852	0.852	0.243	0.851		0.547
YIL082W_01	YIL082W_ORF	YIL082W				Hypothetical ORF			0.852	0.852
YDR362C_01	TFC6	YDR362C	transcription initiation from RNA polymerase III promoter	RNA polymerase III transcription factor activity	transcription factor TFIIIC complex	91 kDa tau91 subunit of transcription factor IIIC (TFIIIC)			0.851	0.851	0.835	0.824		0.8295
YBOX_OCH1000029	AAD3	YCR107W	aldehyde metabolic process	aryl-alcohol dehydrogenase activity	cellular_component	S000000704			0.851	0.851		0.679		0.679
YDL085W_01	NDE2	YDL085W	NADH oxidation*	NADH dehydrogenase activity	mitochondrion	0	0.795		0.907	0.851		0.581		0.581
YBOX_INT1000164	SRB2	YHR041C	telomere maintenance*	RNA polymerase II transcription mediator activity	mediator complex*	S000001083	0.851			0.851			0.535	0.535
YBOX_INT1000037	PFY1	YOR122C	response to osmotic stress*	actin monomer binding	bud neck contractile ring*	S000005648			0.851	0.851
YOR177C_01	MPC54	YOR177C	spore wall assembly (sensu Fungi)	structural molecule activity	spindle pole body	Component of the meiotic outer plaque, a membrane-organizing center which is assembled on the cytoplasmic face of the spindle pole body during meiosis II and triggers the formation of the prospore membrane			0.851	0.851
YDR382W_01	RPP2B	YDR382W	translational elongation*	structural constituent of ribosome	cytosolic large ribosomal subunit (sensu Eukaryota)	ribosomal protein P2B (YP2beta) (L45)	0.831	0.839	0.882	0.850667	0.948		0.642	0.795
YLR425W_01	TUS1	YLR425W	cell wall organization and biogenesis*	Rho guanyl-nucleotide exchange factor activity	cellular_component	1307 amino acid hydrophilic protein	0.951	0.75		0.8505		0.841	0.66	0.7505
YDL129W_01	YDL129W_ORF	YDL129W	biological_process	molecular_function	cytoplasm*	Hypothetical ORF	0.85			0.85		0.148		0.148
YLR217W_01	YLR217W_ORF	YLR217W				Hypothetical ORF			0.85	0.85
YJL098W_01	SAP185	YJL098W	G1/S transition of mitotic cell cycle	protein serine/threonine phosphatase activity	cytoplasm*	SIT4 associated protein, MW of 185 kDa	0.809		0.89	0.8495	0.688	0.802		0.745
YLR392C_01	YLR392C_ORF	YLR392C	biological_process	molecular_function	cytoplasm	Hypothetical ORF			0.849	0.849		0.879	0.918	0.8985
YOR237W_01	HES1	YOR237W	endocytosis*	sterol carrier activity*	cellular_component	similar to human oxysterol binding protein	0.849			0.849		0.942	0.677	0.8095
YNL122C_01	YNL122C_ORF	YNL122C	biological_process	molecular_function	mitochondrion	Hypothetical ORF	0.849			0.849	0.473	0.951	0.523	0.649
YBOX_AAA1000096	AAD4	YDL243C	aldehyde metabolic process	aryl-alcohol dehydrogenase activity	cellular_component	S000002402	0.849			0.849
YBOX_AAA1000110	UTP6	YDR449C	ribosome biogenesis and assembly*	snoRNA binding	small nucleolar ribonucleoprotein complex	S000002857			0.849	0.849
YLR440C_01	SEC39	YLR440C	secretory pathway	molecular_function	endoplasmic reticulum*	Protein required for cell viability	0.94	0.719	0.888	0.849	0.916	0.577		0.7465
YPR101W_01	SNT309	YPR101W	nuclear mRNA splicing, via spliceosome	protein binding*	spliceosome	protein complex component associated with the splicing factor Prp19p	0.921	0.886	0.74	0.849	0.708	0.495		0.6015
YJL046W_01	YJL046W_ORF	YJL046W	biological_process	molecular_function	cellular_component	Hypothetical ORF	0.639	0.973	0.934	0.848667	0.929	0.91	0.224	0.687667
YGR105W_01	VMA21	YGR105W	protein complex assembly	molecular_function	endoplasmic reticulum membrane	Protein involved in vacuolar H-ATPase assembly or function. Required for the biogenesis of a functional vacuolar ATPase (V-ATPase), but not part of the final enzyme complex.		0.874	0.823	0.8485	0.499	0.685		0.592
YNR024W_01	YNR024W_ORF	YNR024W	biological_process	molecular_function	nucleus*	Hypothetical ORF	0.848			0.848	0.901	0.941	0.719	0.853667
YDL154W_01	MSH5	YDL154W	meiotic recombination	molecular_function	nucleus	mutS homolog	0.848			0.848	0.763			0.763
YBOX_IGR1000039						#N/A		0.848		0.848	0.728	0.724		0.726
YLR165C_01	PUS5	YLR165C	rRNA modification*	pseudouridylate synthase activity	mitochondrion	0	0.848			0.848
YKL091C_01	YKL091C_ORF	YKL091C	biological_process	molecular_function	nucleus	Sec14p homolog	0.935		0.76	0.8475
YBOX_INT1000121	RPL34A	YER056C-A	translation	structural constituent of ribosome	cytosolic large ribosomal subunit (sensu Eukaryota)	S000002135	0.886		0.808	0.847	0.746	0.878		0.812
YDL200C_01	MGT1	YDL200C	DNA dealkylation	methylated-DNA-[protein]-cysteine S-methyltransferase activity	nucleus	6-O-methylguanine-DNA methylase	0.847			0.847		0.479		0.479
YMR227C_01	TAF7	YMR227C	transcription initiation from RNA polymerase II promoter*	general RNA polymerase II transcription factor activity	nucleus*	TFIID subunit	0.847			0.847
YCL032W_01	STE50	YCL032W	pheromone-dependent signal transduction during conjugation with cellular fusion*	protein kinase regulator activity*	cytoplasm	contains SAM (sterile alpha motif)	0.728		0.965	0.8465		0.962		0.962
YLR361C_01	DCR2	YLR361C	traversing start control point of mitotic cell cycle	hydrolase activity, acting on ester bonds	cellular_component	Protein involved in cell cycle regulation	0.795		0.897	0.846		0.948	0.159	0.5535
YCL036W_01	GFD2	YCL036W	biological_process	molecular_function	cellular_component	Great for FULL DEAD box protein activity			0.846	0.846		0.824	0.974	0.899
YPL059W_01	GRX5	YPL059W	response to oxidative stress*	thiol-disulfide exchange intermediate activity	mitochondrion*	glutaredoxin	0.846			0.846
YGL126W_01	SCS3	YGL126W	phospholipid metabolic process	molecular_function	endoplasmic reticulum	Required for inositol prototrophy			0.846	0.846
YBOX_INT1000133	HAC1	YFL031W	regulation of transcription from RNA polymerase II promoter*	transcription factor activity*	nucleus	S000001863	0.866	0.824	0.847	0.845667	0.933	0.912	0.503	0.782667
YBOX_IGR1000017						#N/A	0.728	0.965	0.843	0.845333	0.975	0.931		0.953
YCR046C_01	IMG1	YCR046C	translation	structural constituent of ribosome	mitochondrion*	mitochondrial ribosomal protein	0.944		0.746	0.845	0.929	0.716	0.74	0.795
YNL126W_01	SPC98	YNL126W	microtubule nucleation*	structural constituent of cytoskeleton	outer plaque of spindle pole body*	spindle pole body component			0.845	0.845	0.214	0.294		0.254
YBOX_ONO1000101	YNL067W-B_ONO_ORF	YNL067W-B	biological_process	molecular_function	cellular_component	S000028810	0.845			0.845
YBOX_INT1000214	RPL22A	YLR061W	translation	structural constituent of ribosome	cytosolic large ribosomal subunit (sensu Eukaryota)	S000004051	0.87		0.819	0.8445	0.906	0.691		0.7985
YBOX_JXN1000044	HAC1	YFL031W	regulation of transcription from RNA polymerase II promoter*	transcription factor activity*	nucleus	S000001863	0.879	0.826	0.828	0.844333	0.93	0.685	0.593	0.736
YBOX_ONO1000110	YOL097W-A_ONO_ORF	YOL097W-A	biological_process	molecular_function	cellular_component	S000028854	0.766		0.922	0.844
YDL223C_01	HBT1	YDL223C	cellular morphogenesis during conjugation with cellular fusion	molecular_function	mating projection	Substrate of the Hub1p ubiquitin-like protein that localizes to the shmoo tip (mating projection); mutants are defective for mating projection formation, thereby implicating Hbt1p in polarized cell morphogenesis			0.844	0.844		0.788		0.788
YBOX_IGR1000185						#N/A			0.844	0.844		0.716		0.716
YML100WA01	YML099W-A_ORF	YML099W-A				Hypothetical ORF			0.844	0.844		0.603		0.603
YDR317W_01	HIM1	YDR317W	DNA repair	molecular_function	cellular_component	Hypothetical ORF	0.843			0.843	0.961			0.961
YPL067C_01	YPL067C_ORF	YPL067C	biological_process	molecular_function	cytoplasm	Hypothetical ORF			0.843	0.843
YBOX_ONO1000050	YHR175W-A_ONO_ORF	YHR175W-A	biological_process	molecular_function	cellular_component	S000028553		0.902	0.783	0.8425	0.84			0.84
YNL017C_01	YNL017C_ORF	YNL017C				Hypothetical ORF	0.866		0.819	0.8425		0.832		0.832
YBR233WA_01	DAD3	YBR233W-A	mitotic spindle organization and biogenesis in nucleus*	protein binding	spindle*	Identified by homology. See FEBS Letters [2000] 487:31-36.	0.948		0.737	0.8425		0.523		0.523
YBOX_INT1000247	YRF1-6	YNL339C	telomere maintenance via recombination	DNA helicase activity	nucleus	S000005283	0.842		0.843	0.8425		0.331		0.331
YBR255CA_01	YBR255C-A_ORF	YBR255C-A	biological_process	molecular_function	cellular_component	Hypothetical ORF identified by homology. See FEBS Letters [2000] 487:31-36.	0.764	0.919	0.844	0.842333	0.835	0.92		0.8775
YDR058C_01	TGL2	YDR058C	lipid metabolic process	triacylglycerol lipase activity	cellular_component	triglyceride lipase			0.842	0.842			0.846	0.846
YJL062WA_01	YJL062W-A_ORF	YJL062W-A	biological_process	molecular_function	mitochondrion	Hypothetical ORF identified by homology. See FEBS Letters [2000] 487:31-36.	0.747	0.898	0.881	0.842	0.797		0.516	0.6565
YNL133C_01	FYV6	YNL133C	telomere maintenance*	molecular_function	nucleus	Protein of unknown function, required for survival upon exposure to K1 killer toxin; proposed to regulate double-strand break repair via non-homologous end-joining	0.842			0.842		0.977	0.134	0.5555
YBOX_INT1000052	RPL33A	YPL143W	translation	structural constituent of ribosome	cytosolic large ribosomal subunit (sensu Eukaryota)	S000006064		0.944	0.74	0.842
YNL144C_01	YNL144C_ORF	YNL144C	biological_process	molecular_function	mitochondrion	Hypothetical ORF			0.842	0.842
YBOX_IGR1000155						#N/A	0.935		0.748	0.8415			0.804	0.804
YDL217C_01	TIM22	YDL217C	protein import into mitochondrial inner membrane	protein transporter activity	mitochondrion*	Mitochondrial inner membrane protein involved in import of proteins of the ADP/ATP carrier (AAC) family	0.916		0.767	0.8415		0.834	0.642	0.738
YNR032CA01	HUB1	YNR032C-A	nuclear mRNA splicing, via spliceosome*	protein tag	mating projection	ubiquitin-like modifier	0.751	0.932		0.8415	0.899	0.443		0.671
YBOX_TIL1000132	DSE2	YHR143W	cell wall organization and biogenesis*	glucan 1,3-beta-glucosidase activity	chitin- and beta-glucan-containing cell wall*	S000001186			0.841	0.841	0.94			0.94
YPL113C_01	YPL113C_ORF	YPL113C	metabolic process	oxidoreductase activity	cellular_component	Putative dehydrogenase	0.841			0.841	0.877		0.742	0.8095
YBOX_IGR1000061						#N/A			0.841	0.841	0.878	0.729		0.8035
YBOX_INT1000090	RPL13A	YDL082W	translation	structural constituent of ribosome	cytosolic large ribosomal subunit (sensu Eukaryota)	S000002240			0.841	0.841		0.856	0.134	0.495
YDL081C_01	RPP1A	YDL081C	translational elongation*	structural constituent of ribosome	cytosolic large ribosomal subunit (sensu Eukaryota)	acidic ribosomal protein P1A (YP1alpha) (A1)	0.864	0.883	0.776	0.841	0.909	0.803	0.523	0.745
YDL138W_01	RGT2	YDL138W	signal transduction*	receptor activity*	plasma membrane	glucose receptor	0.945	0.616	0.961	0.840667	0.783	0.882		0.8325
YDL172C_01	YDL172C_ORF	YDL172C				Hypothetical ORF	0.804		0.877	0.8405
YBOX_TIL1000191	TUF1	YOR187W	translational elongation	GTPase activity*	mitochondrion*	S000005713			0.84	0.84		0.818		0.818
YBOX_INT1000002	RPS6B	YBR181C	translation	structural constituent of ribosome	cytoplasm*	S000000385	0.812		0.868	0.84	0.827	0.23		0.5285
YPR104C_01	FHL1	YPR104C	rRNA processing*	transcription factor activity	nucleus*	domain similar to the fork head DNA-binding domain found in the developmental fork head protein of Drosophila melanogaster and in the HNF-3 family of hepatocyte mammalian transcription factors.|forkhead protein	0.84			0.84	0.308			0.308
YBR268W_01	MRPL37	YBR268W	translation	structural constituent of ribosome	mitochondrion*	Mitochondrial ribosomal protein of the large subunit	0.771		0.907	0.839	0.896	0.886		0.891
YDL005C_01	MED2	YDL005C	transcription from RNA polymerase II promoter	RNA polymerase II transcription mediator activity	mediator complex	RNA polymerase II holoenzyme/mediator subunit		0.916	0.762	0.839	0.304	0.703		0.5035
YLR011W_01	LOT6	YLR011W	response to oxidative stress	NAD(P)H dehydrogenase (quinone) activity	cytoplasm*	LOw Temperature responsive			0.839	0.839
YPL186C_01	UIP4	YPL186C	biological_process	molecular_function	endoplasmic reticulum*	Ulp1 Interacting Protein 4			0.839	0.839
YMR323W_01	ERR3	YMR323W	biological_process	phosphopyruvate hydratase activity	cytoplasm	Hypothetical ORF	0.794		0.883	0.8385		0.933	0.42	0.6765
YBOX_AAA1000091	YPR123C_AAA_5_NCR	YPR123C				S000006327	0.826	0.881	0.808	0.838333	0.809	0.911		0.86
YDL245C_01	HXT15	YDL245C	hexose transport	glucose transporter activity*	plasma membrane	hexose transporter	0.838			0.838		0.914	0.656	0.785
YBOX_INT1000177	RPS24B	YIL069C	translation	structural constituent of ribosome	cytosolic small ribosomal subunit (sensu Eukaryota)	S000001331	0.838			0.838	0.483	0.921		0.702
YOR203W_01	YOR203W_ORF	YOR203W				Protein required for cell viability			0.838	0.838		0.544		0.544
YBL025W_01	RRN10	YBL025W	transcription from RNA polymerase I promoter	RNA polymerase I transcription factor activity*	RNA polymerase I upstream activating factor complex	upstream activation factor subunit	0.838			0.838
YPL096CA_01	ERI1	YPL096C-A	GPI anchor biosynthetic process*	GTPase inhibitor activity	endoplasmic reticulum membrane*	Endoplasmic reticulum membrane protein that binds to and inhibits GTP-bound Ras2p at the ER	0.803		0.872	0.8375
YNL321W_01	YNL321W_ORF	YNL321W	biological_process	molecular_function	cellular_component	not essential for vegetative growth	0.852		0.822	0.837	0.782	0.659		0.7205
YMR165C_01	PAH1	YMR165C	aerobic respiration*	phosphatidate phosphatase activity	cytoplasm*	involved in plasmid maintenance	0.831		0.843	0.837	0.436	0.796		0.616
YBOX_OCH1000234	YCR018C-A_OCH_US100_ORF	YCR018C-A				S000007230			0.837	0.837
YBOX_IGR1000127						#N/A		0.85	0.822	0.836	0.879	0.69	0.97	0.846333
YBOX_INT1000038	RPS30B	YOR182C	translation*	structural constituent of ribosome	cytosolic small ribosomal subunit (sensu Eukaryota)	S000005708			0.836	0.836	0.784			0.784
YPR133WA01	TOM5	YPR133W-A	protein import into mitochondrial matrix	protein transporter activity	mitochondrion*	Translocase of the Outer Mitochondrial membrane	0.833	0.839		0.836	0.938		0.503	0.7205
YOR379C_01	YOR379C_ORF	YOR379C				Hypothetical ORF	0.836			0.836	0.282			0.282
YBL094C_01	YBL094C_ORF	YBL094C				Hypothetical ORF			0.836	0.836
YDR209C_01	YDR209C_ORF	YDR209C				Hypothetical ORF			0.836	0.836
YIL013C_01	PDR11	YIL013C	sterol transport	ATPase activity, coupled to transmembrane movement of substances	membrane	ABC transporter (putative)	0.819		0.852	0.8355		0.815		0.815
YBR162WA01	YSY6	YBR162W-A	protein secretion	molecular_function	endoplasmic reticulum	Protein that participates in secretory pathway	0.894	0.825	0.787	0.835333	0.904	0.317	0.748	0.656333
YGL016W_01	KAP122	YGL016W	response to drug*	protein carrier activity	cytoplasm*	karyopherin beta family member	0.871		0.799	0.835			0.815	0.815
YNL232W_01	CSL4	YNL232W	35S primary transcript processing*	3'-5'-exoribonuclease activity	nuclear exosome (RNase complex)*	Subunit of the exosome, which is an essential complex present in both nucleus and cytoplasm that mediates RNA processing and degradation	0.932		0.738	0.835	0.889	0.814	0.665	0.789333
YBR005W_01	RCR1	YBR005W	cell wall organization and biogenesis*	molecular_function	integral to endoplasmic reticulum membrane	Hypothetical ORF			0.835	0.835	0.564	0.387	0.765	0.572
YNL174W_01	YNL174W_ORF	YNL174W				Hypothetical ORF	0.835			0.835
YPL010W_01	RET3	YPL010W	retrograde vesicle-mediated transport, Golgi to ER	protein binding	COPI vesicle coat	vesicle coat component	0.808	0.726	0.97	0.834667	0.917	0.939		0.928
YBOX_TRN1000026	TV(UAC)Q_TRNA	TV(UAC)Q				S000007336	0.707		0.962	0.8345		0.938		0.938
YMR138W_01	CIN4	YMR138W	microtubule-based process	GTP binding	cytoplasm	GTP-binding protein	0.792	0.877		0.8345		0.001		0.001
YBOX_TIL1000184	TIM44	YIL022W	protein import into mitochondrial matrix	protein transporter activity	mitochondrion*	S000001284	0.889		0.779	0.834	0.586	0.811		0.6985
YOR378W_01	YOR378W_ORF	YOR378W	biological_process	molecular_function	cellular_component	Hypothetical ORF	0.834			0.834	0.88			0.88
YNL292W_01	PUS4	YNL292W	tRNA modification	tRNA-pseudouridine synthase activity	nucleus*	pseudouridine synthase	0.834			0.834	0.926	0.421		0.6735
YNL242W_01	ATG2	YNL242W	protein targeting to vacuole*	molecular_function	cytoplasm*	peripheral membrane protein			0.834	0.834		0.438		0.438
YBOX_TIL1000258	TIM44	YIL022W	protein import into mitochondrial matrix	protein transporter activity	mitochondrion*	S000001284	0.833			0.833	0.763			0.763
YGL261C_01	YGL261C_ORF	YGL261C	biological_process	molecular_function	cellular_component	Hypothetical ORF			0.833	0.833		0.634		0.634
YBOX_TIL1000014	COX17	YLL009C	cytochrome c oxidase complex assembly*	thioredoxin peroxidase activity*	mitochondrion*	S000003932			0.833	0.833
YPR150W_01	YPR150W_ORF	YPR150W				Hypothetical ORF	0.813		0.852	0.8325
YJR110W_01	YMR1	YJR110W	vesicle-mediated transport*	phosphoric monoester hydrolase activity*	cytoplasm	Gene product shows sequence similarity to conserved myotubularin dual specificity phosphatase [PTP/DSP] gene family [Laporte et al. [1998] Hum Mol Gen 7:1703]	0.79		0.875	0.8325
YAR020C_01	PAU7	YAR020C	biological_process	molecular_function	cellular_component	similar to Pau3, member of Pau1 family	0.776		0.888	0.832		0.821		0.821
YNL054W_01	VAC7	YNL054W	vacuole inheritance*	enzyme regulator activity*	cytoplasm*	Integral 128-kDa vacuolar membrane protein; may function to regulate Fab1 kinase activity.			0.832	0.832	0.456	0.713		0.5845
YLR223C_01	IFH1	YLR223C	transcription from RNA polymerase II promoter*	transcription factor activity*	nucleus*	weak RNA-dependent ATPase activity which is not specific for rRNA	0.83		0.834	0.832		0.294	0.653	0.4735
YBOX_JXN1000073	SUS1	YBR111W-A	positive regulation of transcription from RNA polymerase II promoter*	molecular_function	nuclear pore*	S000028510			0.832	0.832		0.12		0.12
YDL090C_01	RAM1	YDL090C	protein amino acid farnesylation	protein farnesyltransferase activity	protein farnesyltransferase complex	farnesyltransferase beta subunit			0.832	0.832
YLR463C_01	YLR463C_ORF	YLR463C				Hypothetical ORF	0.763	0.807	0.925	0.831667	0.812		0.201	0.5065
YBOX_TIL1000189	CYT2	YKL087C	cytochrome c-heme linkage	holocytochrome-c synthase activity	mitochondrion*	S000001570		0.947	0.716	0.8315	0.971	0.895		0.933
YOR219C_01	STE13	YOR219C	peptide pheromone maturation	aminopeptidase activity	trans-Golgi network	dipeptidyl aminopeptidase			0.831	0.831	0.942	0.823		0.8825
YOR024W_01	YOR024W_ORF	YOR024W				Hypothetical ORF	0.831			0.831
YLR358C_01	YLR358C_ORF	YLR358C				Hypothetical ORF			0.831	0.831
YKL018CA_01	YKL018C-A_ORF	YKL018C-A	biological_process	molecular_function	cytoplasm	Hypothetical ORF identified by homology. See FEBS Letters [2000] 487:31-36.	0.848	0.915	0.729	0.830667	0.919		0.823	0.871
YBOX_TIL1000147	MRH1	YDR033W	biological_process	molecular_function	mitochondrion*	S000002440	0.838	0.728	0.926	0.830667	0.879	0.865	0.179	0.641
YDR240C_01	SNU56	YDR240C	nuclear mRNA splicing, via spliceosome	mRNA binding	snRNP U1*	U1 snRNP protein	0.83			0.83		0.806	0.736	0.771
YBOX_INT1000142	RPL28	YGL103W	translation	structural constituent of ribosome*	nucleus*	S000003071	0.758		0.902	0.83	0.597	0.922		0.7595
YGL256W_01	ADH4	YGL256W	NADH oxidation*	alcohol dehydrogenase activity, zinc-dependent	mitochondrion	alcohol dehydrogenase isoenzyme IV			0.83	0.83	0.499	0.791		0.645
YBOX_OCH1000262	YLR157W-C_OCH__ORF	YLR157W-C				--			0.83	0.83		0.511		0.511
YDL133W_01	YDL133W_ORF	YDL133W	biological_process	molecular_function	cellular_component	Hypothetical ORF	0.868		0.79	0.829	0.892	0.912	0.576	0.793333
YBOX_IGX1000028						#N/A	0.841		0.817	0.829	0.013	0.699		0.356
YBR241C_01	YBR241C_ORF	YBR241C	biological_process	molecular_function	membrane of vacuole with cell cycle-correlated morphology	Hypothetical ORF			0.829	0.829	0.233	0.221		0.227
YMR117C_01	SPC24	YMR117C	chromosome segregation*	structural constituent of cytoskeleton	condensed nuclear chromosome kinetochore*	spindle pole component	0.829			0.829
YBOX_OCH1000223	RPL41B	YDL133C-A	translation	structural constituent of ribosome	cytosolic large ribosomal subunit (sensu Eukaryota)	S000002293	0.835	0.838	0.812	0.828333	0.897	0.907	0.523	0.775667
YBOX_OCH1000111	RPS28A	YOR167C	translation	structural constituent of ribosome	cytosolic small ribosomal subunit (sensu Eukaryota)	S000005693	0.808	0.855	0.822	0.828333	0.936	0.659	0.605	0.733333
YJR058C_01	APS2	YJR058C	vesicle-mediated transport	molecular_function	AP-2 adaptor complex	clathrin associated protein complex small subunit	0.763		0.893	0.828	0.82		0.134	0.477
YHL014C_01	YLF2	YHL014C	biological_process	GTP binding	mitochondrion	Protein with weak similarity to B. subtilis GTP-binding protein and to human glycogen phosphorylases			0.828	0.828		0.023		0.023
YLR124W_01	YLR124W_ORF	YLR124W				Hypothetical ORF	0.828			0.828
YIL103W_01	DPH1	YIL103W	peptidyl-diphthamide biosynthetic process from peptidyl-histidine	molecular_function	cytoplasm	Hypothetical ORF	0.872		0.783	0.8275		0.895		0.895
YJL081C_01	ARP4	YJL081C	DNA repair*	chromatin binding*	nucleus*	54.8 kDa protein|actin related protein	0.808		0.847	0.8275	0.905		0.804	0.8545
YJL077C_01	ICS3	YJL077C	biological_process	molecular_function	cellular_component	Protein of unknown function	0.747		0.907	0.827	0.939			0.939
YBOX_IGR1000135						#N/A	0.695	0.959		0.827		0.931		0.931
YMR174C_01	PAI3	YMR174C	vacuolar protein catabolic process	endopeptidase inhibitor activity	cytoplasm	inhibitor of proteinase Pep4p	0.827			0.827		0.853	0.833	0.843
YAL063C_01	FLO9	YAL063C	flocculation via cell wall protein-carbohydrate interaction	mannose binding	chitin- and beta-glucan-containing cell wall	similar to FLO1			0.827	0.827		0.761		0.761
YOL083W_01	YOL083W_ORF	YOL083W	biological_process	molecular_function	cellular_component	Hypothetical ORF			0.827	0.827
YNR055C_01	HOL1	YNR055C	transport	transporter activity	mitochondrion*	ion transporter (putative)|similar to the major facilitator superfamily of transporters	0.862	0.89	0.728	0.826667	0.912	0.848	0.791	0.850333
YPR189W_01	SKI3	YPR189W	mRNA catabolic process*	translation repressor activity	cytoplasm*	antiviral protein that blocks translation of un-polyadenylated mRNAs	0.962	0.807	0.711	0.826667	0.888	0.854	0.179	0.640333
YMR145C_01	NDE1	YMR145C	NADH oxidation*	NADH dehydrogenase activity	mitochondrion	0	0.792	0.872	0.815	0.826333	0.83	0.824	0.619	0.757667
YKR044W_01	UIP5	YKR044W	biological_process	molecular_function	nuclear envelope	Ulp1 Interacting Protein 5			0.826	0.826	0.531	0.421		0.476
YDL151C_01	BUD30	YDL151C				Open reading frame that almost entirely overlaps the verified gene RPC53; diploid mutants display a weak budding pattern phenotype in a systematic assay	0.81		0.841	0.8255	0.833			0.833
YNL273W_01	TOF1	YNL273W	mitotic sister chromatid cohesion*	molecular_function	nuclear chromosome	topoisomerase I interacting factor 1	0.904		0.747	0.8255	0.919	0.004	0.88	0.601
YDL247WA_01	YDL247W-A_ORF	YDL247W-A				Hypothetical ORF identified by homology. See FEBS Letters [2000] 487:31-36.	0.815		0.836	0.8255	0.884	0.581		0.7325
YPL021W_01	ECM23	YPL021W	pseudohyphal growth	molecular_function	cellular_component	ExtraCellular Mutant; similar to SRD1. Negative regulator of pseudohyphal growth.			0.825	0.825			0.869	0.869
YPL219W_01	PCL8	YPL219W	regulation of glycogen biosynthetic process*	cyclin-dependent protein kinase regulator activity	cyclin-dependent protein kinase holoenzyme complex	cyclin			0.825	0.825		0.861		0.861
YOL014W_01	YOL014W_ORF	YOL014W	biological_process	molecular_function	cellular_component	Hypothetical ORF			0.825	0.825	0.261	0.621		0.441
YMR135C_01	GID8	YMR135C	negative regulation of gluconeogenesis*	molecular_function	cytoplasm*	Protein of unknown function, involved in proteasome-dependent catabolite inactivation of fructose-1,6-bisphosphatase; contains LisH and CTLH domains, like Vid30p	0.894		0.756	0.825			0.336	0.336
YGL136C_01	MRM2	YGL136C	telomere maintenance*	rRNA (uridine-2'-O-)-methyltransferase activity	mitochondrion	2'O-ribose methyltransferase	0.865		0.785	0.825
YFL059W_01	SNZ3	YFL059W	thiamin biosynthetic process*	protein binding	cellular_component	Snooze: stationary phase-induced gene family	0.832		0.818	0.825
YBOX_TIL1000156	UTH1	YKR042W	mitochondrion organization and biogenesis*	molecular_function	chitin- and beta-glucan-containing cell wall*	S000001750	0.778		0.871	0.8245	0.942	0.942		0.942
YBOX_AAA1000031	CSF1	YLR087C	fermentation	molecular_function	mitochondrion	S000004077	0.754		0.895	0.8245	0.83			0.83
YBOX_INT1000116	RPL23A	YBL087C	translation	structural constituent of ribosome	cytosolic large ribosomal subunit (sensu Eukaryota)	S000000183	0.827	0.919	0.727	0.824333	0.847	0.629		0.738
YEL074W_01	YEL074W_ORF	YEL074W				Hypothetical ORF	0.723		0.925	0.824	0.913	0.815	0.684	0.804
YKR069W_01	MET1	YKR069W	sulfate assimilation*	uroporphyrin-III C-methyltransferase activity	intracellular	S-adenosyl-L-methionine uroporphyrinogen III transmethylase, involved in sulfate assimilation, methionine metabolism, and siroheme biosynthesis	0.749		0.899	0.824
YBOX_ONO1000044	YGR240C-A_ONO_ORF	YGR240C-A	biological_process	molecular_function	cellular_component	S000028551			0.824	0.824		0.761		0.761
YBOX_INT1000023	RPS7B	YNL096C	translation	structural constituent of ribosome	cytosolic small ribosomal subunit (sensu Eukaryota)*	S000005040			0.824	0.824		0.065		0.065
YNL334C_01	SNO2	YNL334C	thiamin biosynthetic process*	molecular_function	cellular_component	Protein of unknown function, nearly identical to Sno3p; expression is induced before the diauxic shift and also in the absence of thiamin			0.824	0.824
YHL036W_01	MUP3	YHL036W	amino acid transport	L-methionine transporter activity	membrane	very low affinity methionine permease			0.824	0.824
YIL014CA_01	YIL014C-A_ORF	YIL014C-A	biological_process	molecular_function	cellular_component	Hypothetical ORF	0.859		0.788	0.8235	0.917	0.634	0.576	0.709
YBR182C_01	SMP1	YBR182C	positive regulation of transcription from RNA polymerase II promoter*	transcription factor activity*	cytoplasm*	Second MEF2-like Protein 1Transcription factor of the MADS (Mcm1p, Agamous, Deficiens, SRF) box family; closely related to RLM1	0.823			0.823		0.869		0.869
YOR054C_01	VHS3	YOR054C	G1/S transition of mitotic cell cycle*	phosphopantothenoylcysteine decarboxylase activity*	cellular_component	Gene whose overexpression suppresses the synthetic lethality of the hal3 sit4 double mutation	0.823			0.823			0.752	0.752
YBR276C_01	PPS1	YBR276C	protein amino acid dephosphorylation*	protein tyrosine/threonine phosphatase activity	cellular_component	dual specificity protein phosphatase	0.823			0.823	0.586	0.905		0.7455
YDL157C_01	YDL157C_ORF	YDL157C	biological_process	molecular_function	mitochondrion	Hypothetical ORF	0.878		0.768	0.823	0.802	0.877	0.179	0.619333
YHR130C_01	YHR130C_ORF	YHR130C				Hypothetical ORF			0.823	0.823
YDL048C_01	STP4	YDL048C	biological_process	molecular_function	cytoplasm*	Involved in pre-tRNA splicing and in uptake of branched-chain amino acids	0.757		0.888	0.8225	0.931		0.535	0.733
YDL195W_01	SEC31	YDL195W	ER to Golgi vesicle-mediated transport	structural molecule activity	COPII vesicle coat	COPII coat of secretory pathway vesicles component (p150)	0.849	0.728	0.89	0.822333	0.85		0.842	0.846
YBL109W_01	YBL109W_ORF	YBL109W				Hypothetical ORF	0.559	0.992	0.916	0.822333	0.953	0.932	0.523	0.802667
YDL036C_01	PUS9	YDL036C	tRNA pseudouridine synthesis	tRNA-pseudouridine synthase activity	cytoplasm*	Hypothetical ORF	0.731		0.913	0.822
YPL060W_01	LPE10	YPL060W	mitochondrial magnesium ion transport	magnesium ion transporter activity	mitochondrial inner membrane	mitochondrial protein with homology to MRS2	0.822			0.822
YHR043C_01	DOG2	YHR043C	response to stress*	2-deoxyglucose-6-phosphatase activity	cytoplasm*	2-deoxyglucose-6-phosphate phosphatase		0.821		0.821	0.897	0.92		0.9085
YDL139C_01	SCM3	YDL139C	biological_process	molecular_function	cytoplasm*	Suppressor of chromosome missegregation			0.821	0.821		0.092		0.092
YJR004C_01	SAG1	YJR004C	agglutination during conjugation with cellular fusion	cell adhesion molecule binding	chitin- and beta-glucan-containing cell wall	alpha-agglutinin	0.928		0.714	0.821
YPL095C_01	EEB1	YPL095C	medium-chain fatty acid metabolic process	alcohol O-acetyltransferase activity*	cellular_component	Hypothetical ORF			0.821	0.821
YOR381W_01	FRE3	YOR381W	iron ion homeostasis*	ferric-chelate reductase activity	plasma membrane*	ferric reductase transmembrane component 3E.C. 1.6.99.13	0.841	0.876	0.745	0.820667	0.929	0.826	0.503	0.752667
YBOX_AAA1000120	PIL1	YGR086C	endocytosis*	protein kinase inhibitor activity	cytoplasm*	S000003318	0.685	0.827	0.948	0.82	0.891		0.633	0.762
YML102W_01	CAC2	YML102W	DNA repair*	transcription regulator activity	chromatin assembly complex*	chromatin assembly factor-I (CAF-I) p60 subunit			0.82	0.82	0.619			0.619
YML042W_01	CAT2	YML042W	carnitine metabolic process	carnitine O-acetyltransferase activity	mitochondrion*	carnitine O-acetyltransferase	0.82			0.82	0.456	0.677		0.5665
YLR068W_01	FYV7	YLR068W	processing of 2S pre-rRNA	molecular_function	nucleus*	Protein of unknown function, required for survival upon exposure to K1 killer toxin; involved in processing the 35S rRNA primary transcript to generate the 20S and 27SA2 pre-rRNA transcripts	0.82			0.82	0.312	0.226		0.269
YPR074WA_01	YPR074W-A_ORF	YPR074W-A				Hypothetical ORF identified by homology. See FEBS Letters [2000] 487:31-36.	0.84		0.799	0.8195	0.152		0.251	0.2015
YML110C_01	COQ5	YML110C	aerobic respiration*	2-hexaprenyl-6-methoxy-1,4-benzoquinone methyltransferase activity	mitochondrion*	C-methyltransferase (putative)		0.891	0.747	0.819		0.854		0.854
YKL132C_01	RMA1	YKL132C	biological_process	tetrahydrofolylpolyglutamate synthase activity	mitochondrion	probable folyl-polyglutamate synthetase	0.819			0.819		0.603		0.603
YDL196W_01	YDL196W_ORF	YDL196W				Protein required for cell viability	0.819			0.819
YNL204C_01	SPS18	YNL204C	sporulation	molecular_function	cellular_component	transcription factor			0.818	0.818
YHR217C_01	YHR217C_ORF	YHR217C				Hypothetical ORF	0.583	0.917	0.953	0.817667	0.957	0.917		0.937
YNL046W_01	YNL046W_ORF	YNL046W	response to drug	molecular_function	endoplasmic reticulum	Hypothetical ORF	0.82	0.884	0.748	0.817333		0.807	0.433	0.62
YBOX_TIL1000197	RPO31	YOR116C	transcription from RNA polymerase III promoter	DNA-directed RNA polymerase activity	DNA-directed RNA polymerase III complex	S000005642	0.861	0.876	0.714	0.817	0.869	0.353		0.611
YCR079W_01	PTC6	YCR079W	mitochondrion degradation*	protein phosphatase type 2C activity	mitochondrion*	Hypothetical ORF			0.817	0.817		0.8		0.8
YGR101W_01	PCP1	YGR101W	telomere maintenance*	peptidase activity	mitochondrion	rhomboid protease			0.817	0.817	0.81	0.767		0.7885
YOL108C_01	INO4	YOL108C	positive regulation of transcription from RNA polymerase II promoter*	DNA binding*	nucleus	basic helix-loop-helix (bHLH) protein	0.836		0.798	0.817	0.869		0.614	0.7415
YMR193W_01	MRPL24	YMR193W	translation	structural constituent of ribosome	mitochondrion*	Mitochondrial ribosomal protein of the large subunit	0.817			0.817		0.741		0.741
YBOX_OCH1000007	AAD14	YNL331C	aldehyde metabolic process	aryl-alcohol dehydrogenase activity	cellular_component	S000005275			0.817	0.817		0.205		0.205
YPL251W_01	YPL251W_ORF	YPL251W				Protein required for cell viability	0.817			0.817
YLR209C_01	PNP1	YLR209C	purine nucleoside catabolic process	purine-nucleoside phosphorylase activity	cellular_component	purine nucleoside phosphorylase	0.871		0.762	0.8165			0.547	0.547
YBOX_AAA1000015	CIS3	YJL158C	cell wall organization and biogenesis	structural constituent of cell wall	endoplasmic reticulum*	S000003694	0.778	0.793	0.878	0.816333	0.908	0.838	0.014	0.586667
YNL314W_01	DAL82	YNL314W	transcription initiation from RNA polymerase II promoter*	transcriptional activator activity	nucleus	positive transcriptional regulator	0.756		0.876	0.816
YBOX_INT1000206	RPS21A	YKR057W	translation*	structural constituent of ribosome	cytosolic small ribosomal subunit (sensu Eukaryota)	S000001765			0.816	0.816		0.561		0.561
YMR206W_01	YMR206W_ORF	YMR206W	biological_process	molecular_function	cellular_component	Hypothetical ORF	0.762	0.889	0.796	0.815667	0.672	0.876	0.117	0.555
YBOX_TIL1000285	CSF1	YLR087C	fermentation	molecular_function	mitochondrion	S000004077	0.875		0.756	0.8155	0.833	0.724	0.629	0.728667
YKL058W_01	TOA2	YKL058W	transcription initiation from RNA polymerase II promoter	general RNA polymerase II transcription factor activity	transcription factor TFIIA complex	transcription factor IIA subunit|beta	0.845		0.786	0.8155	0.927	0.519		0.723
YNR020C_01	YNR020C_ORF	YNR020C	protein complex assembly*	metalloendopeptidase activity	mitochondrial inner membrane	Hypothetical ORF	0.771		0.859	0.815	0.874			0.874
YBOX_IGR1000054						#N/A	0.715		0.915	0.815	0.965	0.766		0.8655
YBOX_INT1000202	SFT1	YKL006C-A	intra-Golgi vesicle-mediated transport	v-SNARE activity	Golgi membrane	S000002101			0.815	0.815	0.82			0.82
YDR363W_01	ESC2	YDR363W	chromatin silencing at silent mating-type cassette	molecular_function	nucleus	Protein involved in mating-type locus silencing, interacts with Sir2p; probably functions to recruit or stabilize Sir proteins	0.851		0.779	0.815			0.703	0.703
YBOX_ONO1000126	YPL189C-A_ONO_ORF	YPL189C-A	biological_process	molecular_function	cellular_component	S000028527	0.785		0.845	0.815	0.349	0.866		0.6075
YMR286W_01	MRPL33	YMR286W	translation	structural constituent of ribosome	mitochondrion*	Mitochondrial ribosomal protein of the large subunit	0.815			0.815	0.848	0.238		0.543
YNL236W_01	SIN4	YNL236W	transcription from RNA polymerase II promoter	RNA polymerase II transcription mediator activity	mediator complex	RNA polymerase II holoenzyme/mediator subunit	0.861		0.769	0.815	0.502	0.443		0.4725
YLR376C_01	PSY3	YLR376C	error-free DNA repair	molecular_function	cytoplasm*	Platinum Sensitivity	0.815			0.815
YML009CA_01	YML009C-A_ORF	YML009C-A				Hypothetical ORF	0.72	0.931	0.793	0.814667	0.894	0.844		0.869
YBOX_JXN1000043	HAC1	YFL031W	regulation of transcription from RNA polymerase II promoter*	transcription factor activity*	nucleus	S000001863	0.782	0.827	0.835	0.814667	0.918	0.573	0.547	0.679333
YDR512C_01	EMI1	YDR512C	sporulation (sensu Fungi)*	molecular_function	cellular_component	Early Meiotic Induction	0.824		0.805	0.8145	0.584	0.882		0.733
YOR369C_01	RPS12	YOR369C	translation	structural constituent of ribosome	cytosolic small ribosomal subunit (sensu Eukaryota)	ribosomal protein S12	0.762	0.869	0.812	0.814333	0.946	0.816	0.523	0.761667
YHR070W_01	TRM5	YHR070W	ribosome biogenesis and assembly*	tRNA (guanine) methyltransferase activity	cytoplasm*	tRNA modification enzyme		0.762	0.866	0.814	0.156	0.945		0.5505
YML062C_01	MFT1	YML062C	telomere maintenance*	nucleic acid binding	THO complex	mitochondrial targeting protein	0.814			0.814	0.797	0.468		0.6325
YLR107W_01	REX3	YLR107W	RNA processing	3'-5' exonuclease activity	cytoplasm*	RNA EXonuclease; member of 3'->5' exonuclease family. See Moser et al. 1997 Nucleic acids Res. 25:5110-5118			0.814	0.814		0.242		0.242
YBOX_TIL1000228	TOM1	YDR457W	regulation of cell size*	ubiquitin-protein ligase activity	nucleus*	S000002865	0.814			0.814
YDR525W_01	API2	YDR525W				APIcal 2			0.814	0.814
YLR111W_01	YLR111W_ORF	YLR111W				Hypothetical ORF	0.572	0.958	0.911	0.813667	0.925	0.812	0.503	0.746667
YJL063C_01	MRPL8	YJL063C	translation*	structural constituent of ribosome	mitochondrion*	Mitochondrial ribosomal protein of the large subunit	0.541	0.935	0.964	0.813333	0.953	0.935	0.492	0.793333
YMR163C_01	INP2	YMR163C	peroxisome inheritance	protein anchor	cytoplasm*	Protein of unknown function; green fluorescent protein (GFP)-fusion protein localizes to the cytoplasm in a punctate pattern	0.774	0.852		0.813	0.662	0.507		0.5845
YLR072W_01	YLR072W_ORF	YLR072W	biological_process	molecular_function	cytoplasm	Protein of unknown function; green fluorescent protein (GFP)-fusion protein localizes to the cytoplasm in a punctate pattern	0.813			0.813	0.566			0.566
YBOX_ONO1000066	YKL068W-A_ONO_ORF	YKL068W-A	biological_process	molecular_function	cellular_component	S000028524			0.813	0.813
YMR239C_01	RNT1	YMR239C	ribosome biogenesis and assembly*	ribonuclease III activity	nucleolus*	ribonuclease III			0.813	0.813
YBOX_IGR1000097						#N/A			0.813	0.813
YER039CA01	YER039C-A_ORF	YER039C-A	biological_process	molecular_function	cellular_component	Hypothetical ORF			0.813	0.813
YPR082C_01	DIB1	YPR082C	nuclear mRNA splicing, via spliceosome	RNA splicing factor activity, transesterification mechanism	U4/U6 x U5 tri-snRNP complex*	17 kDa U4/U6.U5 associated protein	0.776	0.882	0.78	0.812667	0.777	0.807		0.792
YBOX_OCH1000084	YLR162W_OCH__ORF	YLR162W	biological_process	molecular_function	cellular_component	S000004152	0.666		0.959	0.8125	0.9	0.898	0.477	0.758333
YOR035C_01	SHE4	YOR035C	actin cytoskeleton organization and biogenesis*	myosin binding	cytoplasm	Required for mother cell-specific HO expression	0.82		0.805	0.8125	0.674			0.674
YKL041W_01	VPS24	YKL041W	late endosome to vacuole transport*	protein binding	cytoplasm*	involved in secretion	0.953		0.672	0.8125	0.69	0.585		0.6375
YFL068W_01	YFL068W_ORF	YFL068W	biological_process	molecular_function	cellular_component	Hypothetical ORF		0.671	0.954	0.8125
YBOX_RET1000003	YHLWTY4-1_RET	YHLWTY4-1				S000006991	0.747	0.893	0.797	0.812333	0.95	0.845		0.8975
YER091C_01	MET6	YER091C	methionine biosynthetic process	5-methyltetrahydropteroyltriglutamate-homocysteine S-methyltransferase activity	cytoplasm	vitamin B12-(cobalamin)-independent isozyme of methionine synthase (also called N5-methyltetrahydrofolate homocysteine methyltransferase or 5-methyltetrahydropteroyl triglutamate homocysteine methyltransferase)	0.77	0.834	0.833	0.812333	0.881	0.883	0.559	0.774333
YLR239C_01	LIP2	YLR239C	protein-lipoylation	ligase activity	mitochondrion	Lipoyl ligase			0.812	0.812			0.921	0.921
YGL156W_01	AMS1	YGL156W	carbohydrate metabolic process*	alpha-mannosidase activity	vacuolar membrane	alpha mannosidase	0.809		0.815	0.812			0.894	0.894
YBOX_INT1000194	RPL43B	YJR094W-A	translation	structural constituent of ribosome	cytosolic large ribosomal subunit (sensu Eukaryota)	S000003855			0.812	0.812	0.89	0		0.445
YJL125C_01	GCD14	YJL125C	ribosome biogenesis and assembly*	tRNA (adenine-N1-)-methyltransferase activity	nucleus	subunit of tRNA(1-methyladenosine) methyltransferase, along with Gcd10p	0.812			0.812	0.009	0.082		0.0455
YDR205W_01	MSC2	YDR205W	zinc ion homeostasis	cation:cation antiporter activity	nucleus*	Member of the cation diffusion facilitator family, localizes to the endoplasmic reticulum and nucleus; mutations affect the cellular distribution of zinc and also confer defects in meiotic recombination between homologous chromatids			0.812	0.812
YBOX_IGR1000038						#N/A	0.84	0.817	0.778	0.811667	0.867	0.831		0.849
YHR011W_01	DIA4	YHR011W	aerobic respiration*	serine-tRNA ligase activity	cytoplasm*	Probable mitochondrial seryl-tRNA synthetase, mutant displays increased invasive and pseudohyphal growth			0.811	0.811		0.807		0.807
YHR176W_01	FMO1	YHR176W	protein folding	monooxygenase activity	endoplasmic reticulum membrane	flavin-containing monooxygenase	0.811			0.811
YJL133W_01	MRS3	YJL133W	mitochondrial transport*	iron ion transporter activity*	mitochondrion	carrier protein	0.847		0.775	0.811	0.271	0.541	0.722	0.511333
YOR386W_01	PHR1	YOR386W	photoreactive repair	deoxyribodipyrimidine photo-lyase activity	nucleus*	photolyase	0.765		0.855	0.81		0.869	0.734	0.8015
YBOX_INT1000066	COX1	Q0045	aerobic respiration*	cytochrome-c oxidase activity	mitochondrion*	--	0.802		0.818	0.81	0.648	0.887		0.7675
YJL107C_01	YJL107C_ORF	YJL107C	biological_process	molecular_function	cellular_component	Hypothetical ORF			0.81	0.81		0.274		0.274
YFL007W_01	BLM10	YFL007W	protein catabolic process*	proteasome activator activity	nucleus*	involved in protecting the cell against bleomycin damage	0.786		0.833	0.8095		0.876		0.876
YOR049C_01	RSB1	YOR049C	phospholipid translocation*	phospholipid-translocating ATPase activity	endoplasmic reticulum*	Resistance to Sphingoid long-chain Base. Putative transporter or flippase that translocates LCBs from the cytoplasmic side toward the extracytoplasmic side of the membrane.	0.645		0.974	0.8095		0.646		0.646
YCR030C_01	SYP1	YCR030C	biological_process	molecular_function	bud neck*	Suppressor of Yeast Profilin deletion	0.902		0.717	0.8095		0.027	0.791	0.409
YLR035C_01	MLH2	YLR035C	DNA repair	molecular_function	nucleus	Mutl Homolog	0.758		0.86	0.809		0.902		0.902
YKR047W_01	YKR047W_ORF	YKR047W				Hypothetical ORF	0.808			0.808		0.906	0.755	0.8305
YLR315W_01	NKP2	YLR315W	biological_process	molecular_function	spindle pole body*	0			0.808	0.808		0.682		0.682
YGL047W_01	ALG13	YGL047W	dolichol-linked oligosaccharide biosynthetic process	N-acetylglucosaminyldiphosphodolichol N-acetylglucosaminyltransferase activity	cytoplasm*	Protein required for cell viability	0.784		0.832	0.808		0.67		0.67
YBOX_OCH1000005	AAD10	YJR155W	aldehyde metabolic process	aryl-alcohol dehydrogenase activity	cellular_component	S000003916			0.808	0.808		0.573		0.573
YPR196W_01	YPR196W_ORF	YPR196W	biological_process	molecular_function	cellular_component	nuclear protein (putative)	0.876		0.74	0.808	0.436			0.436
YER170W_01	ADK2	YER170W	nucleotide metabolic process	adenylate kinase activity	mitochondrion*	adenylate kinase|mitochondrial GTP:AMP phosphotransferase			0.808	0.808	0.032			0.032
YIR012W_01	SQT1	YIR012W	ribosome biogenesis and assembly*	molecular_function	cytoplasm*	Involved in a late step of 60S ribosomal subunit assembly or modification; contains multiple WD repeats; interacts with Qsr1p	0.837	0.713	0.873	0.807667	0.847	0.911	0.516	0.758
YPL025C_01	YPL025C_ORF	YPL025C				Hypothetical ORF	0.915	0.754	0.752	0.807	0.819	0.546	0.605	0.656667
YHR014W_01	SPO13	YHR014W	positive regulation of sister chromatid cohesion*	protein binding	nucleus*	Meiosis-specific protein of unknown function, involved in maintaining sister chromatid cohesion during meiosis I as well as promoting proper attachment of kinetochores to the spindle during meiosis I and meiosis II			0.807	0.807	0.414	0.238		0.326
YOL042W_01	NGL1	YOL042W	biological_process	endonuclease activity	mitochondrion	RNase (putative)|DNase (putative)	0.807			0.807
YDR378C_01	LSM6	YDR378C	nuclear mRNA splicing, via spliceosome*	RNA binding*	nucleolus*	snRNP protein	0.744	0.857	0.82	0.807	0.917	0.776		0.8465
YGR017W_01	YGR017W_ORF	YGR017W	biological_process	molecular_function	cytoplasm*	Hypothetical ORF	0.775	0.905	0.74	0.806667	0.932	0.226		0.579
YBOX_IGX1000014						#N/A		0.921	0.692	0.8065	0.839			0.839
YBOX_ONO1000073	TAR1	YLR154W-C	biological_process	molecular_function	mitochondrion	S000028422	0.613	0.912	0.894	0.806333	0.922	0.883	0.839	0.881333
YCL018W_01	LEU2	YCL018W	leucine biosynthetic process	3-isopropylmalate dehydrogenase activity	soluble fraction	beta-IPM (isopropylmalate) dehydrogenase			0.806	0.806	0.499	0.626		0.5625
YKL219W_01	COS9	YKL219W	biological_process	molecular_function	cellular_component	Protein of unknown function, member of a family of conserved, often subtelomerically-encoded proteins			0.806	0.806	0.051			0.051
YML117WA01	YML116W-A_ORF	YML116W-A				Hypothetical ORF		0.805		0.805		0.934		0.934
YBOX_ACM1000017						#N/A	0.692	0.848	0.875	0.805	0.92	0.862		0.891
YEL041W_01	YEF1	YEL041W	NADP biosynthetic process	NADH kinase activity*	cellular_component	Hypothetical ORF			0.805	0.805		0.527		0.527
YFL057C_01	AAD16	YFL057C	aldehyde metabolic process	aryl-alcohol dehydrogenase activity	cellular_component	Putative aryl-alcohol dehydrogenase with similarity to P. chrysosporium aryl-alcohol dehydrogenase; mutational analysis has not yet revealed a physiological role	0.87		0.74	0.805			0.159	0.159
YPR160W_01	GPH1	YPR160W	glycogen catabolic process	glycogen phosphorylase activity	cytoplasm	glycogen phosphorylase			0.805	0.805
YBOX_AAA1000111	GCN4	YEL009C	regulation of transcription from RNA polymerase II promoter*	DNA binding*	nucleus	S000000735	0.744	0.865		0.8045		0.944		0.944
YGL044C_01	RNA15	YGL044C	mRNA cleavage*	RNA binding*	mRNA cleavage factor complex	cleavage and polyadenylation factor CF I component involved in pre-mRNA 3'-end processing	0.743		0.866	0.8045	0.648	0.876		0.762
YOR026W_01	BUB3	YOR026W	mitotic spindle checkpoint	molecular_function	condensed nuclear chromosome kinetochore	Protein required for cell cycle arrest in response to loss of microtubule function	0.854		0.754	0.804	0.453	0.659		0.556
YMR159C_01	ATG16	YMR159C	autophagy	molecular_function	membrane fraction*	autophagy	0.804			0.804		0.546		0.546
YCR038C_01	BUD5	YCR038C	pseudohyphal growth*	signal transducer activity*	bud neck*	GTP/GDP exchange factor for Rsr1 protein			0.804	0.804		0.667	0.404	0.5355
YDR061W_01	YDR061W_ORF	YDR061W	biological_process	ATPase activity, coupled to transmembrane movement of substances	mitochondrion	Hypothetical ORF	0.871		0.737	0.804
YBOX_IGX1000008						#N/A			0.804	0.804
YNL124W_01	NAF1	YNL124W	protein complex assembly*	RNA binding	nucleoplasm	Nuclear Assembly Factor		0.934	0.673	0.8035	0.705	0.716		0.7105
YKR039W_01	GAP1	YKR039W	amino acid transport*	L-proline permease activity*	plasma membrane*	general amino acid permease	0.695		0.912	0.8035		0.741		0.741
YMR293C_01	YMR293C_ORF	YMR293C	aerobic respiration	amidase activity	mitochondrion	protein similar to bacterial glutamyl-tRNA amidotransferases	0.801		0.805	0.803	0.713			0.713
YGL057C_01	YGL057C_ORF	YGL057C	biological_process	molecular_function	mitochondrion	Hypothetical ORF			0.803	0.803	0.019			0.019
YDR540C_01	YDR540C_ORF	YDR540C	biological_process	molecular_function	cytoplasm*	Hypothetical ORF	0.803			0.803		0.004		0.004
YBOX_ONO1000067	YKL096C-B_ONO_ORF	YKL096C-B	biological_process	molecular_function	cellular_component	S000028667	0.803			0.803
YAL014C_01	SYN8	YAL014C	transport	SNAP receptor activity	endosome	syntaxin family	0.8		0.805	0.8025	0.927	0.629		0.778
YBOX_JXN1000010	MCT1	YOR221C	aerobic respiration*	[acyl-carrier-protein] S-malonyltransferase activity	mitochondrion	S000005747			0.802	0.802	0.443	0.464		0.4535
YOR008WB_01	YOR008W-B_ORF	YOR008W-B				Hypothetical ORF identified by homology. See FEBS Letters [2000] 487:31-36.	0.802			0.802		0.393		0.393
YMR259C_01	YMR259C_ORF	YMR259C	biological_process	molecular_function	cytoplasm	Hypothetical ORF	0.802			0.802	0.515	0.205		0.36
YOL018C_01	TLG2	YOL018C	vesicle fusion	v-SNARE activity*	trans-Golgi network*	tSNARE that affects a late Golgi compartment	0.802			0.802
YDR479C_01	PEX29	YDR479C	peroxisome organization and biogenesis	molecular_function	peroxisomal membrane	peroxin	0.931		0.672	0.8015			0.859	0.859
YGR063C_01	SPT4	YGR063C	RNA elongation from RNA polymerase II promoter*	RNA polymerase II transcription elongation factor activity	nucleus*	transcriptional regulator|zinc finger protein		0.927	0.676	0.8015	0.79	0.769		0.7795
YGR218W_01	CRM1	YGR218W	mRNA export from nucleus*	protein carrier activity	nucleus	chromosome region maintenance protein		0.615	0.988	0.8015	0.81			0.81
YBOX_INT1000114	RPL27B	YDR471W	translation	structural constituent of ribosome	cytosolic large ribosomal subunit (sensu Eukaryota)	S000002879			0.801	0.801	0.771	0.603		0.687
YBR145W_01	ADH5	YBR145W	NADH oxidation*	alcohol dehydrogenase activity	cytoplasm*	alcohol dehydrogenase isoenzyme V			0.801	0.801
YGR287C_01	YGR287C_ORF	YGR287C	biological_process	hydrolase activity, hydrolyzing O-glycosyl compounds	mitochondrion*	Hypothetical ORF			0.801	0.801
YBOX_INT1000153	QCR9	YGR183C	aerobic respiration*	ubiquinol-cytochrome-c reductase activity	mitochondrion*	S000003415	0.698		0.904	0.801		0.956		0.956
YJL013C_01	MAD3	YJL013C	mitotic spindle checkpoint	molecular_function	nucleus	spindle checkpoint complex subunit	0.822		0.78	0.801			0.66	0.66
YBOX_OCH1000173	RPL9B	YNL067W	translation	structural constituent of ribosome	cytosolic large ribosomal subunit (sensu Eukaryota)	S000005011	0.805	0.748	0.849	0.800667	0.892			0.892
YKL067W_01	YNK1	YKL067W	DNA metabolic process*	nucleoside diphosphate kinase activity	mitochondrion*	nucleoside diphosphate kinase	0.936	0.84	0.626	0.800667	0.925	0.855	0.781	0.853667
YFR010W_01	UBP6	YFR010W	protein deubiquitination	ubiquitin-specific protease activity	proteasome regulatory particle (sensu Eukaryota)	deubiquitinating enzyme (putative)	0.891	0.777	0.734	0.800667	0.718	0.59		0.654
YAL010C_01	MDM10	YAL010C	telomere maintenance*	molecular_function	mitochondrial outer membrane*	mitochondrial outer membrane protein	0.695	0.906		0.8005	0.968			0.968
YBOX_ONO1000004	YAR035C-A_ONO_ORF	YAR035C-A	biological_process	molecular_function	cellular_component	S000028595	0.8			0.8			0.961	0.961
YDL243C_01	AAD4	YDL243C	aldehyde metabolic process	aryl-alcohol dehydrogenase activity	cellular_component	aryl-alcohol dehydrogenase (putative)	0.864		0.736	0.8	0.911		0.091	0.501
YPL111W_01	CAR1	YPL111W	arginine catabolic process to ornithine	zinc ion binding*	cytosol	arginase	0.908		0.692	0.8			0.179	0.179
YDL039C_01	PRM7	YDL039C	response to drug*	molecular_function	integral to membrane	Pheromone-regulated protein, predicted to have one transmembrane segment; promoter contains Gcn4p binding elements			0.799	0.799		0.621		0.621
YER065C_01	ICL1	YER065C	glyoxylate cycle	isocitrate lyase activity	cellular_component	isocitrate lyase	0.799			0.799
YBOX_ONO1000099	YNL024C-A_ONO_ORF	YNL024C-A	biological_process	molecular_function	cellular_component	S000028698			0.799	0.799
YFR045W_01	YFR045W_ORF	YFR045W	transport	transporter activity	mitochondrial inner membrane	Hypothetical ORF			0.799	0.799
YDL162C_01	YDL162C_ORF	YDL162C				Hypothetical ORF			0.799	0.799
YGL177W_01	YGL177W_ORF	YGL177W				Hypothetical ORF	0.743		0.855	0.799		0.504	0.876	0.69
YOR353C_01	SOG2	YOR353C	signal transduction*	molecular_function	cytoplasm*	Protein required for cell viability	0.798			0.798		0.49		0.49
YLR362W_01	STE11	YLR362W	protein amino acid phosphorylation*	MAP kinase kinase kinase activity*	cytoplasm	involved in the mating signalling pathway			0.798	0.798	0.488			0.488
YMR234W_01	RNH1	YMR234W	cell wall organization and biogenesis*	ribonuclease H activity	nucleus*	ribonuclease H	0.798			0.798
YDR015C_01	YDR015C_ORF	YDR015C				Hypothetical ORF			0.798	0.798
YIR014W_01	YIR014W_ORF	YIR014W	biological_process	molecular_function	vacuole, cell cycle-correlated morphology	Hypothetical ORF			0.798	0.798
YBOX_OCH1000087	RPS28B	YLR264W	translation*	structural constituent of ribosome	cytosolic small ribosomal subunit (sensu Eukaryota)	S000004254	0.751	0.841	0.801	0.797667	0.831	0.815	0.614	0.753333
YJL069C_01	UTP18	YJL069C	ribosome biogenesis and assembly*	molecular_function	nucleolus*	U3 snoRNP protein|U3 snoRNA associated protein	0.668	0.865	0.858	0.797	0.546	0.889		0.7175
YCL038C_01	ATG22	YCL038C	protein targeting to vacuole*	molecular_function	integral to membrane*	Autophagy gene essential for breakdown of autophagic vesicles in the vacuole			0.797	0.797
YOL155C_01	HPF1	YOL155C	cell wall organization and biogenesis	glucosidase activity	chitin- and beta-glucan-containing cell wall*	ORF		0.854	0.74	0.797	0.246	0.197		0.2215
YPL002C_01	SNF8	YPL002C	telomere maintenance*	protein binding	ESCRT II complex	appears to be functionally related to SNF7	0.735	0.858		0.7965
YCR039C_01	MATALPHA2	YCR039C	regulation of transcription from RNA polymerase II promoter*	transcription corepressor activity*	nucleus	Homeobox-domain containing protein which, in haploid cells, acts with MCM1 to repress a-specific genes. In diploid cells alpha2 acts together with a1 to repress transcription of haploid-specific genes.	0.703		0.889	0.796	0.924	0.826		0.875
YHR132WA01	YHR132W-A_ORF	YHR132W-A	biological_process	molecular_function	cytoplasm*	Hypothetical ORF	0.796			0.796	0.809	0.894		0.8515
YML087C_01	YML087C_ORF	YML087C	biological_process	molecular_function	cellular_component	Hypothetical ORF	0.888		0.704	0.796	0.925	0.761	0.829	0.838333
YPR048W_01	TAH18	YPR048W	biological_process	molecular_function	cellular_component	Product of gene unknown			0.796	0.796	0.764	0.845		0.8045
YJR067C_01	YAE1	YJR067C	biological_process	molecular_function	cytoplasm*	Essential protein of unknown function	0.842		0.75	0.796		0.626	0.926	0.776
YDL128W_01	VCX1	YDL128W	calcium ion homeostasis*	calcium ion transporter activity	vacuole, cell cycle-correlated morphology	vacuolar H+/Ca2+ exchanger	0.796			0.796	0.556	0.867		0.7115
YPR117W_01	YPR117W_ORF	YPR117W	biological_process	molecular_function	cellular_component	Hypothetical ORF			0.796	0.796		0.331		0.331
YLR042C_01	YLR042C_ORF	YLR042C	biological_process	molecular_function	chitin- and beta-glucan-containing cell wall	Hypothetical ORF		0.98	0.612	0.796		0.254		0.254
YHR138C_01	YHR138C_ORF	YHR138C	vacuole fusion, non-autophagic	endopeptidase inhibitor activity	cellular_component	Homologous to PBI2	0.796			0.796
YPL098C_01	MGR2	YPL098C	mitochondrial genome maintenance	molecular_function	cellular_component	Hypothetical ORF	0.796			0.796
YAL062W_01	GDH3	YAL062W	glutamate biosynthetic process	glutamate dehydrogenase activity	nucleus*	NADP-linked glutamate dehydrogenase			0.796	0.796
YGR069W_01	YGR069W_ORF	YGR069W				Hypothetical ORF			0.796	0.796
YGR275W_01	RTT102	YGR275W	RNA elongation from RNA polymerase II promoter*	molecular_function	nucleus*	Regulator of Ty1 Transposition		0.792	0.799	0.7955		0.87		0.87
YGL255W_01	ZRT1	YGL255W	high-affinity zinc ion transport	high affinity zinc uptake transporter activity	integral to plasma membrane	High-affinity zinc transport protein	0.97		0.621	0.7955		0.426		0.426
YJL168C_01	SET2	YJL168C	sporulation (sensu Fungi)*	histone methyltransferase activity*	nucleus	contains SET domain	0.795			0.795		0.679		0.679
YML015C_01	TAF11	YML015C	transcription initiation from RNA polymerase II promoter*	general RNA polymerase II transcription factor activity	transcription factor TFIID complex	TFIID subunit		0.879	0.711	0.795		0.6		0.6
YER107C_01	GLE2	YER107C	mRNA export from nucleus*	structural molecule activity	nuclear pore	nuclear pore complex subunit|rae1 S. pombe homolog	0.852		0.738	0.795
YML037C_01	YML037C_ORF	YML037C	biological_process	molecular_function	clathrin-coated vesicle	Hypothetical ORF			0.795	0.795
YGR065C_01	VHT1	YGR065C	biotin transport	biotin transporter activity	plasma membrane	H+-biotin symporter		0.81	0.779	0.7945	0.773	0.86		0.8165
YHR134W_01	WSS1	YHR134W	response to DNA damage stimulus*	molecular_function	cellular_component	weak suppressor of smt3	0.825		0.764	0.7945
YFL017WA01	SMX2	YFL017W-A	nuclear mRNA splicing, via spliceosome	RNA splicing factor activity, transesterification mechanism	U4/U6 x U5 tri-snRNP complex*	snRNP G protein (human Sm-G homolog)	0.802		0.786	0.794	0.846			0.846
YNL187W_01	YNL187W_ORF	YNL187W	transport	molecular_function	nucleus	Hypothetical ORF			0.794	0.794		0.841		0.841
YBOX_AAA1000107	EFT2	YDR385W	translational elongation	translation elongation factor activity	ribosome	S000002793	0.776	0.805	0.801	0.794	0.913	0.845	0.433	0.730333
YKL111C_01	YKL111C_ORF	YKL111C				Protein required for cell viability	0.794			0.794
YPL214C_01	THI6	YPL214C	thiamin biosynthetic process	hydroxyethylthiazole kinase activity*	cytoplasm*	TMP pyrophosphorylase|hydroxyethylthiazole kinase			0.794	0.794
YNL333W_01	SNZ2	YNL333W	thiamin biosynthetic process*	protein binding	cellular_component	Snooze: stationary phase-induced gene family			0.794	0.794
YKR035WA01	DID2	YKR035W-A	protein targeting to vacuole*	molecular_function	cytoplasm*	class E vacuolar-protein sorting and endocytosis factor	0.898		0.689	0.7935	0.421	0.776	0.503	0.566667
YGL240W_01	DOC1	YGL240W	mitotic sister chromatid segregation*	enzyme regulator activity	mitochondrion*	Processivity factor required for the ubiquitination activity of the anaphase promoting complex (APC), mediates the activity of the APC by contributing to substrate recognition; involved in cyclin proteolysis			0.793	0.793		0.12		0.12
YDL144C_01	YDL144C_ORF	YDL144C	biological_process	molecular_function	cytoplasm*	Hypothetical ORF	0.839		0.747	0.793	0.91	0.279	0.45	0.546333
YFL056C_01	AAD6	YFL056C	aldehyde metabolic process	aryl-alcohol dehydrogenase activity	cellular_component	aryl-alcohol dehydrogenase (putative)	0.917		0.668	0.7925	0.96		0.799	0.8795
YGL259W_01	YPS5	YGL259W	biological_process	aspartic-type endopeptidase activity	cellular_component	GPI-anchored aspartic protease			0.792	0.792		0.687		0.687
YGL017W_01	ATE1	YGL017W	protein modification process*	arginyltransferase activity	cytoplasm	arginyl-tRNA-protein transferase			0.792	0.792	0.708	0.458	0.781	0.649
YIL028W_01	YIL028W_ORF	YIL028W				Hypothetical ORF	0.792			0.792
YLL063C_01	AYT1	YLL063C	secondary metabolic process	trichothecene 3-O-acetyltransferase activity	cellular_component	Transacetylase	0.792			0.792
YGR190C_01	YGR190C_ORF	YGR190C				Protein required for cell viability			0.792	0.792
YPL046C_01	ELC1	YPL046C	RNA elongation from RNA polymerase II promoter*	transcriptional elongation regulator activity	transcription elongation factor complex*	elongin C transcription elongation factor	0.695	0.771	0.91	0.792	0.907	0.904		0.9055
YBOX_OCH1000205	RPL14B	YHL001W	translation	structural constituent of ribosome*	cytosolic large ribosomal subunit (sensu Eukaryota)	S000000993	0.703	0.839	0.834	0.792	0.895	0.797	0.275	0.655667
YPR100W_01	MRPL51	YPR100W	translation*	structural constituent of ribosome	mitochondrion*	Mitochondrial ribosomal protein of the large subunit	0.832	0.865	0.678	0.791667	0.834	0.64	0.134	0.536
YOR392W_01	YOR392W_ORF	YOR392W				Hypothetical ORF	0.685	0.847	0.842	0.791333	0.853	0.598		0.7255
YLR283W_01	YLR283W_ORF	YLR283W	biological_process	molecular_function	mitochondrion	Hypothetical ORF	0.796		0.786	0.791		0.93		0.93
YOR393W_01	ERR1	YOR393W	biological_process	phosphopyruvate hydratase activity	cellular_component	enolase homolog	0.791			0.791		0.872		0.872
YGR137W_01	YGR137W_ORF	YGR137W				Hypothetical ORF			0.791	0.791	0.726	0.944		0.835
YBOX_ONO1000092	YMR182W-A_ONO_ORF	YMR182W-A	biological_process	molecular_function	cellular_component	S000028693	0.791			0.791		0.651		0.651
YCL014W_01	BUD3	YCL014W	cytokinesis*	molecular_function	bud neck*	Protein involved in bud-site selection and required for axial budding pattern; localizes with septins to bud neck in mitosis and may constitute "axial landmark" for next round of budding	0.791			0.791		0.211	0.602	0.4065
YBOX_JXN1000090	RUB1	YDR139C	protein neddylation	protein tag	cytoplasm	S000002546	0.791			0.791		0.242		0.242
YJL210W_01	PEX2	YJL210W	peroxisome organization and biogenesis	protein binding	peroxisomal membrane	CH3HC4 zinc-binding integral peroxisomal membrane protein	0.9		0.681	0.7905		0.9		0.9
YGL226W_01	YGL226W_ORF	YGL226W	biological_process	molecular_function	mitochondrion	Hypothetical ORF	0.698		0.883	0.7905		0.27	0.813	0.5415
YHR201C_01	PPX1	YHR201C	polyphosphate metabolic process	exopolyphosphatase activity	cytoplasm*	exopolyphosphatase	0.835	0.746		0.7905	0.632	0.289		0.4605
YBR227C_01	MCX1	YBR227C	biological_process	unfolded protein binding*	mitochondrion*	ATP-binding protein|similar to ClpX			0.79	0.79		0.78		0.78
YER175C_01	TMT1	YER175C	biological_process	trans-aconitate 3-methyltransferase activity	cytosol	Trans-aconitate Methyltransferase 1			0.79	0.79		0.713		0.713
YLR331C_01	JIP3	YLR331C				Jumonji Interacting Protein	0.79			0.79
YPL078C_01	ATP4	YPL078C	ATP synthesis coupled proton transport	hydrogen ion transporting ATP synthase activity, rotational mechanism	mitochondrion*	F(1)F(0)-ATPase complex subunit b	0.79			0.79
YLR246W_01	ERF2	YLR246W	protein amino acid palmitoylation*	protein-cysteine S-palmitoleyltransferase activity	integral to endoplasmic reticulum membrane*	Palmitoyltransferase, adds a palmitoyl lipid moiety to Ras2p through a thioester linkage; mutants partially mislocalize Ras2p to the vacuole			0.79	0.79
YLR271W_01	YLR271W_ORF	YLR271W	biological_process	molecular_function	cytoplasm*	Hypothetical ORF	0.858		0.721	0.7895
YDL171C_01	GLT1	YDL171C	glutamate biosynthetic process	glutamate synthase (NADH) activity	mitochondrion*	glutamate synthase (NADH)	0.685	0.893		0.789	0.795	0.844	0.535	0.724667
YPR186C_01	PZF1	YPR186C	transcription initiation from RNA polymerase III promoter	RNA polymerase III transcription factor activity	transcription factor complex	transcription factor IIIA (putative)	0.789			0.789		0.061		0.061
YCR012W_01	PGK1	YCR012W	glycolysis*	phosphoglycerate kinase activity	cytoplasm*	3-phosphoglycerate kinase	0.756	0.759	0.85	0.788333	0.807	0.696	0.703	0.735333
YEL076WC01	YEL075W-A_ORF	YEL075W-A				Hypothetical ORF	0.735	0.833	0.797	0.788333	0.477	0.972		0.7245
YBOX_TIL1000128	SCW4	YGR279C	conjugation with cellular fusion	glucosidase activity	chitin- and beta-glucan-containing cell wall	S000003511	0.788			0.788	0.947	0.962		0.9545
YKL139W_01	CTK1	YKL139W	telomere maintenance*	cyclin-dependent protein kinase activity	nucleus*	kinase subunit of RNA polymerase II carboxy-terminal domain kinase I			0.788	0.788		0.827		0.827
YHR056C_01	RSC30	YHR056C	RNA elongation from RNA polymerase II promoter*	DNA binding*	RSC complex	RSC complex component			0.788	0.788	0.815	0.242		0.5285
YIR007W_01	YIR007W_ORF	YIR007W	biological_process	molecular_function	cytoplasm	Hypothetical ORF			0.788	0.788	0.378			0.378
YBOX_TIL1000119	YMR31	YFR049W	translation	structural constituent of ribosome	mitochondrion*	S000001945	0.788			0.788
YLR313C_01	SPH1	YLR313C	pseudohyphal growth*	cytoskeletal regulatory protein binding	bud neck*	Spa2p homolog			0.788	0.788
YPL128C_01	TBF1	YPL128C	loss of chromatin silencing	DNA binding*	nucleus*	TTAGGG repeat binding factor	0.639		0.935	0.787		0.903		0.903
YBOX_AAA1000108	ADE8	YDR408C	'de novo' IMP biosynthetic process*	phosphoribosylglycinamide formyltransferase activity	cytoplasm*	S000002816			0.787	0.787		0.72		0.72
YBOX_JXN1000037	NCB2	YDR397C	positive regulation of transcription from RNA polymerase II promoter*	transcription coactivator activity*	nucleus	S000002805			0.787	0.787	0.749	0.314		0.5315
YNR074C_01	AIF1	YNR074C	response to singlet oxygen*	oxidoreductase activity, acting on NADH or NADPH, disulfide as acceptor	nucleus*	putative reductase			0.787	0.787
YDR500C_01	RPL37B	YDR500C	translation	structural constituent of ribosome	cytosolic large ribosomal subunit (sensu Eukaryota)	ribosomal protein L37B (L43) (YL35)	0.661	0.82	0.88	0.787	0.844	0.447	0.559	0.616667
YBOX_LTR1000023	YJLWTAU2_LTR	YJLWTAU2				S000007037	0.776	0.765	0.819	0.786667	0.597	0.915		0.756
YOR082C_01	YOR082C_ORF	YOR082C				Hypothetical ORF	0.723		0.85	0.7865		0.797		0.797
YAR060C_01	YAR060C_ORF	YAR060C				Hypothetical ORF	0.956		0.617	0.7865			0.516	0.516
YNL286W_01	CUS2	YNL286W	nuclear mRNA splicing, via spliceosome	RNA binding	snRNP U2	Protein that binds to U2 snRNA and Prp11p, may be involved in U2 snRNA folding; contains two RNA recognition motifs (RRMs)	0.894		0.679	0.7865
YER104W_01	RTT105	YER104W	negative regulation of DNA transposition	molecular_function	cytoplasm*	same phenotype as RTT101, 102, 103, 104	0.68	0.855	0.824	0.786333	0.55	0.226	0.359	0.378333
YBOX_INT1000223	UBC12	YLR306W	protein neddylation	NEDD8 conjugating enzyme activity	cellular_component	S000004297	0.786			0.786	0.945		0.656	0.8005
YBOX_JXN1000005	GPI15	YNL038W	GPI anchor biosynthetic process	UDP-glycosyltransferase activity	glycosylphosphatidylinositol-N-acetylglucosaminyltransferase (GPI-GnT) complex	S000004983			0.786	0.786	0.464	0.177		0.3205
YOL063C_01	CRT10	YOL063C	response to DNA damage stimulus*	molecular_function	cellular_component	MMS1 Related			0.785	0.785		0.919		0.919
YPR021C_01	AGC1	YPR021C	aspartate transport*	L-glutamate transporter activity*	mitochondrion*	Aspartate-glutamate transporter			0.785	0.785	0.639			0.639
YBOX_OCH1000043	YEL073C_OCH__ORF	YEL073C	biological_process	molecular_function	cellular_component	S000000799	0.661		0.909	0.785	0.604			0.604
YBOX_INT1000185	RPL17B	YJL177W	translation	structural constituent of ribosome	cytosolic large ribosomal subunit (sensu Eukaryota)	S000003713	0.85		0.72	0.785
YHR059W_01	FYV4	YHR059W	telomere maintenance	molecular_function	mitochondrion	Protein of unknown function, required for survival upon exposure to K1 killer toxin			0.784	0.784	0.421	0.02		0.2205
YNL134C_01	YNL134C_ORF	YNL134C	biological_process	alcohol dehydrogenase (NADP+) activity	cytoplasm*	0	0.756	0.793	0.803	0.784		0.553		0.553
YLR397C_01	AFG2	YLR397C	response to drug	ATPase activity	intracellular	similar to the CDC48 gene product	0.891	0.789	0.671	0.783667	0.708	0.773		0.7405
YCL010C_01	SGF29	YCL010C	histone acetylation	molecular_function	SAGA complex	Probable 29kKDa Subunit of SAGA histone acetyltransferase complex	0.788		0.779	0.7835		0.537		0.537
YMR269W_01	YMR269W_ORF	YMR269W	biological_process	molecular_function	nucleolus*	protein possibly involved in protein synthesis	0.836		0.731	0.7835			0.633	0.633
YBR032W_01	YBR032W_ORF	YBR032W				Hypothetical ORF	0.616		0.951	0.7835
YOR097C_01	YOR097C_ORF	YOR097C	biological_process	molecular_function	cellular_component	Hypothetical ORF			0.783	0.783		0.837	0.829	0.833
YLR352W_01	YLR352W_ORF	YLR352W	biological_process	molecular_function	cellular_component	Hypothetical ORF			0.783	0.783
YNL185C_01	MRPL19	YNL185C	translation	structural constituent of ribosome	mitochondrion*	Mitochondrial ribosomal protein of the large subunit	0.845		0.72	0.7825	0.718	0.643		0.6805
YBOX_OCH1000122	YAR064W_OCH_DS100_ORF	YAR064W	biological_process	molecular_function	cellular_component	S000000089	0.633		0.932	0.7825
YMR156C_01	TPP1	YMR156C	DNA repair	polynucleotide 3'-phosphatase activity	cellular_component	DNA 3' phosphatase	0.806		0.758	0.782	0.867		0.81	0.8385
YPR001W_01	CIT3	YPR001W	tricarboxylic acid cycle*	citrate (Si)-synthase activity	mitochondrion*	citrate synthase	0.782			0.782	0.863	0.43	0.45	0.581
YOR006C_01	YOR006C_ORF	YOR006C	biological_process	molecular_function	cytoplasm*	Hypothetical ORF	0.782			0.782	0.424	0.504		0.464
YIL172C_01	YIL172C_ORF	YIL172C	biological_process	glucosidase activity	cytoplasm	Hypothetical ORF			0.782	0.782
YNL299W_01	TRF5	YNL299W	mitotic sister chromatid cohesion*	polynucleotide adenylyltransferase activity*	nucleus*	DNA polymerase sigma	0.861		0.702	0.7815	0.02	0.464		0.242
YKR049C_01	FMP46	YKR049C	biological_process	oxidoreductase activity	mitochondrion	The authentic, non-tagged protein was localized to the mitochondria	0.677		0.885	0.781	0.697	0.813	0.843	0.784333
YDR222W_01	YDR222W_ORF	YDR222W	biological_process	molecular_function	cytoplasm	Protein of unknown function; green fluorescent protein (GFP)-fusion protein localizes to the cytoplasm in a punctate pattern			0.781	0.781	0.349	0.832		0.5905
YHR038W_01	RRF1	YHR038W	translation	translation termination factor activity	mitochondrion	mitochondrial ribosome recycling factor			0.781	0.781		0.514		0.514
YEL047C_01	YEL047C_ORF	YEL047C	metabolic process	fumarate reductase (NADH) activity	mitochondrion*	Fumurate ReDuctase Soluble	0.832		0.729	0.7805	0.923	0.363	0.201	0.495667
YJR010W_01	MET3	YJR010W	methionine metabolic process*	sulfate adenylyltransferase (ATP) activity	cytoplasm*	ATP sulfurylase	0.749		0.812	0.7805
YOL061W_01	PRS5	YOL061W	telomere maintenance*	ribose phosphate diphosphokinase activity	cytoplasm	phosphoribosylpyrophosphate synthetase (ribose-phosphate pyrophosphokinase)	0.765	0.768	0.808	0.780333	0.91	0.6	0.179	0.563
YBOX_TIL1000109	CWC2	YDL209C	nuclear mRNA splicing, via spliceosome	molecular_function	spliceosome	S000002368	0.78			0.78		0.683	0.677	0.68
YKL097C_01	YKL097C_ORF	YKL097C				Hypothetical ORF	0.626	0.892	0.822	0.78	0.738		0.547	0.6425
YMR198W_01	CIK1	YMR198W	meiosis*	microtubule motor activity	spindle pole body*	Kar3-binding protein	0.832		0.728	0.78	0.59	0.603		0.5965
YDR290W_01	YDR290W_ORF	YDR290W				HU sensitive mutant.			0.78	0.78
YPR127W_01	YPR127W_ORF	YPR127W	biological_process	molecular_function	cytoplasm*	Hypothetical ORF	0.914		0.644	0.779		0.835	0.462	0.6485
YJL118W_01	YJL118W_ORF	YJL118W	biological_process	molecular_function	ribosome	Hypothetical ORF			0.779	0.779	0.107			0.107
YHR140W_01	YHR140W_ORF	YHR140W	biological_process	molecular_function	integral to membrane	Hypothetical ORF			0.779	0.779
YJR156C_01	THI11	YJR156C	thiamin biosynthetic process	protein binding	cellular_component	thiamine biosynthetic enzyme	0.728		0.83	0.779	0.768			0.768
YBOX_TIL1000291	CSF1	YLR087C	fermentation	molecular_function	mitochondrion	S000004077	0.701		0.857	0.779	0.12			0.12
YPL001W_01	HAT1	YPL001W	chromatin silencing at telomere*	histone binding*	cytoplasm*	histone acetyltransferase	0.695	0.862		0.7785	0.777	0.294		0.5355
YBOX_JXN1000076	IMD4	YML056C	biological_process	IMP dehydrogenase activity	cytoplasm	S000004520	0.619	0.894	0.822	0.778333	0.795			0.795
YPR043W_01	RPL43A	YPR043W	translation	structural constituent of ribosome	cytosolic large ribosomal subunit (sensu Eukaryota)	ribosomal protein L43A	0.71	0.801	0.824	0.778333	0.862	0.27	0.492	0.541333
YPL011C_01	TAF3	YPL011C	transcription initiation from RNA polymerase II promoter*	general RNA polymerase II transcription factor activity	transcription factor TFIID complex	TAF(II) complex component	0.876	0.844	0.615	0.778333	0.382	0.634		0.508
YER146W_01	LSM5	YER146W	nuclear mRNA splicing, via spliceosome*	RNA binding*	nucleolus*	snRNP protein	0.751	0.814	0.769	0.778	0.915		0.736	0.8255
YBOX_INT1000075	COB	Q0105	aerobic respiration*	ubiquinol-cytochrome-c reductase activity	mitochondrion*	--	0.765		0.791	0.778	0.82	0.788		0.804
YAR029W_01	YAR029W_ORF	YAR029W	biological_process	molecular_function	cytoplasm	Member of DUP240 gene family but contains no transmembrane domains; green fluorescent protein (GFP)-fusion protein localizes to the cytoplasm in a punctate pattern	0.743		0.813	0.778		0.77		0.77
YMR294WA01	YMR294W-A_ORF	YMR294W-A				Hypothetical ORF			0.778	0.778		0.757		0.757
YPL250C_01	ICY2	YPL250C	biological_process	molecular_function	cellular_component	Protein that interacts with the cytoskeleton and is involved in chromatin organization and nuclear transport, interacts genetically with TCP1 and ICY1	0.778			0.778		0.618		0.618
YGL124C_01	MON1	YGL124C	protein targeting to vacuole*	molecular_function	cytosol*	Protein required for fusion of cvt-vesicles and autophagosomes with the vacuole; associates, as a complex with Ccz1p, with a perivacuolar compartment; potential Cdc28p substrate	0.898		0.658	0.778	0.714	0.238		0.476
YJL096W_01	MRPL49	YJL096W	translation	structural constituent of ribosome	mitochondrion*	Mitochondrial ribosomal protein of the large subunit	0.93	0.566	0.837	0.777667	0.97	0.618	0.66	0.749333
YBOX_OCH1000225	RPL41A	YDL184C	translation	structural constituent of ribosome	cytosolic large ribosomal subunit (sensu Eukaryota)	S000002343	0.705	0.813	0.815	0.777667	0.795	0.89	0.404	0.696333
YBOX_IGX1000038						#N/A		0.938	0.617	0.7775
YNR029C_01	YNR029C_ORF	YNR029C	biological_process	molecular_function	cytoplasm	Hypothetical ORF		0.779	0.775	0.777		0.523		0.523
YBR195C_01	MSI1	YBR195C	DNA repair*	transcription regulator activity	chromatin assembly complex*	chromatin assembly factor-I (CAF-I) p50 subunit|negative regulator of ras-mediated cAMP induction|similar to GTP-binding protein beta subunit			0.777	0.777
YDL008W_01	APC11	YDL008W	mitotic sister chromatid segregation*	protein binding*	anaphase-promoting complex	anaphase promoting complex (APC) subunit	0.715		0.838	0.7765		0.279		0.279
YGL069C_01	YGL069C_ORF	YGL069C				Small hydrophobic protein	0.86		0.692	0.776		0.749		0.749
YKR072C_01	SIS2	YKR072C	G1/S transition of mitotic cell cycle*	phosphopantothenoylcysteine decarboxylase activity*	cytoplasm*	Involved in cell cycle control and ion homeostasis		0.943	0.609	0.776	0.662	0.677		0.6695
YKL138CA_01	HSK3	YKL138C-A	mitotic spindle organization and biogenesis in nucleus*	protein binding	spindle*	Helper of Ask1			0.776	0.776		0.082		0.082
YDR461W_01	MFA1	YDR461W	pheromone-dependent signal transduction during conjugation with cellular fusion	mating pheromone activity	soluble fraction*	a-factor mating pheromone precursor	0.738	0.872	0.717	0.775667	0.852	0.546		0.699
YLR439W_01	MRPL4	YLR439W	translation	structural constituent of ribosome	mitochondrion*	Mitochondrial ribosomal protein of the large subunit	0.975		0.576	0.7755	0.443	0.59	0.846	0.626333
YDL173W_01	YDL173W_ORF	YDL173W	biological_process	molecular_function	cytoplasm	Hypothetical ORF	0.813	0.751	0.762	0.775333	0.69	0.776		0.733
YER119C_01	AVT6	YER119C	amino acid transport*	transporter activity*	membrane of vacuole with cell cycle-correlated morphology*	Asp, Glu transporter			0.775	0.775	0.382	0.841		0.6115
YBOX_RRN1000005	NTS1-2	NTS1-2				S000029714	0.775			0.775		0.834	0.379	0.6065
YDL098C_01	SNU23	YDL098C	nuclear mRNA splicing, via spliceosome	RNA splicing factor activity, transesterification mechanism	U4/U6 x U5 tri-snRNP complex	RNA binding zinc finger protein (putative)			0.775	0.775		0.568		0.568
YMR173WA01	YMR173W-A_ORF	YMR173W-A				Hypothetical ORF	0.754	0.739	0.832	0.775	0.893	0.443	0.275	0.537
YBOX_IGR1000115						#N/A			0.774	0.774	0.691	0.859		0.775
YLR168C_01	YLR168C_ORF	YLR168C	biological_process	molecular_function	mitochondrion	possibly involved in intramitochondrial sorting	0.774			0.774	0.607	0.745	0.74	0.697333
YPL206C_01	YPL206C_ORF	YPL206C	glycerophospholipid catabolic process	glycerophosphodiester phosphodiesterase activity	cytoplasm*	Endoplasmic reticulum protein of unknown function			0.774	0.774		0.357	0.869	0.613
YDR070C_01	YDR070C_ORF	YDR070C	biological_process	molecular_function	mitochondrion	The authentic, non-tagged protein was localized to the mitochondria			0.774	0.774		0.573	0.462	0.5175
YML057CA_01	YML057C-A_ORF	YML057C-A				Hypothetical ORF	0.734		0.814	0.774	0.089	0.699		0.394
YDL109C_01	YDL109C_ORF	YDL109C	lipid metabolic process	molecular_function	cellular_component	Hypothetical ORF	0.815		0.733	0.774		0.041		0.041
YBR224W_01	YBR224W_ORF	YBR224W				Hypothetical ORF			0.774	0.774
YGR019W_01	UGA1	YGR019W	nitrogen utilization	4-aminobutyrate transaminase activity	intracellular	gamma-aminobutyrate (GABA) transaminase (4-aminobutyrate aminotransferase)			0.774	0.774
YGR203W_01	YGR203W_ORF	YGR203W	biological_process	protein tyrosine phosphatase activity*	cytoplasm*	Probable protein tyrosine phosphatase of the CDC25-like phosphatase family, which includes Mih1p; potential ortholog S. pombe Ibp1 may regulate DNA replication			0.773	0.773		0.921		0.921
YDL202W_01	MRPL11	YDL202W	translation	structural constituent of ribosome	mitochondrion*	Mitochondrial ribosomal protein of the large subunit	0.776		0.77	0.773	0.404	0.853		0.6285
YDR477W_01	SNF1	YDR477W	protein amino acid phosphorylation*	AMP-activated protein kinase activity	cytoplasm*	serine/threonine kinase		0.773		0.773	0.045	0.609		0.327
YLR110C_01	CCW12	YLR110C	cell wall organization and biogenesis*	molecular_function	chitin- and beta-glucan-containing cell wall	cell wall mannoprotein	0.616	0.86	0.842	0.772667	0.951	0.757	0.503	0.737
YLR062C_01	BUD28	YLR062C				Open reading frame that almost entirely overlaps the verified gene RPL22A; diploid mutants display a weak budding pattern phenotype in a systematic assay	0.724	0.695	0.899	0.772667	0.55			0.55
YJL102W_01	MEF2	YJL102W	translational elongation	translation elongation factor activity	mitochondrion	mitochondrial elongation factor G-like protein	0.728		0.817	0.7725	0.571	0.43	0.88	0.627
YGR012W_01	YGR012W_ORF	YGR012W	biological_process	cysteine synthase activity	mitochondrion*	Hypothetical ORF	0.776		0.768	0.772			0.677	0.677
YBR272C_01	HSM3	YBR272C	mismatch repair	molecular_function	cytoplasm	MutS family (putative)	0.817		0.726	0.7715		0.928		0.928
YHR113W_01	YHR113W_ORF	YHR113W	proteolysis	aspartyl aminopeptidase activity	cytoplasm*	Hypothetical ORF	0.771			0.771		0.546		0.546
YJL142C_01	YJL142C_ORF	YJL142C				Hypothetical ORF	0.771			0.771	0.058	0.841		0.4495
YOL055C_01	THI20	YOL055C	thiamin biosynthetic process*	phosphomethylpyrimidine kinase activity*	cytosol	THI for thiamine metabolism. Transcribed in the presence of low level of thiamine (10-8M) and turned off in the presence of high level (10-6M) of thiamine. Under the positive control of THI2 and THI3.	0.771			0.771	0.331			0.331
YDR275W_01	BSC2	YDR275W	biological_process	molecular_function	lipid particle	Bypass of Stop Codon transcript encoded by this ORF shows a high level of stop codon bypass	0.771			0.771			0.201	0.201
YCR096C_01	HMRA2	YCR096C	biological_process	molecular_function	cellular_component	Silenced copy of A2, which encodes a protein of unknown function.	0.771			0.771
YJL108C_01	PRM10	YJL108C	conjugation with cellular fusion*	molecular_function	integral to membrane	Pheromone-regulated protein, predicted to have 5 transmembrane segments	0.771			0.771
YBOX_OCH1000002	SED1	YDR077W	cell wall organization and biogenesis*	structural constituent of cell wall	mitochondrion*	S000002484	0.863	0.787	0.663	0.771	0.837	0.823	0.665	0.775
YGR285C_01	ZUO1	YGR285C	protein folding*	unfolded protein binding	cytoplasm*	zuotin, Z-DNA binding protein (putative)		0.787	0.753	0.77	0.843			0.843
YPL245W_01	YPL245W_ORF	YPL245W	biological_process	molecular_function	cytoplasm*	Hypothetical ORF	0.77			0.77		0.656		0.656
YIL139C_01	REV7	YIL139C	DNA repair*	zeta DNA polymerase activity	mitochondrion*	DNA polymerase zeta (pol-zeta) subunit			0.77	0.77	0.492		0.404	0.448
YBOX_TAG1000018						#N/A	0.77			0.77
YJL018W_01	MPS3	YJL019W	mitotic sister chromatid cohesion*	molecular_function	integral to membrane*	nuclear envelope protein|Spindle pole body duplication		0.946	0.593	0.7695	0.174		0.359	0.2665
YNL135C_01	FPR1	YNL135C	establishment and/or maintenance of chromatin architecture*	peptidyl-prolyl cis-trans isomerase activity	cytoplasm*	peptidyl-prolyl cis-trans isomerase (PPIase)	0.743	0.853	0.712	0.769333	0.779	0.705	0.586	0.69
YDL181W_01	INH1	YDL181W	ATP synthesis coupled proton transport	enzyme inhibitor activity	mitochondrion*	ATPase inhibitor	0.903		0.635	0.769	0.661	0.787		0.724
YBOX_JXN1000117	VMA9	YCL005W-A	protein complex assembly*	ATPase activity, coupled to transmembrane movement of ions	vacuolar membrane*	S000028508	0.671	0.867		0.769	0.775	0.476		0.6255
YNL053W_01	MSG5	YNL053W	protein amino acid dephosphorylation*	prenylated protein tyrosine phosphatase activity	cytoplasm	protein tyrosine phosphatase			0.769	0.769	0.831	0.363		0.597
YDL241W_01	YDL241W_ORF	YDL241W	biological_process	molecular_function	cellular_component	Hypothetical ORF	0.728		0.81	0.769	0.578			0.578
YBOX_OCH1000051	NCS6	YGL211W	response to drug*	molecular_function	mitochondrion	S000003179	0.682		0.856	0.769	0.736	0.731	0.091	0.519333
YBOX_OCH1000041	HYP2	YEL034W	translational initiation	protein binding*	cytoplasm*	S000000760	0.728	0.784	0.793	0.768333	0.902	0.609	0.547	0.686
YNR059W_01	MNT4	YNR059W	protein amino acid O-linked glycosylation	alpha-1,3-mannosyltransferase activity	cellular_component	mannosyltransferase (putative)			0.768	0.768		0.856		0.856
YDR520C_01	YDR520C_ORF	YDR520C	biological_process	molecular_function	cytoplasm*	Hypothetical ORF			0.768	0.768	0.826			0.826
YGL204C_01	YGL204C_ORF	YGL204C				Hypothetical ORF			0.768	0.768	0.515	0.701		0.608
YDR296W_01	MHR1	YDR296W	mitochondrial genome maintenance	transcription regulator activity	nucleus*	Involved in mitochondrial homologous DNA recombination. Binds to activation domains of acidic activators. Presence in RNA pol II holoenzyme may help recruit an Ssn3-active form of the holoenzyme to target promoters.	0.768			0.768	0.473			0.473
YLR435W_01	TSR2	YLR435W	ribosome biogenesis and assembly*	molecular_function	cytoplasm*	Twenty S rRNA accumulation	0.768			0.768	0.566		0.359	0.4625
YFR036W_01	CDC26	YFR036W	mitotic sister chromatid segregation*	protein binding*	anaphase-promoting complex	Subunit of the Anaphase-Promoting Complex/Cyclosome (APC/C), which is a ubiquitin-protein ligase required for degradation of anaphase inhibitors, including mitotic cyclins, during the metaphase/anaphase transition	0.768			0.768	0.006	0.903		0.4545
YPL027W_01	SMA1	YPL027W	spore wall assembly (sensu Fungi)	molecular_function	cellular_component	Spore Membrane Assembly	0.72		0.816	0.768
YKL007W_01	CAP1	YKL007W	barbed-end actin filament capping	actin filament binding	actin cortical patch*	capping protein	0.766	0.775	0.762	0.767667	0.893	0.794	0.767	0.818
YBOX_AAA1000077	EFT1	YOR133W	translational elongation	translation elongation factor activity	ribosome	S000005659	0.658	0.859	0.786	0.767667	0.632	0.677	0.014	0.441
YBL029CA_01	YBL029C-A_ORF	YBL029C-A	biological_process	molecular_function	cellular_component	Protein of unknown function; green fluorescent protein (GFP)-fusion protein localizes to the cell periphery; has potential orthologs in Saccharomyces species and in Yarrowia lipolytica	0.658	0.877		0.7675		0.716		0.716
YJR049C_01	UTR1	YJR049C	iron ion homeostasis*	NADH kinase activity*	cytoplasm*	associated with ferric reductase		0.868	0.667	0.7675	0.721	0.514	0.547	0.594
YDL170W_01	UGA3	YDL170W	regulation of transcription from RNA polymerase II promoter*	transcription factor activity*	nucleus	zinc finger transcription factor of the Zn(2)-Cys(6) binuclear cluster domain type			0.767	0.767			0.958	0.958
YDR379CA_01	YDR379C-A_ORF	YDR379C-A	biological_process	molecular_function	mitochondrion	Hypothetical ORF identified by homology. See FEBS Letters [2000] 487:31-36.	0.663	0.871		0.767	0.515	0.759		0.637
YBOX_ONO1000060	YJL077W-B_ONO_ORF	YJL077W-B	biological_process	molecular_function	cellular_component	S000028662			0.767	0.767		0.135		0.135
YGL247W_01	BRR6	YGL247W	mRNA export from nucleus*	molecular_function	nuclear envelope	nuclear envelope protein			0.767	0.767
YLR306W_01	UBC12	YLR306W	protein neddylation	NEDD8 conjugating enzyme activity	cellular_component	ubiquitin-conjugating enzyme			0.767	0.767
YMR229C_01	RRP5	YMR229C	ribosome biogenesis and assembly*	RNA binding*	nucleolus*	U3 snoRNP protein	0.858	0.669	0.771	0.766	0.731	0.875		0.803
YDR116C_01	MRPL1	YDR116C	translation*	structural constituent of ribosome	mitochondrion*	Mitochondrial ribosomal protein of the large subunit	0.766			0.766	0.86	0.776	0.722	0.786
YBR008C_01	FLR1	YBR008C	response to toxin	multidrug transporter activity	integral to plasma membrane	major facilitator transporter			0.766	0.766		0.757		0.757
YBOX_OCH1000118	RPL43A	YPR043W	translation	structural constituent of ribosome	cytosolic large ribosomal subunit (sensu Eukaryota)	S000006247	0.786	0.849	0.663	0.766	0.835	0.679	0.336	0.616667
YDL110C_01	TMA17	YDL110C	biological_process	molecular_function	cytoplasm*	Hypothetical ORF	0.766			0.766		0.565		0.565
YOL008W_01	COQ10	YOL008W	cellular respiration	ubiquinone binding	mitochondrion*	Hypothetical ORF	0.766			0.766		0.546		0.546
YGR202C_01	PCT1	YGR202C	phosphatidylcholine biosynthetic process*	choline-phosphate cytidylyltransferase activity	nucleus*	cholinephosphate cytidylyltransferase|phosphorylcholine transferase			0.766	0.766		0.343		0.343
YKL123W_01	YKL123W_ORF	YKL123W				Hypothetical ORF			0.766	0.766	0.241			0.241
YBOX_JXN1000030	SNC1	YAL030W	endocytosis*	v-SNARE activity	endosome*	S000000028	0.766			0.766		0.238		0.238
YJL203W_01	PRP21	YJL203W	nuclear mRNA splicing, via spliceosome	RNA binding	snRNP U2	RNA splicing factor	0.809		0.723	0.766
YBOX_INT1000134	LSB3	YFR024C-A	actin filament organization	molecular_function	cytoplasm*	S000002968			0.766	0.766
YBOX_INT1000132	RPL22B	YFL034C-A	translation	structural constituent of ribosome	cytosolic large ribosomal subunit (sensu Eukaryota)	S000006436	0.637	0.856	0.804	0.765667	0.837	0.741		0.789
YKL165CA_01	YKL165C-A_ORF	YKL165C-A				Hypothetical ORF identified by homology. See FEBS Letters [2000] 487:31-36.	0.731	0.8		0.7655
YKL215C_01	YKL215C_ORF	YKL215C	biological_process	molecular_function	cytoplasm	Hypothetical ORF	0.888	0.447	0.96	0.765	0.965	0.853	0.773	0.863667
YOR207C_01	RET1	YOR207C	transcription from RNA polymerase III promoter	DNA-directed RNA polymerase activity	DNA-directed RNA polymerase III complex	second-largest subunit of RNA polymerase III	0.731		0.799	0.765	0.753			0.753
YDR542W_01	YDR542W_ORF	YDR542W	biological_process	molecular_function	cellular_component	Hypothetical ORF	0.619		0.911	0.765		0.735		0.735
YBOX_OCH1000136	HTA1	YDR225W	DNA repair*	DNA binding	nuclear nucleosome	S000002633	0.764	0.721	0.81	0.765	0.877	0.859	0.359	0.698333
YBOX_JXN1000036	MCM21	YDR318W	chromosome segregation	protein binding	condensed nuclear chromosome kinetochore*	S000002726			0.765	0.765	0.436			0.436
YLR227C_01	ADY4	YLR227C	sporulation	structural molecule activity	spindle pole body	Component of the meiotic outer plaque, a membrane-organizing center that assembles on the cytoplasmic face of the spindle pole body during meiosis II and triggers the formation of the prospore membrane			0.765	0.765
YBOX_IGX1000037						#N/A		0.845	0.685	0.765
YKL069W_01	YKL069W_ORF	YKL069W	biological_process	molecular_function	cytoplasm*	Hypothetical ORF	0.71	0.889	0.695	0.764667	0.238	0.737		0.4875
YPL144W_01	YPL144W_ORF	YPL144W	telomere maintenance	molecular_function	cytoplasm	Hypothetical ORF	0.594		0.935	0.7645	0.803		0.492	0.6475
YBOX_JXN1000101	EPT1	YHR123W	phosphatidylethanolamine biosynthetic process	ethanolaminephosphotransferase activity	endoplasmic reticulum	S000001165			0.764	0.764		0.801		0.801
YOL142W_01	RRP40	YOL142W	35S primary transcript processing*	RNA binding*	nuclear exosome (RNase complex)*	3' -> 5' exoribonuclease	0.754		0.774	0.764	0.429	0.939		0.684
YPL152W_01	RRD2	YPL152W	response to osmotic stress*	protein phosphatase type 2A regulator activity	cytosol*	Resistant to Rapamycin Deletion 2			0.764	0.764			0.576	0.576
YDR391C_01	YDR391C_ORF	YDR391C	biological_process	molecular_function	cytoplasm*	Hypothetical ORF	0.823		0.705	0.764		0.568		0.568
YFR055W_01	YFR055W_ORF	YFR055W	sulfur metabolic process*	cystathionine beta-lyase activity	cellular_component	Hypothetical ORF	0.735	0.851	0.706	0.764
YMR150C_01	IMP1	YMR150C	mitochondrial protein processing	peptidase activity*	mitochondrion*	inner membrane protease	0.893	0.507	0.891	0.763667	0.952	0.716	0.761	0.809667
YGL108C_01	YGL108C_ORF	YGL108C	biological_process	molecular_function	cellular_component	Protein of unknown function; green fluorescent protein (GFP)-fusion protein localizes to the cell periphery	0.768		0.759	0.7635		0.859		0.859
YDR414C_01	ERD1	YDR414C	protein amino acid glycosylation*	molecular_function	membrane	Predicted membrane protein required for the retention of lumenal endoplasmic reticulum proteins; mutants secrete the endogenous ER protein, BiP (Kar2p)	0.897		0.63	0.7635	0.718	0.881	0.091	0.563333
YPR044C_01	OPI11	YPR044C				Hypothetical ORF		0.663	0.864	0.7635	0.702	0.322		0.512
YJR113C_01	RSM7	YJR113C	translation	structural constituent of ribosome	mitochondrion*	mitochondrial ribosome small subunit component	0.894	0.662	0.734	0.763333	0.601	0.438	0.523	0.520667
YBOX_INT1000035	CDC21	YOR074C	DNA-dependent DNA replication*	thymidylate synthase activity	nucleus	S000005600	0.469	0.932	0.889	0.763333	0.236	0.72		0.478
YGL242C_01	YGL242C_ORF	YGL242C	biological_process	molecular_function	cellular_component	Hypothetical ORF	0.903		0.623	0.763	0.942	0.336	0.547	0.608333
YMR122WA_01	YMR122W-A_ORF	YMR122W-A	biological_process	molecular_function	cytoplasm*	Hypothetical ORF	0.641	0.885		0.763	0.705	0.331	0.179	0.405
YPL241C_01	CIN2	YPL241C	microtubule-based process	molecular_function	cellular_component	tubulin folding cofactor C	0.763			0.763		0.343		0.343
YOL046C_01	YOL046C_ORF	YOL046C				Hypothetical ORF	0.762			0.762		0.918		0.918
YBL008W_01	HIR1	YBL008W	regulation of transcription from RNA polymerase II promoter*	transcription corepressor activity	nucleus*	contains nuclear targeting signal|repressor protein (putative)|similar to Tup1p and mammalian retinal transducin	0.79		0.734	0.762		0.871		0.871
YBOX_OCH1000259	YCR108C_OCH__ORF	YCR108C	biological_process	molecular_function	cellular_component	S000028536	0.762			0.762	0.909	0.917	0.201	0.675667
YCL006C_01						#N/A	0.626		0.898	0.762		0.649		0.649
YBOX_TIL1000084	PXR1	YGR280C	ribosome biogenesis and assembly*	molecular_function	nucleolus	S000003512			0.762	0.762	0.58	0.479	0.477	0.512
YBR113W_01	YBR113W_ORF	YBR113W				Hypothetical ORF	0.911		0.613	0.762			0.201	0.201
YGR160W_01	YGR160W_ORF	YGR160W				Hypothetical ORF			0.762	0.762		0.016		0.016
YML088W_01	UFO1	YML088W	ubiquitin-dependent protein catabolic process*	protein binding*	cytoplasm*	F-box protein	0.762			0.762
YOR182C_01	RPS30B	YOR182C	translation*	structural constituent of ribosome	cytosolic small ribosomal subunit (sensu Eukaryota)	ribosomal protein S30B	0.707	0.801	0.777	0.761667	0.885	0.585	0.535	0.668333
YDR439W_01	LRS4	YDR439W	chromatin silencing at rDNA*	molecular_function	nucleus*	Loss of rDNA silencing	0.853		0.67	0.7615
YBOX_IGX1000034						#N/A	0.895	0.914	0.474	0.761	0.867	0.867	0.665	0.799667
YEL076C_01	YEL076C_ORF	YEL076C	biological_process	molecular_function	cellular_component	Hypothetical ORF	0.668	0.835	0.78	0.761	0.483	0.667		0.575
YGL094C_01	PAN2	YGL094C	postreplication repair*	poly(A)-specific ribonuclease activity	cytoplasm*	poly(A) ribonuclease 135 kDa subunit	0.903		0.619	0.761		0.581		0.581
YBOX_TIL1000252	TOM1	YDR457W	regulation of cell size*	ubiquitin-protein ligase activity	nucleus*	S000002865	0.856	0.779	0.647	0.760667	0.921	0.856	0.619	0.798667
YBOX_AAA1000079	YOR205C_AAA_24_NCR	YOR205C	biological_process	molecular_function	mitochondrion	S000005731	0.551		0.97	0.7605	0.869	0.951		0.91
YBOX_TRN1000044	TE(CUC)D_TRNA	TE(CUC)D				S000006546	0.583		0.938	0.7605	0.978	0.949	0.777	0.901333
YEL059CA01	SOM1	YEL059C-A	proteolysis	molecular_function	mitochondrial inner membrane*	high copy suppressor of imp1 mutation, may be required for the function of the Imp1 peptidase and/or the protein sorting machinery	0.572		0.949	0.7605	0.695	0.937		0.816
YNR031C_01	SSK2	YNR031C	protein amino acid phosphorylation*	MAP kinase kinase kinase activity	cytosol*	MAP kinase kinase kinase|activator of Pbs2p	0.641		0.88	0.7605	0.339			0.339
YNL259C_01	ATX1	YNL259C	response to oxidative stress*	copper chaperone activity	cytosol	copper binding homeostasis protein (putative)	0.746	0.832	0.702	0.76	0.702	0.713		0.7075
YBOX_AAA1000024	VPS1	YKR001C	protein targeting to vacuole*	GTPase activity	cytoplasm*	S000001709			0.76	0.76
YBR051W_01	YBR051W_ORF	YBR051W				Hypothetical ORF			0.76	0.76
YPR169W_01	JIP5	YPR169W	protein monoubiquitination	molecular_function	nucleus*	Jumonji Interacting Protein	0.837		0.682	0.7595	0.54	0.745		0.6425
YCL016C_01	DCC1	YCL016C	telomere maintenance*	molecular_function	DNA replication factor C complex	Defective in sister Chromatid Cohesion	0.732		0.787	0.7595
YBOX_ONO1000019	YCR075W-A_ONO_ORF	YCR075W-A	biological_process	molecular_function	cellular_component	S000028519	0.759			0.759	0.942	0.957	0.535	0.811333
YBOX_TIL1000059	SUN4	YNL066W	mitochondrion organization and biogenesis	glucosidase activity	chitin- and beta-glucan-containing cell wall*	S000005010	0.759			0.759	0.729	0.883		0.806
YMR180C_01	CTL1	YMR180C	RNA processing	polynucleotide 5'-phosphatase activity	cytoplasm*	RNA triphosphatase	0.778		0.74	0.759	0.525	0.857		0.691
YPR131C_01	NAT3	YPR131C	telomere maintenance*	peptide alpha-N-acetyltransferase activity	cytoplasm*	N-terminal acetyltransferase	0.925		0.593	0.759	0.214	0.417		0.3155
YBOX_IGR1000089						#N/A			0.759	0.759	0.238			0.238
YKR030W_01	GMH1	YKR030W	transport	molecular_function	integral to Golgi membrane	Golgi membrane protein of unknown function, interacts with Gea1p and Gea2p; required for localization of Gea2p; computational analysis suggests a possible role in either cell wall synthesis or protein-vacuolar targeting	0.759			0.759		0.089		0.089
YJL031C_01	BET4	YJL031C	protein amino acid geranylgeranylation	Rab-protein geranylgeranyltransferase activity	Rab-protein geranylgeranyltransferase complex	geranylgeranyltransferase type II alpha subunit (PGGTase-II, alpha subunit)	0.759			0.759
YPR016WA_01	YPR016W-A_ORF	YPR016W-A				Hypothetical ORF identified by homology. See FEBS Letters [2000] 487:31-36.	0.759			0.759
YGL085W_01	YGL085W_ORF	YGL085W	biological_process	molecular_function	mitochondrion	Hypothetical ORF	0.682		0.835	0.7585	0.797			0.797
YLR247C_01	YLR247C_ORF	YLR247C	biological_process	molecular_function	nucleus*	Hypothetical ORF		0.904	0.613	0.7585	0.258			0.258
YBOX_OCH1000152	RPL42B	YHR141C	translation	structural constituent of ribosome	cytosolic large ribosomal subunit (sensu Eukaryota)	S000001183	0.682	0.799	0.794	0.758333	0.81	0.891	0.134	0.611667
YOL123W_01	HRP1	YOL123W	mRNA cleavage*	RNA binding	cytoplasm*	cleavage and polyadenylation factor CF I component involved in pre-mRNA 3'-end processing	0.788	0.781	0.706	0.758333	0.865	0.667	0.653	0.728333
YBOX_OCH1000049	RPS26A	YGL189C	translation	structural constituent of ribosome	cytosolic small ribosomal subunit (sensu Eukaryota)	S000003157	0.65	0.86	0.765	0.758333	0.746	0.546	0.523	0.605
YHR103W_01	SBE22	YHR103W	cell wall organization and biogenesis	molecular_function	cytoplasm	functionally redundant and similar in structure to SBE2	0.782		0.734	0.758	0.862	0.762	0.404	0.676
YOR384W_01	FRE5	YOR384W	biological_process	ferric-chelate reductase activity	mitochondrion	Putative ferric reductase with similarity to Fre2p; expression induced by low iron levels	0.746		0.77	0.758	0.822	0.202		0.512
YBOX_JXN1000051	ERV1	YGR029W	response to oxidative stress*	thiol oxidase activity*	mitochondrion*	S000003261	0.776		0.74	0.758	0.177			0.177
YBOX_TAG1000021						#N/A	0.758			0.758
YKL044W_01	YKL044W_ORF	YKL044W				Hypothetical ORF	0.527	0.91	0.836	0.757667	0.639	0.747		0.693
YNL006W_01	LST8	YNL006W	transport*	protein binding*	Golgi membrane*	Required for amino acid permease transport from the Golgi to the cell surface	0.598		0.917	0.7575		0.696		0.696
YPL071C_01	YPL071C_ORF	YPL071C	biological_process	molecular_function	cytoplasm*	Hypothetical ORF	0.774		0.74	0.757		0.911		0.911
YML116WA_01	YML116W-A_ORF	YML116W-A				Hypothetical ORF	0.801	0.655	0.815	0.757	0.858	0.923		0.8905
YBOX_AAA1000109	ATG8	YBL078C	protein targeting to vacuole*	microtubule binding	pre-autophagosomal structure*	S000000174	0.734	0.777	0.76	0.757	0.885			0.885
YHR207C_01	SET5	YHR207C	biological_process	molecular_function	cytoplasm*	0	0.757			0.757	0.433	0.873		0.653
YBOX_AAA1000070	RPS15	YOL040C	translation*	structural constituent of ribosome	cytosolic small ribosomal subunit (sensu Eukaryota)	S000005400	0.79		0.723	0.7565		0.819		0.819
YOR020C_01	HSP10	YOR020C	protein folding	unfolded protein binding	mitochondrion*	heat shock protein 10	0.685	0.828		0.7565	0.616	0.216		0.416
YJR006W_01	HYS2	YJR006W	nucleotide-excision repair*	delta DNA polymerase activity*	delta DNA polymerase complex	DNA polymerase delta 55 kDa subunit	0.645		0.867	0.756	0.797		0.784	0.7905
YBR265W_01	TSC10	YBR265W	sphingolipid biosynthetic process*	oxidoreductase activity, acting on NADH or NADPH	cytoplasm*	3-ketosphinganine reductase	0.591		0.921	0.756	0.797	0.664		0.7305
YBR217W_01	ATG12	YBR217W	protein targeting to vacuole*	protein tag	membrane fraction	autophagy			0.756	0.756	0.903	0.234	0.81	0.649
YOR249C_01	APC5	YOR249C	mitotic sister chromatid segregation*	protein binding*	anaphase-promoting complex	anaphase promoting complex (APC) subunit	0.912		0.6	0.756			0.559	0.559
YML071C_01	COG8	YML071C	intra-Golgi vesicle-mediated transport	molecular_function	Golgi transport complex	Conserved Oligomeric Golgi complex 8 dependent on RIC1	0.756			0.756		0.458		0.458
YDL199C_01	YDL199C_ORF	YDL199C	biological_process	molecular_function	cellular_component	Hypothetical ORF	0.959		0.552	0.7555			0.843	0.843
YBOX_ONO1000008	YBL101W-C_ONO_ORF	YBL101W-C				--	0.872		0.639	0.7555
YDL177C_01	YDL177C_ORF	YDL177C	biological_process	molecular_function	cellular_component	Hypothetical ORF	0.751		0.759	0.755	0.691	0.943		0.817
YBOX_TIL1000086	PXR1	YGR280C	ribosome biogenesis and assembly*	molecular_function	nucleolus	S000003512			0.755	0.755
YER120W_01	SCS2	YER120W	chromatin silencing at telomere*	protein binding	endoplasmic reticulum*	Suppressor of Choline SynthesisLikely to be involved in regulating INO1 expression, suppressor of a dominant nuclear mutation that is inositol-dependent in the presence of choline	0.735	0.773	0.756	0.754667	0.723	0.426	0.117	0.422
YLR411W_01	CTR3	YLR411W	copper ion import	copper uptake transporter activity	integral to plasma membrane	copper transporter	0.661		0.848	0.7545			0.275	0.275
YLR049C_01	YLR049C_ORF	YLR049C	biological_process	molecular_function	cellular_component	Hypothetical ORF	0.695		0.813	0.754	0.912	0.733		0.8225
YLR157C_01	ASP3-2	YLR157C	asparagine catabolic process*	asparaginase activity	cell wall-bounded periplasmic space	nitrogen catabolite-regulated cell-wall L-asparaginase II	0.591	0.819	0.852	0.754	0.918	0.795	0.336	0.683
YBOX_TIL1000314	TUF1	YOR187W	translational elongation	GTPase activity*	mitochondrion*	S000005713	0.985	0.821	0.456	0.754	0.873	0.387	0.576	0.612
YDR539W_01	YDR539W_ORF	YDR539W	biological_process	molecular_function	cytoplasm	Hypothetical ORF	0.754			0.754		0.257		0.257
YHR187W_01	IKI1	YHR187W	regulation of transcription from RNA polymerase II promoter*	molecular_function	cytoplasm*	Subunit of the Elp4p-Iki1p-Elp6p-subcomplex of RNA polymerase II elongator complex, which is a histone acetyltransferase; iki1 mutations confer resistance to the K. lactis toxin zymocin	0.923		0.585	0.754	0.206			0.206
YOL157C_01	YOL157C_ORF	YOL157C	biological_process	molecular_function	cellular_component	Hypothetical ORF			0.754	0.754
YER072W_01	VTC1	YER072W	vacuole fusion, non-autophagic	molecular_function	intrinsic to vacuolar membrane	S. pombe Nrf1p homolog (97% identical in predicted amino acid sequence)	0.67	0.829	0.762	0.753667	0.746	0.651	0.42	0.605667
YDR312W_01	SSF2	YDR312W	ribosome biogenesis and assembly*	rRNA binding	nucleolus	high copy suppressor of G beta subunit temperature sensitive mutation	0.749	0.758		0.7535	0.913	0.221	0.684	0.606
YBOX_RRN1000013						#N/A	0.65	0.69	0.92	0.753333	0.391	0.919	0.379	0.563
YFL002C_01	SPB4	YFL002C	ribosome biogenesis and assembly*	ATP-dependent RNA helicase activity	nucleolus	ATP dependent RNA helicase	0.624	0.939	0.696	0.753	0.816	0.495		0.6555
YHR167W_01	THP2	YHR167W	telomere maintenance*	nucleic acid binding	THO complex	affects transcription elongation			0.753	0.753		0.651		0.651
YMR031C_01	YMR031C_ORF	YMR031C	biological_process	molecular_function	cytoplasm*	Protein of unknown function; green fluorescent protein (GFP)-fusion protein localizes to the cytoplasm in a punctate pattern	0.935		0.57	0.7525		0.87	0.85	0.86
YDR346C_01	SVF1	YDR346C	response to oxidative stress	molecular_function	cytoplasm*	Involved in the diauxic switch; function substituted by human Bcl-XL; involved in cell survival	0.778	0.804	0.675	0.752333	0.905	0.834	0.477	0.738667
YJR025C_01	BNA1	YJR025C	NAD biosynthetic process	3-hydroxyanthranilate 3,4-dioxygenase activity	cytoplasm	3-hydroxyanthranilic acid dioxygenase	0.794		0.71	0.752	0.869		0.547	0.708
YBOX_IGR1000056						#N/A			0.752	0.752		0.363		0.363
YBOX_IGR1000027						#N/A			0.752	0.752
YBOX_INT1000020	RPS9B	YBR189W	translation*	structural constituent of ribosome	cytosolic small ribosomal subunit (sensu Eukaryota)*	S000000393	0.749	0.883	0.623	0.751667	0.627	0.724		0.6755
YIL160C_01	POT1	YIL160C	fatty acid beta-oxidation	acetyl-CoA C-acyltransferase activity	peroxisomal matrix	3-oxoacyl CoA thiolase	0.587	0.912	0.756	0.751667	0.752	0.274		0.513
YDR383C_01	NKP1	YDR383C	biological_process	molecular_function	kinetochore	0	0.799		0.704	0.7515	0.943		0.593	0.768
YEL057C_01	YEL057C_ORF	YEL057C	telomere maintenance	molecular_function	cellular_component	Hypothetical ORF	0.751			0.751		0.914		0.914
YDL201W_01	TRM8	YDL201W	ribosome biogenesis and assembly*	protein binding*	nucleus	Transfer RNA methyltransferase	0.607	0.895		0.751	0.394	0.971		0.6825
YMR110C_01	HFD1	YMR110C	aldehyde metabolic process	3-chloroallyl aldehyde dehydrogenase activity	mitochondrion*	Hypothetical ORF			0.751	0.751	0.366	0.85		0.608
YBOX_TIL1000267	CSF1	YLR087C	fermentation	molecular_function	mitochondrion	S000004077			0.751	0.751		0.027		0.027
YER066CA01	YER066C-A_ORF	YER066C-A				Hypothetical ORF	0.751			0.751
YML068W_01	ITT1	YML068W	regulation of translational termination	molecular_function	cellular_component	Inhibitor of Translation Termination	0.666		0.836	0.751
YBOX_IGR1000064						#N/A			0.751	0.751
YKR003W_01	OSH6	YKR003W	endocytosis*	sterol carrier activity*	cytoplasm*	Member of an oxysterol-binding protein family with overlapping, redundant functions in sterol metabolism and which collectively perform a function essential for viability; GFP-fusion protein localizes to the cell periphery		0.781	0.72	0.7505		0.523		0.523
YHR021C_01	RPS27B	YHR021C	translation*	structural constituent of ribosome	cytosolic small ribosomal subunit (sensu Eukaryota)	ribosomal protein S27B (rp61) (YS20)		0.843	0.657	0.75	0.786	0.594		0.69
YAL004W_01	YAL004W_ORF	YAL004W				Hypothetical ORF	0.93	0.697	0.623	0.75	0.296	0.568		0.432
YML013W_01	SEL1	YML013W	ER-associated protein catabolic process*	protein binding, bridging	endoplasmic reticulum*	SEcretion Lowering	0.346	0.941	0.96	0.749	0.958	0.934	0.748	0.88
YDR079W_01	PET100	YDR079W	aerobic respiration*	unfolded protein binding	mitochondrion*	cytochrome c oxidase-specific assembly factor			0.749	0.749	0.564	0.876		0.72
YBR127C_01	VMA2	YBR127C	vacuolar acidification*	hydrogen ion transporting ATPase activity, rotational mechanism	cytoplasm*	vacuolar ATPase V1 domain subunit B (60 kDa)	0.782	0.86	0.605	0.749	0.728	0.568	0.45	0.582
YOR183W_01	FYV12	YOR183W	biological_process	molecular_function	cellular_component	Protein of unknown function, required for survival upon exposure to K1 killer toxin	0.749			0.749
YMR232W_01	FUS2	YMR232W	regulation of termination of mating projection growth*	molecular_function	mitochondrion*	Involved in cell fusion during mating, also required for the alignment of parental nuclei before nuclear fusion	0.749			0.749
YLR437C_01	YLR437C_ORF	YLR437C	biological_process	molecular_function	cytoplasm	Hypothetical ORF	0.616	0.8	0.829	0.748333	0.848	0.852	0.633	0.777667
YNL045W_01	YNL045W_ORF	YNL045W	lipid metabolic process*	aminopeptidase activity*	cytoplasm*	Similar to human LTA4 hydrolase but in vivo substrates not yet defined.	0.922		0.574	0.748		0.766		0.766
YNL214W_01	PEX17	YNL214W	peroxisome organization and biogenesis	protein binding	peroxisomal membrane	23 kDa peroxisome associated protein, binds Pex14p	0.726		0.77	0.748	0.934	0.598		0.766
YJL027C_01	YJL027C_ORF	YJL027C	biological_process	molecular_function	cellular_component	Hypothetical ORF			0.748	0.748		0.662		0.662
YCL033C_01	YCL033C_ORF	YCL033C	response to oxidative stress	protein-methionine-R-oxide reductase activity	cellular_component	Hypothetical ORF			0.748	0.748	0.63	0.667		0.6485
YLR105C_01	SEN2	YLR105C	tRNA splicing	tRNA-intron endonuclease activity	mitochondrion*	tRNA splicing endonuclease subunit	0.738		0.758	0.748		0.565		0.565
YFR020W_01	YFR020W_ORF	YFR020W				Hypothetical ORF			0.748	0.748
YKL061W_01	YKL061W_ORF	YKL061W	biological_process	molecular_function	endosome	Hypothetical ORF	0.78	0.885	0.578	0.747667	0.678	0.72		0.699
YBOX_OCH1000213	NHP6A	YPR052C	positive regulation of transcription from RNA polymerase II promoter*	chromatin binding	nuclear chromatin	S000006256	0.834	0.744	0.665	0.747667	0.59	0.504		0.547
YMR192W_01	GYL1	YMR192W	ER to Golgi vesicle-mediated transport*	protein binding	cytoplasm*	Protein of unknown function, interacts with Rvs161p and Rvs167p; computational analysis of protein-protein interactions in large-scale studies suggests a possible role in actin filament organization	0.759		0.736	0.7475			0.897	0.897
YBOX_TIL1000083	PXR1	YGR280C	ribosome biogenesis and assembly*	molecular_function	nucleolus	S000003512	0.641		0.854	0.7475	0.811	0.603	0.586	0.666667
YBR194W_01	YBR194W_ORF	YBR194W	biological_process	molecular_function	cytoplasm	Synthetic with Old Yellow Enzyme	0.507		0.987	0.747		0.973		0.973
YGL005C_01	COG7	YGL005C	intra-Golgi vesicle-mediated transport	molecular_function	mitochondrion*	Conserved Oligomeric Golgi complex 7 Complexed with Cog8p	0.747			0.747	0.355	0.305		0.33
YMR020W_01	FMS1	YMR020W	pantothenate biosynthetic process*	amine oxidase activity	cytoplasm	putatitive amine oxidase			0.747	0.747
YBOX_IGR1000022						#N/A	0.619	0.862	0.76	0.747	0.93	0.793		0.8615
YKL220C_01	FRE2	YKL220C	copper ion import*	ferric-chelate reductase activity	plasma membrane	ferric reductase	0.852		0.641	0.7465
YOL026C_01	MIM1	YOL026C	protein complex assembly*	molecular_function	mitochondrial outer membrane*	Protein required for cell viability	0.812	0.814	0.613	0.746333	0.874		0.69	0.782
YOL130W_01	ALR1	YOL130W	magnesium ion transport*	di-, tri-valent inorganic cation transporter activity	plasma membrane	ion transporter (putative)			0.746	0.746	0.753	0.279		0.516
YOL148C_01	SPT20	YOL148C	histone acetylation*	transcription cofactor activity	SAGA complex*	histone acetyltransferase SAGA complex member|transcription factor	0.804		0.688	0.746		0.208		0.208
YML098W_01	TAF13	YML098W	transcription initiation from RNA polymerase II promoter*	general RNA polymerase II transcription factor activity	nucleus*	TFIID subunit			0.746	0.746		0.02		0.02
YML095CA01	YML094C-A_ORF	YML094C-A				Hypothetical ORF	0.607		0.884	0.7455
YOL086C_01	ADH1	YOL086C	NADH oxidation*	alcohol dehydrogenase activity	cytosol	alcohol dehydrogenase	0.699	0.814	0.723	0.745333	0.902	0.585	0.523	0.67
YDL232W_01	OST4	YDL232W	protein amino acid N-linked glycosylation	protein binding, bridging*	endoplasmic reticulum membrane*	3.6 kDa protein	0.746	0.884	0.605	0.745	0.863	0.868		0.8655
YGL039W_01	YGL039W_ORF	YGL039W	telomere maintenance	oxidoreductase activity*	cytoplasm	Oxidoreductase, catalyzes NADPH-dependent reduction of the bicyclic diketone bicyclo[2.2.2]octane-2,6-dione (BCO2,6D) to the chiral ketoalcohol (1R,4S,6S)-6-hydroxybicyclo[2.2.2]octane-2-one (BCO2one6ol)		0.974	0.516	0.745		0.643	0.593	0.618
YDL137W_01	ARF2	YDL137W	ER to Golgi vesicle-mediated transport*	GTPase activity	cytosol*	ADP-ribosylation factor 2	0.962	0.654	0.619	0.745	0.595	0.764	0.404	0.587667
YPR112C_01	MRD1	YPR112C	35S primary transcript processing	snoRNA binding*	nucleolus	Multiple RNA Binding Domain; essential for synthesis of the small ribosomal subunit	0.935		0.554	0.7445	0.469	0.693	0.45	0.537333
YMR073C_01	YMR073C_ORF	YMR073C	response to drug	molecular_function	cytoplasm	Hypothetical ORF		0.942	0.547	0.7445		0.284		0.284
YBR274W_01	CHK1	YBR274W	protein amino acid phosphorylation*	protein kinase activity	nucleus	protein kinase	0.784		0.704	0.744	0.243	0.793		0.518
YOL164W_01	BDS1	YOL164W	dodecyl sulfate metabolic process	arylsulfatase activity*	cellular_component	Hypothetical ORF	0.744			0.744
YCR097W_01	HMRA1	YCR097W	regulation of transcription, mating-type specific	transcription corepressor activity	nucleus	homeobox transcription factor	0.703	0.874	0.654	0.743667	0.895		0.336	0.6155
YOR357C_01	SNX3	YOR357C	protein localization	protein binding*	cytosol	Grd19p contains the PX domain found in human SNX1 (Sorting Nexin-1). Localized predominantly to the cytosol, however, a minor amount associates with membranes. In vps27 mutant cells, Grd19p-HA localizes in the prevaculoar compartment.	0.78	0.845	0.605	0.743333	0.921	0.855	0.576	0.784
YOR309C_01	YOR309C_ORF	YOR309C				Hypothetical ORF	0.583	0.894	0.752	0.743	0.901	0.838		0.8695
YBOX_OCH1000055	RPL24B	YGR148C	translation	structural constituent of ribosome*	cytosolic large ribosomal subunit (sensu Eukaryota)	S000003380	0.715	0.801	0.712	0.742667	0.643	0.741	0.179	0.521
YBOX_IGR1000178						#N/A	0.878		0.607	0.7425	0.902	0.848		0.875
YBOX_IGX1000048						#N/A		0.928	0.557	0.7425	0.352	0.504		0.428
YMR262W_01	YMR262W_ORF	YMR262W	biological_process	molecular_function	cellular_component	Hypothetical ORF	0.692		0.793	0.7425	0.427			0.427
YKL042W_01	SPC42	YKL042W	microtubule nucleation*	structural constituent of cytoskeleton	central plaque of spindle pole body*	spindle pole body component	0.724	0.743	0.76	0.742333	0.571	0.794		0.6825
YBOX_OCH1000227	RPL1B	YGL135W	translation*	structural constituent of ribosome	cytosolic large ribosomal subunit (sensu Eukaryota)	S000003103	0.717	0.804	0.706	0.742333	0.872	0.91	0.477	0.753
YOR047C_01	STD1	YOR047C	regulation of transcription from RNA polymerase II promoter*	protein kinase activator activity	nucleus*	MTH1 homolog	0.937		0.547	0.742	0.89	0.802		0.846
YLR287CA01	RPS30A	YLR287C-A	translation	structural constituent of ribosome	cytosolic small ribosomal subunit (sensu Eukaryota)	ribosomal protein S30A	0.717	0.868	0.641	0.742	0.839	0.703	0.503	0.681667
YBOX_OCH1000220	TEF2	YBR118W	translational elongation*	translation elongation factor activity	ribosome*	S000000322	0.69	0.757	0.776	0.741	0.793	0.908	0.433	0.711333
YKL082C_01	RRP14	YKL082C	ribosome biogenesis and assembly*	molecular_function	nucleolus*	Required for normal pre-rRNA Processing	0.741			0.741	0.286		0.379	0.3325
YIL064W_01	YIL064W_ORF	YIL064W	ribosome biogenesis and assembly	S-adenosylmethionine-dependent methyltransferase activity	cytoplasm	Putative S-adenosylmethionine-dependent methyltransferase of the seven beta-strand family	0.551		0.93	0.7405	0.621	0.621	0.859	0.700333
YBOX_IGR1000072						#N/A		0.616	0.865	0.7405		0.854		0.854
YCR013C_01	YCR013C_ORF	YCR013C				Protein required for cell viability	0.732	0.768	0.721	0.740333	0.805	0.135		0.47
YGR070W_01	ROM1	YGR070W	cell wall organization and biogenesis*	signal transducer activity*	intracellular	GDP/GTP exchange protein (GEP) for Rho1p; mutations are synthetically lethal with mutations in rom2, which also encodes a GEP			0.74	0.74		0.938		0.938
YIL045W_01	PIG2	YIL045W	regulation of glycogen biosynthetic process	protein phosphatase type 1 regulator activity	cytoplasm	30% identity to YER054C/GIP2			0.74	0.74		0.878		0.878
YBOX_TIL1000260	CYT2	YKL087C	cytochrome c-heme linkage	holocytochrome-c synthase activity	mitochondrion*	S000001570			0.74	0.74		0.863		0.863
YGR277C_01	YGR277C_ORF	YGR277C	coenzyme A biosynthetic process	pantetheine-phosphate adenylyltransferase activity	cytoplasm*	Homolog to human PPAT			0.74	0.74		0.841		0.841
YPR051W_01	MAK3	YPR051W	telomere maintenance*	peptide alpha-N-acetyltransferase activity	NatC complex	N-acetyltransferase			0.74	0.74	0.731			0.731
YPR034W_01	ARP7	YPR034W	RNA elongation from RNA polymerase II promoter*	general RNA polymerase II transcription factor activity*	nucleus*	actin related protein|chromatin remodeling Snf/Swi complex subunit	0.677		0.803	0.74	0.785	0.675		0.73
YLR188W_01	MDL1	YLR188W	oligopeptide transport	ATPase activity*	mitochondrion*	ATP-binding cassette (ABC) transporter family member			0.74	0.74		0.618		0.618
YBR123C_01	TFC1	YBR123C	transcription initiation from RNA polymerase III promoter	RNA polymerase III transcription factor activity	transcription factor TFIIIC complex	95 kDa|transcription factor tau (TFIIIC) subunit			0.74	0.74		0.357		0.357
YBOX_TIL1000186	CSF1	YLR087C	fermentation	molecular_function	mitochondrion	S000004077	0.883		0.597	0.74			0.299	0.299
YDL165W_01	CDC36	YDL165W	regulation of transcription from RNA polymerase II promoter*	ubiquitin-protein ligase activity*	cytoplasm*	basal transcription inhibitor|transcriptional regulator	0.843		0.637	0.74		0.294		0.294
YDR065W_01	YDR065W_ORF	YDR065W	vacuolar acidification	molecular_function	mitochondrion	Hypothetical ORF			0.74	0.74	0.252			0.252
YBOX_IGR1000036						#N/A			0.74	0.74	0.15			0.15
YIL161W_01	YIL161W_ORF	YIL161W	biological_process	molecular_function	cytoplasm	Hypothetical ORF			0.74	0.74		0.002		0.002
YER066W_01	YER066W_ORF	YER066W	biological_process	molecular_function	cellular_component	Hypothetical ORF			0.74	0.74
YBOX_INT1000051	YBR255C-A_INT_1	YBR255C-A	biological_process	molecular_function	cellular_component	S000007649			0.74	0.74
YIL134W_01	FLX1	YIL134W	FAD transport	FAD transporter activity	mitochondrion	FAD carrier protein			0.74	0.74
YDL078C_01	MDH3	YDL078C	fatty acid beta-oxidation*	L-malate dehydrogenase activity	peroxisome*	malate dehydrogenase	0.897	0.948	0.374	0.739667	0.937		0.833	0.885
YMR114C_01	YMR114C_ORF	YMR114C	biological_process	molecular_function	cytoplasm*	Hypothetical ORF	0.633		0.846	0.7395		0.874		0.874
YNR076W_01	PAU6	YNR076W	biological_process	molecular_function	cellular_component	member of the seripauperin protein/gene family		0.753	0.726	0.7395	0.255	0.845		0.55
YBOX_INT1000147	RPL30	YGL030W	translation*	structural constituent of ribosome	cytoplasm*	S000002998	0.677	0.873	0.668	0.739333	0.101			0.101
YBOX_JXN1000038	NCB2	YDR397C	positive regulation of transcription from RNA polymerase II promoter*	transcription coactivator activity*	nucleus	S000002805			0.739	0.739	0.865			0.865
YHR133C_01	NSG1	YHR133C	sterol biosynthetic process	protein binding	endoplasmic reticulum	Protein of unknown function, potential homolog of mammalian Insig 1; green fluorescent protein (GFP)-fusion protein localizes to the nuclear periphery	0.943		0.535	0.739	0.854	0.646	0.605	0.701667
YPL135W_01	ISU1	YPL135W	iron ion homeostasis*	protein binding	mitochondrion*	Iron-sulfur cluster nifU-like protein			0.739	0.739		0.541		0.541
YMR102C_01	YMR102C_ORF	YMR102C	biological_process	molecular_function	cellular_component	Hypothetical ORF			0.739	0.739
YJR100C_01	YJR100C_ORF	YJR100C	biological_process	molecular_function	mitochondrion	Hypothetical ORF			0.738	0.738	0.885			0.885
YER047C_01	SAP1	YER047C	biological_process	ATPase activity	cytoplasm	AAA ATPase	0.738			0.738	0.271	0.929		0.6
YEL039C_01	CYC7	YEL039C	electron transport	electron carrier activity	mitochondrion*	iso-2-cytochrome c	0.738			0.738	0.331			0.331
YJL064W_01	YJL064W_ORF	YJL064W				Hypothetical ORF	0.738			0.738			0.299	0.299
YBOX_AAA1000105	ATP5	YDR298C	ATP synthesis coupled proton transport	hydrogen ion transporting ATP synthase activity, rotational mechanism	mitochondrion*	S000002706	0.738			0.738
YGL030W_01	RPL30	YGL030W	translation*	structural constituent of ribosome	cytoplasm*	ribosomal protein L30 (L32) (rp73) (YL38) large subunit	0.666	0.744	0.802	0.737333	0.891	0.651	0.503	0.681667
YFL054C_01	YFL054C_ORF	YFL054C	water transport	transporter activity*	integral to membrane	Hypothetical ORF	0.799	0.951	0.462	0.737333		0.409		0.409
YAR069C_01	YAR069C_ORF	YAR069C				Hypothetical ORF	0.58		0.894	0.737	0.535	0.93		0.7325
YNL260C_01	YNL260C_ORF	YNL260C	biological_process	molecular_function	cytoplasm*	Protein required for cell viability	0.412	0.952	0.847	0.737	0.544	0.638		0.591
YNL050C_01	YNL050C_ORF	YNL050C	biological_process	molecular_function	cellular_component	Hypothetical ORF			0.737	0.737	0.466			0.466
YBOX_TIL1000100	TFB4	YPR056W	transcription initiation from RNA polymerase II promoter*	general RNA polymerase II transcription factor activity	holo TFIIH complex	S000006260			0.737	0.737
YLR185W_01	RPL37A	YLR185W	translation	structural constituent of ribosome	cytosolic large ribosomal subunit (sensu Eukaryota)	ribosomal protein L37A (L43) (YL35)	0.695	0.848	0.667	0.736667	0.814	0.782	0.535	0.710333
YJL192C_01	SOP4	YJL192C	ER to Golgi vesicle-mediated transport	molecular_function	endoplasmic reticulum*	suppressor of pma1-7	0.81	0.437	0.962	0.736333		0.942		0.942
YKL206C_01	ADD66	YKL206C	ER-associated protein catabolic process	molecular_function	cytoplasm	Hypothetical ORF	0.885		0.587	0.736	0.361	0.781		0.571
YBOX_IGX1000020						#N/A			0.736	0.736		0.322		0.322
YPL119C_01	DBP1	YPL119C	translational initiation*	RNA helicase activity	cytoplasm	ATP dependent RNA helicase (putative)|dead box protein (putative)	0.732		0.74	0.736
YBOX_IGR1000063						#N/A			0.736	0.736
YBOX_IGX1000042						#N/A			0.736	0.736
YGL092W_01	NUP145	YGL092W	mRNA export from nucleus*	RNA binding*	nuclear pore	nuclear pore complex subunit	0.886	0.535	0.786	0.735667	0.614	0.848		0.731
YLR099C_01	ICT1	YLR099C	biological_process	molecular_function	cellular_component	Protein of unknown function, null mutation leads to an increase in sensitivity to Calcofluor white; expression of the gene is induced in the presence of isooctane	0.964	0.815	0.426	0.735	0.956	0.458		0.707
YBOX_INT1000252	YIL177C_INT_1	YIL177C	biological_process	helicase activity	cellular_component	S000001439	0.69	0.797	0.718	0.735	0.203	0.761		0.482
YER007W_01	PAC2	YER007W	post-chaperonin tubulin folding pathway*	alpha-tubulin binding	cellular_component	tubulin folding cofactor E	0.591	0.736	0.877	0.734667	0.718			0.718
YOR339C_01	UBC11	YOR339C	protein monoubiquitination*	ubiquitin-protein ligase activity	cytoplasm	homolog of ubiquitin carrier protein E2-C	0.685		0.784	0.7345	0.929	0.769		0.849
YBOX_OCH1000089	RPS25B	YLR333C	translation	structural constituent of ribosome	cytosolic small ribosomal subunit (sensu Eukaryota)	S000004325	0.783	0.803	0.617	0.734333	0.744	0.72	0.462	0.642
YBOX_INT1000115	RPL37B	YDR500C	translation	structural constituent of ribosome	cytosolic large ribosomal subunit (sensu Eukaryota)	S000002908	0.677		0.791	0.734		0.816		0.816
YOR246C_01	YOR246C_ORF	YOR246C	biological_process	oxidoreductase activity	lipid particle	Hypothetical ORF			0.734	0.734	0.686		0.882	0.784
YOR149C_01	SMP3	YOR149C	GPI anchor biosynthetic process*	alpha-1,2-mannosyltransferase activity	endoplasmic reticulum	alpha 1,2 mannosyltransferase	0.416	0.892	0.894	0.734	0.518	0.773		0.6455
YMR221C_01	YMR221C_ORF	YMR221C	biological_process	molecular_function	mitochondrion*	The authentic, non-tagged protein was localized to the mitochondria	0.655	0.678	0.869	0.734	0.636	0.626	0.535	0.599
YBOX_TIL1000120	SCW4	YGR279C	conjugation with cellular fusion	glucosidase activity	chitin- and beta-glucan-containing cell wall	S000003511			0.734	0.734	0.529			0.529
YBOX_ONO1000121	YOR376W-A_ONO_ORF	YOR376W-A	biological_process	molecular_function	cellular_component	S000028586	0.945		0.523	0.734		0.363		0.363
YBOX_OCH1000010	FLO9	YAL063C	flocculation via cell wall protein-carbohydrate interaction	mannose binding	chitin- and beta-glucan-containing cell wall	S000000059			0.734	0.734
YLR167W_01	RPS31	YLR167W	translation*	structural constituent of ribosome*	cytoplasm*	ribosomal protein S31 (S37) (YS24)|also encodes a ubiquitin protein	0.735	0.776	0.69	0.733667	0.876	0.893	0.535	0.768
YDR130C_01	FIN1	YDR130C	mitotic sister chromatid segregation*	structural constituent of cytoskeleton*	nucleus*	Basic protein with putative coiled-coil regions that comprises a filament between spindle pole bodies; self-assembles into filaments with a diameter of approximately 10 nm; potential Cdc28p substrate	0.69		0.777	0.7335	0.401		0.625	0.513
YER049W_01	TPA1	YER049W	ribosome biogenesis and assembly*	molecular_function	nucleus	Hypothetical ORF	0.79	0.836	0.574	0.733333	0.896	0.838		0.867
YBOX_INT1000041	RPS10A	YOR293W	translation	structural constituent of ribosome	cytosolic small ribosomal subunit (sensu Eukaryota)	S000005819			0.733	0.733	0.749			0.749
YER055C_01	HIS1	YER055C	histidine biosynthetic process	ATP phosphoribosyltransferase activity	intracellular	ATP phosphoribosyltransferase	0.699	0.771	0.729	0.733	0.881	0.77	0.251	0.634
YIL012W_01	YIL012W_ORF	YIL012W				Hypothetical ORF	0.701		0.765	0.733
YBOX_ACM1000020						#N/A	0.513		0.953	0.733
YBR071W_01	YBR071W_ORF	YBR071W	biological_process	molecular_function	cytoplasm	Hypothetical ORF	0.86		0.605	0.7325	0.933	0.177	0.823	0.644333
YCL034W_01	LSB5	YCL034W	endocytosis*	molecular_function	cell cortex	LAs17 Binding protein	0.484		0.981	0.7325	0.288			0.288
YKL053CA01	MDM35	YKL053C-A	mitochondrion organization and biogenesis	molecular_function	cytoplasm*	Mitochondrial Distribution and Morphology	0.682		0.782	0.732	0.861	0.852		0.8565
YEL010W_01	YEL010W_ORF	YEL010W				Hypothetical ORF	0.732			0.732		0.257		0.257
YMR194W_01	RPL36A	YMR194W	translation	structural constituent of ribosome*	cytosolic large ribosomal subunit (sensu Eukaryota)	ribosomal protein L36A (L39) (YL39)	0.751	0.763	0.681	0.731667	0.877	0.507	0.586	0.656667
YBOX_TIL1000316	ICY2	YPL250C	biological_process	molecular_function	cellular_component	S000006171	0.77	0.805	0.619	0.731333	0.639	0.69		0.6645
YMR253C_01	YMR253C_ORF	YMR253C	biological_process	molecular_function	cytoplasm	Protein of unknown function; green fluorescent protein (GFP)-fusion protein localizes to the cytoplasm in a punctate pattern	0.927		0.535	0.731	0.55		0.665	0.6075
YBOX_IGR1000023						#N/A	0.613	0.849		0.731	0.914			0.914
YLR112W_01	YLR112W_ORF	YLR112W				Hypothetical ORF			0.731	0.731		0.832		0.832
YGR071C_01	YGR071C_ORF	YGR071C	biological_process	molecular_function	nucleus	Hypothetical ORF			0.731	0.731		0.804		0.804
YPL276W_01	YPL276W_ORF	YPL276W	formate catabolic process	formate dehydrogenase activity	cellular_component	NAD(+)-dependent formate dehydrogenase, may protect cells from exogenous formate; YPL275W and YPL276W comprise a continuous open reading frame in some S. cerevisiae strains but not in the genomic reference strain S288C	0.575		0.887	0.731	0.699		0.876	0.7875
YJL184W_01	GON7	YJL184W	telomere maintenance*	chromatin DNA binding	nuclear chromatin*	0	0.795	0.82	0.578	0.731	0.935	0.069		0.502
YDR016C_01	DAD1	YDR016C	mitotic spindle organization and biogenesis in nucleus*	structural constituent of cytoskeleton	condensed nuclear chromosome kinetochore*	Duo1 And Dam1 interacting; localized to intranuclear spindles and spindle pole bodies			0.731	0.731	0.938	0.042		0.49
YGL254W_01	FZF1	YGL254W	positive regulation of transcription from RNA polymerase II promoter*	transcription factor activity	nucleus	contains five zinc fingers|transcription factor			0.731	0.731	0.429	0.421	0.201	0.350333
YLR030W_01	YLR030W_ORF	YLR030W	biological_process	molecular_function	cellular_component	Hypothetical ORF	0.707		0.755	0.731
YBOX_AAA1000088	SUV3	YPL029W	RNA catabolic process	ATP-dependent RNA helicase activity	mitochondrion*	S000005950			0.731	0.731
YBOX_OCH1000047	AAD6	YFL056C	aldehyde metabolic process	aryl-alcohol dehydrogenase activity	cellular_component	S000001838			0.731	0.731
YKR018C_01	YKR018C_ORF	YKR018C	biological_process	molecular_function	cytoplasm*	Hypothetical ORF	0.732		0.729	0.7305	0.702	0.507	0.404	0.537667
YBL057C_01	PTH2	YBL057C	translation*	aminoacyl-tRNA hydrolase activity	cytoplasm*	peptidyl-tRNA hydrolase	0.892	0.569		0.7305	0.469		0.091	0.28
YDL224C_01	WHI4	YDL224C	regulation of cell size	RNA binding	cytoplasm	RNA binding protein (putative)|WHI3 homolog	0.732		0.728	0.73	0.804	0.785		0.7945
YMR176W_01	ECM5	YMR176W	cell wall organization and biogenesis	molecular_function	nucleus	ExtraCellular Mutant	0.647		0.813	0.73	0.76	0.756	0.336	0.617333
YLR462W_01	YLR462W_ORF	YLR462W	biological_process	molecular_function	cellular_component	Hypothetical ORF	0.653	0.835	0.702	0.73	0.773	0.387		0.58
YHL049C_01	YHL049C_ORF	YHL049C	biological_process	molecular_function	cellular_component	Hypothetical ORF		0.775	0.685	0.73	0.564	0.301		0.4325
YIL169C_01	YIL169C_ORF	YIL169C	biological_process	molecular_function	cellular_component	Hypothetical ORF		0.834	0.625	0.7295		0.069		0.069
YBOX_OCH1000215	TPO3	YPR156C	polyamine transport	spermine transporter activity	plasma membrane*	S000006360			0.729	0.729		0.796		0.796
YPL209C_01	IPL1	YPL209C	chromosome segregation*	protein kinase activity	condensed nuclear chromosome kinetochore*	protein kinase			0.729	0.729
YPR164W_01	MMS1	YPR164W	DNA repair*	molecular_function	cellular_component	sensitive to methyl methanesulfonate (MMS), diepoxybutane, and mitomycin C	0.324	0.91	0.952	0.728667	0.736	0.962		0.849
YBOX_OCH1000254	YPR202W_OCH__ORF	YPR202W	biological_process	molecular_function	cellular_component	S000006406	0.677	0.817	0.69	0.728	0.657		0.091	0.374
YLL027W_01	ISA1	YLL027W	telomere maintenance*	molecular_function	mitochondrial matrix	Iron Sulfur Assembly -- IscA/NifA homolog			0.728	0.728	0.788			0.788
YDR138W_01	HPR1	YDR138W	telomere maintenance*	nucleic acid binding	Cdc73/Paf1 complex*	Hyperrecombination protein that suppresses intrachromosomal excision recombination	0.728			0.728		0.749		0.749
YLR291C_01	GCD7	YLR291C	regulation of translational initiation	translation initiation factor activity*	mitochondrion*	43 kDa|negative regulator of GCN4 expression|translation initiation factor eIF2B subunit	0.728			0.728	0.575		0.755	0.665
YBOX_IGR1000011						#N/A	0.728			0.728	0.337	0.767		0.552
YPL107W_01	YPL107W_ORF	YPL107W	biological_process	molecular_function	mitochondrion	Hypothetical ORF	0.728			0.728	0.391			0.391
YIL023C_01	YKE4	YIL023C	zinc ion transport	zinc ion transporter activity	endoplasmic reticulum	Hypothetical ORF			0.728	0.728
YKR070W_01	YKR070W_ORF	YKR070W	biological_process	molecular_function	mitochondrion	Hypothetical ORF			0.728	0.728
YPR084W_01	YPR084W_ORF	YPR084W	biological_process	molecular_function	cellular_component	Hypothetical ORF	0.834		0.621	0.7275	0.361			0.361
YBOX_OCH1000165	RPS30A	YLR287C-A	translation	structural constituent of ribosome	cytosolic small ribosomal subunit (sensu Eukaryota)	S000004278	0.575	0.758	0.849	0.727333	0.881	0.776	0.251	0.636
YBOX_TEL1000005						#N/A	0.913		0.541	0.727	0.662	0.887	0.825	0.791333
YOR189W_01	IES4	YOR189W	biological_process	molecular_function	nucleus	Protein that associates with the INO80 chromatin remodeling complex under low-salt conditions	0.438	0.901	0.842	0.727		0.507	0.642	0.5745
YLR275W_01	SMD2	YLR275W	nuclear mRNA splicing, via spliceosome	RNA splicing factor activity, transesterification mechanism	U4/U6 x U5 tri-snRNP complex*	U1 snRNP protein of the Sm class	0.81		0.643	0.7265	0.746			0.746
YDR277C_01	MTH1	YDR277C	signal transduction*	molecular_function	cellular_component	Msn3p homolog (61% identical)	0.802	0.773	0.604	0.726333	0.518	0.662		0.59
YLR465C_01	BSC3	YLR465C				Bypass of Stop Codon transcript encoded by this ORF shows a high level of stop codon bypass	0.575	0.809	0.795	0.726333	0.535	0.816		0.6755
YJL147C_01	YJL147C_ORF	YJL147C	biological_process	molecular_function	mitochondrion	Hypothetical ORF	0.726			0.726		0.949		0.949
YLR322W_01	VPS65	YLR322W				0	0.527		0.925	0.726		0.926	0.748	0.837
YDR462W_01	MRPL28	YDR462W	translation	structural constituent of ribosome	mitochondrion*	Mitochondrial ribosomal protein of the large subunit			0.726	0.726		0.544		0.544
YGR053C_01	YGR053C_ORF	YGR053C	biological_process	molecular_function	cellular_component	Hypothetical ORF			0.726	0.726	0.095			0.095
YGL117W_01	YGL117W_ORF	YGL117W	biological_process	molecular_function	cellular_component	Hypothetical ORF	0.726			0.726
YNR048W_01	YNR048W_ORF	YNR048W	response to drug	phospholipid-translocating ATPase activity	integral to membrane	Hypothetical ORF			0.726	0.726
YKL106CA_01	YKL106C-A_ORF	YKL106C-A	biological_process	molecular_function	cellular_component	Hypothetical ORF identified by homology. See FEBS Letters [2000] 487:31-36.	0.735	0.832	0.61	0.725667	0.854	0.585	0.503	0.647333
YER096W_01	SHC1	YER096W	sporulation (sensu Fungi)*	enzyme activator activity	prospore membrane	sporulation-specific protein similar to Skt5p	0.541	0.864	0.771	0.725333	0.746	0.724	0.433	0.634333
YBOX_AAA1000093	SCD6	YPR129W	RNA metabolic process	RNA binding	cytoplasm	S000006333	0.715	0.735		0.725	0.812	0.96		0.886
YKL018W_01	SWD2	YKL018W	telomere maintenance*	histone lysine N-methyltransferase activity (H3-K4 specific)	mRNA cleavage and polyadenylation specificity factor complex*	compass (complex proteins associated with Set1p) component	0.832	0.637	0.705	0.724667	0.479	0.722		0.6005
YPL183WA01	YPL183W-A_ORF	YPL183W-A	translation	structural constituent of ribosome	mitochondrial large ribosomal subunit	Putative mitochondrial ribosomal protein	0.85		0.599	0.7245	0.58	0.638	0.888	0.702
YBOX_INT1000006	RPL36A	YMR194W	translation	structural constituent of ribosome*	cytosolic large ribosomal subunit (sensu Eukaryota)	S000004807	0.343	0.94	0.89	0.724333	0.863			0.863
YGR027C_01	RPS25A	YGR027C	translation	structural constituent of ribosome	cytosolic small ribosomal subunit (sensu Eukaryota)	ribosomal protein S25A (S31A) (rp45) (YS23)	0.699	0.869	0.605	0.724333	0.85	0.577	0.576	0.667667
YLL043W_01	FPS1	YLL043W	response to drug*	transporter activity*	cytoplasm*	glycerol channel protein	0.842	0.759	0.572	0.724333	0.854	0.169	0.159	0.394
YOL048C_01	YOL048C_ORF	YOL048C	biological_process	molecular_function	lipid particle	Hypothetical ORF	0.724			0.724		0.889		0.889
YKR025W_01	RPC37	YKR025W	transcription from RNA polymerase III promoter	DNA-directed RNA polymerase activity	DNA-directed RNA polymerase III complex	RNA polymerase III subunit	0.724			0.724	0.819	0.739	0.792	0.783333
YGR187C_01	HGH1	YGR187C	ribosome biogenesis and assembly	molecular_function	cytoplasm	Protein of unknown function with similarity to human HMG1 and HMG2; localizes to the cytoplasm		0.524	0.924	0.724	0.857	0.673		0.765
YBL046W_01	PSY4	YBL046W	response to drug*	protein phosphatase regulator activity	nucleus	Hypothetical ORF			0.724	0.724			0.761	0.761
YLR404W_01	YLR404W_ORF	YLR404W	biological_process	molecular_function	integral to membrane	Hypothetical ORF	0.724			0.724		0.221		0.221
YFL065C_01	YFL065C_ORF	YFL065C	biological_process	molecular_function	cellular_component	Hypothetical ORF	0.473	0.844	0.855	0.724	0.699	0.59	0.523	0.604
YHR152W_01	SPO12	YHR152W	regulation of exit from mitosis*	molecular_function	nucleus*	20 kDa protein with negatively charged C-terminus required for function|positive regulator of exit from M-phase in mitosis and meiosis (putative)	0.459		0.988	0.7235	0.657	0.967		0.812
YER074WA_01	YOS1	YER074W-A	ER to Golgi vesicle-mediated transport	molecular_function	endoplasmic reticulum membrane*	Hypothetical ORF identified by homology. See FEBS Letters [2000]487:31-36.	0.68	0.702	0.788	0.723333	0.693			0.693
YML121W_01	GTR1	YML121W	telomere maintenance*	GTPase activity	cytoplasm*	small GTPase (putative)			0.723	0.723	0.538			0.538
YDR234W_01	LYS4	YDR234W	lysine biosynthetic process via aminoadipic acid	homoaconitate hydratase activity	mitochondrion	homoaconitase		0.796	0.649	0.7225	0.884	0.687		0.7855
YPR155C_01	NCA2	YPR155C	aerobic respiration*	molecular_function	mitochondrion*	Regulates proper expression of subunits 6 (Atp6p) and 8 (Atp8p) of the Fo-F1 ATP synthase	0.68		0.765	0.7225
YML049C_01	RSE1	YML049C	nuclear mRNA splicing, via spliceosome*	U2 snRNA binding	snRNP U2	RNA splicing and ER to Golgi transport	0.653	0.682	0.831	0.722		0.813		0.813
YCR054C_01	CTR86	YCR054C	biological_process	molecular_function	cytoplasm	Essential protein of unknown function			0.722	0.722	0.82	0.685		0.7525
YBOX_OCH1000068	YIL169C_OCH__ORF	YIL169C	biological_process	molecular_function	cellular_component	S000001431	0.655	0.899	0.612	0.722	0.443	0.274		0.3585
YBOX_JXN1000099	ERV1	YGR029W	response to oxidative stress*	thiol oxidase activity*	mitochondrion*	S000003261			0.722	0.722	0.21			0.21
YDR432W_01	NPL3	YDR432W	pseudohyphal growth*	mRNA binding*	cytoplasm*	contains RNA recognition motif|nuclear shuttling protein	0.695	0.669	0.801	0.721667	0.535	0.262		0.3985
YIL068C_01	SEC6	YIL068C	cytokinesis*	protein binding	bud tip*	exocyst complex 88 kDa component	0.65		0.793	0.7215	0.636	0.733	0.806	0.725
YKL023W_01	YKL023W_ORF	YKL023W	biological_process	molecular_function	cytoplasm	Hypothetical ORF	0.68	0.763		0.7215		0.092		0.092
YHR141C_01	RPL42B	YHR141C	translation	structural constituent of ribosome	cytosolic large ribosomal subunit (sensu Eukaryota)	ribosomal protein L42B (YL27) (L41B) (YP44)	0.692	0.825	0.647	0.721333	0.805	0.78	0.535	0.706667
YLL025W_01	YLL025W_ORF	YLL025W	biological_process	molecular_function	cellular_component	Hypothetical ORF	0.598		0.844	0.721	0.855	0.871	0.091	0.605667
YBOX_OCH1000149	TDH3	YGR192C	glycolysis*	glyceraldehyde-3-phosphate dehydrogenase (phosphorylating) activity	cytoplasm*	S000003424	0.568	0.862	0.733	0.721	0.562	0.865	0.359	0.595333
YBOX_INT1000039	MCT1	YOR221C	aerobic respiration*	[acyl-carrier-protein] S-malonyltransferase activity	mitochondrion	S000005747			0.721	0.721		0.409		0.409
YFR048W_01	RMD8	YFR048W	response to drug	molecular_function	cytoplasm	Required for Meiotic nuclear Division			0.721	0.721
YOR045W_01	TOM6	YOR045W	protein import into mitochondrial matrix	protein transporter activity	mitochondrion*	associates with TOM40|protein translocation complex component	0.559	0.882		0.7205	0.691	0.769		0.73
YBOX_ONO1000032	YFR032C-B_ONO_ORF	YFR032C-B	biological_process	molecular_function	cellular_component	S000028630	0.805		0.636	0.7205		0.609		0.609
YDL194W_01	SNF3	YDL194W	signal transduction*	receptor activity*	plasma membrane	glucose sensor	0.671		0.77	0.7205
YPL183C_01	YPL183C_ORF	YPL183C	biological_process	molecular_function	cytoplasm	Hypothetical ORF	0.72			0.72	0.844			0.844
YBOX_JXN1000022	VMA9	YCL005W-A	protein complex assembly*	ATPase activity, coupled to transmembrane movement of ions	vacuolar membrane*	S000028508	0.778	0.864	0.518	0.72	0.888	0.651		0.7695
YBOX_JXN1000082	SNC1	YAL030W	endocytosis*	v-SNARE activity	endosome*	S000000028	0.72			0.72	0.638	0.764		0.701
YKR063C_01	LAS1	YKR063C	establishment of cell polarity (sensu Fungi)*	molecular_function	nucleus*	May regulate expression of genes involved in bud formation and morphogenesis			0.72	0.72		0.69		0.69
YKL048C_01	ELM1	YKL048C	response to drug*	protein serine/threonine kinase activity	bud neck contractile ring	protein kinase	0.786		0.654	0.72	0.46	0.646		0.553
YER051W_01	YER051W_ORF	YER051W	histone demethylation	methylated histone residue binding*	cellular_component	Hypothetical ORF	0.72			0.72	0.21			0.21
YER179W_01	DMC1	YER179W	meiosis*	single-stranded DNA binding*	nucleus*	meiosis-specific protein related to RecA and Rad51p. Dmc1p colocalizes with Rad51p to discrete subnuclear sites in nuclear spreads during mid prophase, briefly colocalizes with Zip1p, and then disappears by pachytene	0.72			0.72
YPR081C_01	GRS2	YPR081C	glycyl-tRNA aminoacylation	glycine-tRNA ligase activity	cytoplasm	Protein with sequence similarity to Grs1p, which is a glycyl-tRNA synthetase; cannot substitute for Grs1p; possible pseudogene that is expressed at very low levels		0.72		0.72
YJL146W_01	IDS2	YJL146W	meiosis	molecular_function	cytoplasm*	Protein involved in modulation of Ime2p activity during meiosis, appears to act indirectly to promote Ime2p-mediated late meiotic functions; found in growing cells and degraded during sporulation	0.771		0.668	0.7195	0.316	0.912	0.921	0.716333
YDL130W_01	RPP1B	YDL130W	translational elongation*	structural constituent of ribosome	cytosolic large ribosomal subunit (sensu Eukaryota)	ribosomal protein P1B (L44') (YP1beta) (Ax)	0.701	0.785	0.672	0.719333	0.897	0.803	0.359	0.686333
YPR063C_01	YPR063C_ORF	YPR063C	biological_process	molecular_function	endoplasmic reticulum	Hypothetical ORF	0.507	0.84	0.811	0.719333	0.597	0.811	0.462	0.623333
YOR375C_01	GDH1	YOR375C	glutamate biosynthetic process	glutamate dehydrogenase (NADP+) activity	cytoplasm*	NADP-specific glutamate dehydrogenase	0.839	0.733	0.585	0.719	0.797	0.85	0.091	0.579333
YEL075C_01	YEL075C_ORF	YEL075C	biological_process	molecular_function	cellular_component	Hypothetical ORF	0.61	0.799	0.748	0.719	0.77	0.305		0.5375
YER161C_01	SPT2	YER161C	RNA elongation from RNA polymerase II promoter*	DNA binding*	nucleus	non-specific DNA binding protein	0.861	0.764	0.531	0.718667	0.564	0.876		0.72
YML074C_01	FPR3	YML074C	meiotic recombination checkpoint	peptidyl-prolyl cis-trans isomerase activity	nucleolus	peptidyl-prolyl cis-trans isomerase (PPIase)	0.747	0.524	0.885	0.718667	0.621	0.903	0.134	0.552667
YDL146W_01	LDB17	YDL146W	biological_process	molecular_function	cytoplasm*	Protein of unknown function; green fluorescent protein (GFP)-fusion protein localizes to the cell periphery, cytoplasm, bud, and bud neck	0.527		0.91	0.7185	0.648	0.932		0.79
YER156C_01	YER156C_ORF	YER156C	biological_process	molecular_function	cytoplasm*	Hypothetical ORF	0.717	0.72		0.7185	0.152	0.649		0.4005
YBOX_JXN1000012	RPL7B	YPL198W	translation	structural constituent of ribosome	cytosolic large ribosomal subunit (sensu Eukaryota)	S000006119	0.61		0.827	0.7185	0.456	0.056		0.256
YNR026C_01	SEC12	YNR026C	ER to Golgi vesicle-mediated transport*	guanyl-nucleotide exchange factor activity	integral to endoplasmic reticulum membrane*	guanine nucleotide exchange factor for Sar1p	0.718			0.718	0.92		0.92	0.92
YIL159W_01	BNR1	YIL159W	actin filament organization*	cytoskeletal protein binding	bud neck contractile ring	Formin, nucleates the formation of linear actin filaments, involved in cell processes such as budding and mitotic spindle orientation which require the formation of polarized actin cables, functionally redundant with BNI1	0.843		0.593	0.718		0.573	0.846	0.7095
YKL143W_01	LTV1	YKL143W	ribosome biogenesis and assembly*	molecular_function	cytoplasm*	Protein required for viability at low temperature	0.717	0.755	0.682	0.718	0.768	0.606		0.687
YDL193W_01	NUS1	YDL193W	secretory pathway	prenyltransferase activity	endoplasmic reticulum*	Protein required for cell viability	0.845		0.591	0.718			0.433	0.433
YJL055W_01	YJL055W_ORF	YJL055W	biological_process	molecular_function	cytoplasm*	Hypothetical ORF	0.718			0.718
YBOX_OCH1000115	YOR389W_OCH__ORF	YOR389W	biological_process	molecular_function	cellular_component	S000005916			0.718	0.718
YBR172C_01	SMY2	YBR172C	cytoskeleton organization and biogenesis	molecular_function	cytoplasm	partial suppressor of myo2-66			0.718	0.718
YJL166W_01	QCR8	YJL166W	aerobic respiration*	ubiquinol-cytochrome-c reductase activity	mitochondrion*	ubiquinol cytochrome C reductase subunit 8 (11 kDa)	0.951	0.703	0.499	0.717667	0.232	0.541		0.3865
YBOX_ONO1000027	YDR524C-B_ONO_ORF	YDR524C-B	biological_process	molecular_function	cellular_component	S000028739	0.568	0.796	0.788	0.717333	0.723	0.767	0.312	0.600667
YKL199C_01	PTK1	YKL198C	polyamine transport	protein kinase activity	cellular_component	Putative serine/threonine protein kinase			0.717	0.717	0.765		0.957	0.861
YBOX_OCH1000167	RPL6B	YLR448W	translation*	structural constituent of ribosome*	cytosolic large ribosomal subunit (sensu Eukaryota)	S000004440	0.637	0.667	0.847	0.717	0.795	0.828	0.379	0.667333
YNL162W_01	RPL42A	YNL162W	translation	structural constituent of ribosome	cytosolic large ribosomal subunit (sensu Eukaryota)	ribosomal protein L42A (YL27) (L41A)	0.713	0.836	0.602	0.717	0.854	0.629	0.275	0.586
YDR171W_01	HSP42	YDR171W	response to stress*	unfolded protein binding	cytoplasm*	Similar to HSP26; expression is regulated by stress conditions	0.428	0.823	0.9	0.717	0.055	0.813		0.434
YBR176W_01	ECM31	YBR176W	pantothenate biosynthetic process	3-methyl-2-oxobutanoate hydroxymethyltransferase activity	mitochondrion	ExtraCellular Mutant			0.717	0.717
YOR167C_01	RPS28A	YOR167C	translation	structural constituent of ribosome	cytosolic small ribosomal subunit (sensu Eukaryota)	ribosomal protein S28A (S33A) (YS27)	0.788	0.881	0.481	0.716667	0.905	0.701	0.633	0.746333
YBOX_JXN1000003	CPT1	YNL130C	phosphatidylcholine biosynthetic process	diacylglycerol cholinephosphotransferase activity	endoplasmic reticulum	S000005074	0.738	0.736	0.676	0.716667	0.492	0.336		0.414
YER092W_01	IES5	YER092W	biological_process	molecular_function	nucleus	Protein that associates with the INO80 chromatin remodeling complex under low-salt conditions	0.653		0.78	0.7165	0.261			0.261
YGL001C_01	ERG26	YGL001C	ergosterol biosynthetic process	C-3 sterol dehydrogenase (C-4 sterol decarboxylase) activity	endoplasmic reticulum*	C-3 sterol dehydrogenase	0.818	0.857	0.474	0.716333	0.787	0.735		0.761
YHR115C_01	DMA1	YHR115C	mitotic spindle checkpoint*	molecular_function	cytoplasm	Hypothetical ORF	0.71	0.816	0.623	0.716333	0.391	0.745		0.568
YJR116W_01	YJR116W_ORF	YJR116W	biological_process	molecular_function	cellular_component	Hypothetical ORF	0.845		0.587	0.716		0.643		0.643
YBOX_TIL1000256	TIM44	YIL022W	protein import into mitochondrial matrix	protein transporter activity	mitochondrion*	S000001284			0.716	0.716
YBOX_AAA1000062	SAL1	YNL083W	transport	transporter activity*	mitochondrion*	S000005027			0.716	0.716
YLR317W_01	YLR317W_ORF	YLR317W				Hypothetical ORF			0.716	0.716
YML011C_01	RAD33	YML011C	nucleotide-excision repair	molecular_function	nucleus	Hypothetical ORF	0.824		0.607	0.7155		0.514		0.514
YBOX_INT1000014	RPL18B	YNL301C	translation	structural constituent of ribosome	cytosolic large ribosomal subunit (sensu Eukaryota)	S000005245	0.647		0.784	0.7155	0.216	0.234		0.225
YOR297C_01	TIM18	YOR297C	protein targeting to membrane*	protein transporter activity	mitochondrion*	translocase	0.811		0.619	0.715	0.74	0.447	0.896	0.694333
YHR143WA01	RPC10	YHR143W-A	transcription from RNA polymerase II promoter*	DNA-directed RNA polymerase activity	DNA-directed RNA polymerase III complex*	RNA polymerase II subunit	0.757		0.673	0.715	0.917	0.436	0.312	0.555
YBOX_INT1000249	YBL111C_INT_1	YBL111C	biological_process	molecular_function	cellular_component	S000002151		0.591	0.838	0.7145	0.641	0.294		0.4675
YDL155W_01	CLB3	YDL155W	G2/M transition of mitotic cell cycle*	cyclin-dependent protein kinase regulator activity	cytoplasm*	B-type cyclin	0.882	0.589	0.671	0.714	0.899	0.843	0.745	0.829
YOR168W_01	GLN4	YOR168W	glutaminyl-tRNA aminoacylation	glutamine-tRNA ligase activity	cytoplasm	glutamine-tRNA ligase	0.705	0.723		0.714	0.76	0.88		0.82
YML017W_01	PSP2	YML017W	biological_process	molecular_function	cytoplasm	Polymerase suppressor 2; Suppressors of group II intron-splicing defect.	0.594	0.794	0.753	0.713667	0.797	0.651	0.787	0.745
YGL135W_01	RPL1B	YGL135W	translation*	structural constituent of ribosome	cytosolic large ribosomal subunit (sensu Eukaryota)	ribosomal protein L1B	0.63	0.8	0.711	0.713667	0.89	0.86	0.433	0.727667
YDL064W_01	UBC9	YDL064W	G2/M transition of mitotic cell cycle*	SUMO conjugating enzyme activity	nucleus	SUMO-conjugating enzyme	0.854	0.569	0.718	0.713667	0.473	0.468	0.224	0.388333
YOL050C_01	YOL050C_ORF	YOL050C				Hypothetical ORF	0.759	0.853	0.529	0.713667
YEL035C_01	UTR5	YEL035C	biological_process	molecular_function	cellular_component	Product of gene unknown	0.726		0.701	0.7135	0.889	0.711		0.8
YHR177W_01	YHR177W_ORF	YHR177W	biological_process	molecular_function	cellular_component	Hypothetical ORF	0.443	0.936	0.76	0.713		0.514		0.514
YJL100W_01	LSB6	YJL100W	actin filament organization*	1-phosphatidylinositol 4-kinase activity	cytoplasm*	LAs17 Binding protein	0.513	0.913		0.713	0.409	0.618		0.5135
YBL093C_01	ROX3	YBL093C	transcription from RNA polymerase II promoter	RNA polymerase II transcription mediator activity	nucleus*	RNA polymerase II holoenzyme/mediator subunit	0.533		0.893	0.713	0.645	0.453	0.224	0.440667
YJL134W_01	LCB3	YJL134W	sphingolipid biosynthetic process*	sphingosine-1-phosphate phosphatase activity	endoplasmic reticulum	dihydrosphingosine-1-phosphate phophatase	0.376	0.903	0.859	0.712667		0.86		0.86
YLR388W_01	RPS29A	YLR388W	translation	structural constituent of ribosome	cytosolic small ribosomal subunit (sensu Eukaryota)	ribosomal protein S29A (S36A) (YS29)	0.641	0.776	0.721	0.712667	0.783	0.581	0.359	0.574333
YLL014W_01	YLL014W_ORF	YLL014W	biological_process	molecular_function	endoplasmic reticulum	Hypothetical ORF	0.536	0.794	0.808	0.712667	0.84	0.06		0.45
YML129C_01	COX14	YML129C	aerobic respiration*	molecular_function	mitochondrion*	mitochondrial membrane protein	0.387	0.86	0.891	0.712667	0.678	0.577	0.091	0.448667
YER189W_01	YER189W_ORF	YER189W	biological_process	molecular_function	cellular_component	Hypothetical ORF	0.499	0.774	0.865	0.712667	0.731	0.076		0.4035
YDR384C_01	ATO3	YDR384C	nitrogen utilization*	ammonium transporter activity	mitochondrion*	transmembrane protein	0.541		0.884	0.7125	0.18	0.64		0.41
YEL066W_01	HPA3	YEL066W	histone acetylation	histone acetyltransferase activity	cytoplasm*	Histone and other Protein Acetyltransferase; Has sequence homology to known HATs and NATs			0.712	0.712		0.614		0.614
YNL078W_01	NIS1	YNL078W	regulation of mitosis	molecular_function	nucleus*	0		0.916	0.508	0.712	0.378	0.603		0.4905
YDR198C_01	RKM2	YDR198C	peptidyl-lysine tri-methylation*	protein-lysine N-methyltransferase activity	cellular_component	Hypothetical ORF			0.712	0.712	0.394			0.394
YCL075W_01	YCL075W_ORF	YCL075W	transposition, RNA-mediated	protein binding*	retrotransposon nucleocapsid	Psuedogene: encodes fragment of Ty Pol protein	0.712			0.712
YBR239C_01	YBR239C_ORF	YBR239C	biological_process	molecular_function	cytoplasm*	Hypothetical ORF			0.712	0.712
YNL158W_01	PGA1	YNL158W	secretory pathway	molecular_function	nuclear envelope	Essential protein of unknown function; green fluorescent protein (GFP)-fusion protein localizes to the nuclear periphery	0.919	0.483	0.733	0.711667	0.049		0.85	0.4495
YBOX_OCH1000053	RPS25A	YGR027C	translation	structural constituent of ribosome	cytosolic small ribosomal subunit (sensu Eukaryota)	S000003259	0.768	0.851	0.516	0.711667	0.76	0.565	0.336	0.553667
YBR231C_01	SWC5	YBR231C	chromatin remodeling*	molecular_function	nucleus*	Protein of unknown function, localizes to the nucleus	0.741		0.682	0.7115
YBOX_JXN1000045	LSB3	YFR024C-A	actin filament organization	molecular_function	cytoplasm*	S000002968	0.658	0.906	0.57	0.711333		0.643		0.643
YML076C_01	WAR1	YML076C	response to acid	transcription factor activity	nucleus*	ORF			0.711	0.711			0.955	0.955
YNR066C_01	YNR066C_ORF	YNR066C	biological_process	molecular_function	membrane fraction	Hypothetical ORF			0.711	0.711		0.638	0.916	0.777
YBOX_JXN1000074	SUS1	YBR111W-A	positive regulation of transcription from RNA polymerase II promoter*	molecular_function	nuclear pore*	S000028510			0.711	0.711	0.312	0.177		0.2445
YPR177C_01	YPR177C_ORF	YPR177C				Protein required for cell viability			0.711	0.711		0.226	0.117	0.1715
YKR027W_01	BCH2	YKR027W	Golgi to plasma membrane transport*	molecular_function	mitochondrion*	The authentic, non-tagged protein was localized to the mitochondria			0.711	0.711
YBL001C_01	ECM15	YBL001C	cell wall organization and biogenesis	molecular_function	cytoplasm*	ExtraCellular Mutant	0.619	0.824	0.689	0.710667	0.847	0.585		0.716
YPL232W_01	SSO1	YPL232W	sporulation (sensu Fungi)*	t-SNARE activity	plasma membrane*	t-SNARE	0.416	0.922	0.793	0.710333	0.944	0.811	0.492	0.749
YBOX_OCH1000224	RPL35B	YDL136W	translation	structural constituent of ribosome	cytosolic large ribosomal subunit (sensu Eukaryota)	S000002295	0.749	0.825	0.557	0.710333	0.8	0.831	0.492	0.707667
YBOX_TIL1000121	SCW4	YGR279C	conjugation with cellular fusion	glucosidase activity	chitin- and beta-glucan-containing cell wall	S000003511	0.71			0.71		0.923		0.923
YJR099W_01	YUH1	YJR099W	protein deubiquitination	ubiquitin-specific protease activity	cytoplasm	ubiquitin hydrolase	0.71			0.71	0.883			0.883
YJR093C_01	FIP1	YJR093C	mRNA cleavage*	protein binding*	mRNA cleavage and polyadenylation specificity factor complex	polyadenylation factor I (PF I)	0.71			0.71	0.876	0.438	0.792	0.702
YHR024C_01	MAS2	YHR024C	mitochondrial protein processing	mitochondrial processing peptidase activity	mitochondrion*	mitochondrial processing protease 53 kDa subunit		0.885	0.535	0.71		0.656		0.656
YBOX_OCH1000153	RPS24B	YIL069C	translation	structural constituent of ribosome	cytosolic small ribosomal subunit (sensu Eukaryota)	S000001331	0.598	0.783	0.749	0.71	0.71	0.857	0.379	0.648667
YML081CA01	ATP18	YML081C-A	ATP synthesis coupled proton transport	hydrogen ion transporting ATP synthase activity, rotational mechanism	mitochondrion*	ATP synthase associated protein	0.619	0.786	0.725	0.71	0.842	0.387		0.6145
YBL097W_01	BRN1	YBL097W	mitotic sister chromatid segregation*	molecular_function	nucleus*	BaRreN, a gene with sequence similarity to Drosophila barren and Xenopus XCAP-H, and a functional homolog of human BRRN1			0.71	0.71	0.045		0.939	0.492
YBOX_IGX1000039						#N/A			0.71	0.71		0.248		0.248
YBOX_OCH1000126	HHF1	YBR009C	chromatin assembly or disassembly	DNA binding	nuclear nucleosome	S000000213	0.707	0.826	0.595	0.709333	0.867	0.82	0.336	0.674333
YNL300W_01	YNL300W_ORF	YNL300W	biological_process	molecular_function	chitin- and beta-glucan-containing cell wall	Hypothetical ORF	0.433	0.938	0.756	0.709	0.891	0.893		0.892
YBOX_TIL1000170	SRL1	YOR247W	nucleobase, nucleoside, nucleotide and nucleic acid metabolic process	molecular_function	cytoplasm*	S000005773	0.682	0.706	0.739	0.709	0.844	0.788	0.134	0.588667
YOL128C_01	YGK3	YOL128C	protein amino acid phosphorylation*	glycogen synthase kinase 3 activity	cellular_component	protein kinase	0.575		0.842	0.7085	0.883			0.883
YBOX_INT1000067	COX1	Q0045	aerobic respiration*	cytochrome-c oxidase activity	mitochondrion*	--	0.703		0.714	0.7085	0.57	0.053	0.134	0.252333
YGL078C_01	DBP3	YGL078C	35S primary transcript processing*	ATP-dependent RNA helicase activity	nucleolus	ATP dependent RNA helicase|dead/deah box protein CA3	0.914	0.519	0.692	0.708333	0.9	0.49	0.761	0.717
YDR437W_01	GPI19	YDR437W	GPI anchor biosynthetic process	UDP-glycosyltransferase activity	endoplasmic reticulum*	Protein required for cell viability	0.518	0.923	0.683	0.708		0.412		0.412
YBOX_IGX1000007						#N/A			0.708	0.708		0.788		0.788
YDR514C_01	YDR514C_ORF	YDR514C	biological_process	molecular_function	nucleus*	Hypothetical ORF			0.708	0.708		0.764		0.764
YMR191W_01	SPG5	YMR191W	biological_process	molecular_function	cellular_component	Protein required for survival at high temperature during stationary phase			0.708	0.708
YBOX_OCH1000108	HPF1	YOL155C	cell wall organization and biogenesis	glucosidase activity	chitin- and beta-glucan-containing cell wall*	S000005515	0.392	0.87	0.86	0.707333	0.451	0.876		0.6635
YBOX_IGR1000021						#N/A	0.58	0.834		0.707	0.78	0.874		0.827
YPL054W_01	LEE1	YPL054W	biological_process	molecular_function	cellular_component	Product of gene unknown	0.707			0.707		0.785		0.785
YGR178C_01	PBP1	YGR178C	mRNA polyadenylation*	molecular_function	cytoplasm*	Poly(A)-binding protein binding protein		0.823	0.591	0.707	0.695	0.829		0.762
YPL035C_01	YPL035C_ORF	YPL035C				Hypothetical ORF	0.707			0.707	0.662		0.703	0.6825
YKL119C_01	VPH2	YKL119C	protein complex assembly*	molecular_function	endoplasmic reticulum membrane	25.2 kDa protein involved in assembly of vacuolar H(+) ATPase	0.707			0.707			0.586	0.586
YNR015W_01	SMM1	YNR015W	tRNA modification*	tRNA dihydrouridine synthase activity	cytoplasm*	tRNA dihydrouridine synthase	0.484	0.866	0.771	0.707	0.571			0.571
YGL207W_01	SPT16	YGL207W	RNA elongation from RNA polymerase II promoter*	RNA polymerase II transcription elongation factor activity*	nuclear chromatin*	Subunit of the heterodimeric FACT complex (Spt16p-Pob3p), facilitates RNA Polymerase II transcription elongation through nucleosomes by destabilizing and then reassembling nucleosome structure	0.658	0.714	0.748	0.706667	0.885	0.791		0.838
YDL047W_01	SIT4	YDL047W	telomere maintenance*	protein serine/threonine phosphatase activity	cytoplasm*	similar to catalytic subunit of bovine type 2A protein phosphatase	0.776		0.637	0.7065		0.577		0.577
YMR201C_01	RAD14	YMR201C	nucleotide-excision repair, DNA damage recognition	damaged DNA binding*	nucleus*	human xeroderma pigmentosum group A DNA repair gene homolog	0.688		0.725	0.7065	0.716			0.716
YKL079W_01	SMY1	YKL079W	exocytosis	motor activity	bud neck*	kinesin heavy chain homolog			0.706	0.706			0.951	0.951
YMR213W_01	CEF1	YMR213W	nuclear mRNA splicing, via spliceosome	RNA splicing factor activity, transesterification mechanism	spliceosome	protein complex component associated with the splicing factor Prp19p			0.706	0.706			0.825	0.825
YER087CA01	SBH1	YER087C-B	SRP-dependent cotranslational protein targeting to membrane, translocation*	protein transporter activity*	translocon complex*	Sbh2p homolog	0.726	0.735	0.657	0.706	0.749	0.733		0.741
YBOX_OCH1000082	CCW12	YLR110C	cell wall organization and biogenesis*	molecular_function	chitin- and beta-glucan-containing cell wall	S000004100	0.541	0.726	0.851	0.706	0.844	0.242	0.477	0.521
YOR231W_01	MKK1	YOR231W	protein amino acid phosphorylation*	MAP kinase kinase activity	bud tip	MAP kinase kinase (MEK)			0.706	0.706	0.492			0.492
YBOX_ONO1000051	YHR199C-A_ONO_ORF	YHR199C-A	biological_process	molecular_function	cellular_component	S000029704			0.706	0.706	0.427			0.427
YOL044W_01	PEX15	YOL044W	peroxisome organization and biogenesis*	molecular_function	peroxisomal membrane	44 kDa phosphorylated integral peroxisomal membrane protein			0.706	0.706	0.404			0.404
YMR034C_01	YMR034C_ORF	YMR034C	biological_process	sterol transporter activity	cellular_component	Hypothetical ORF			0.706	0.706
YPL253C_01	VIK1	YPL253C	mitotic sister chromatid cohesion*	microtubule motor activity	spindle pole body*	Cik1p homolog			0.706	0.706
YIL108W_01	YIL108W_ORF	YIL108W	biological_process	molecular_function	cytoplasm	Hypothetical ORF	0.633		0.778	0.7055	0.89	0.743	0.633	0.755333
YBR129C_01	OPY1	YBR129C	conjugation with cellular fusion	molecular_function	cytoplasm*	Protein of unknown function, overproduction blocks cell cycle arrest in the presence of mating pheromone	0.785		0.626	0.7055	0.61	0.679		0.6445
YDL088C_01	ASM4	YDL088C	mRNA export from nucleus*	structural molecule activity	nuclear pore	nuclear pore complex subunit	0.541		0.87	0.7055	0.286	0.573		0.4295
YDR321W_01	ASP1	YDR321W	asparagine catabolic process	asparaginase activity	cytosol*	asparaginase I|intracellular isozyme	0.575	0.677	0.864	0.705333	0.82	0.828		0.824
Q0250_01	COX2	Q0250	aerobic respiration*	cytochrome-c oxidase activity	mitochondrion*	cytochrome c oxidase subunit II	0.741	0.853	0.521	0.705	0.916	0.913		0.9145
YBR215W_01	HPC2	YBR215W	RNA elongation from RNA polymerase II promoter*	transcription regulator activity	nucleus*	highly charged basic protein			0.705	0.705		0.788		0.788
YCR066W_01	RAD18	YCR066W	DNA repair*	ubiquitin-protein ligase activity*	nuclear chromatin	ATPase (putative)|zinc finger protein			0.705	0.705			0.73	0.73
YML006C_01	GIS4	YML006C	cell ion homeostasis*	molecular_function	plasma membrane	CAAX box containing protein	0.705			0.705	0.282	0.882		0.582
YDR225W_01	HTA1	YDR225W	DNA repair*	DNA binding	nuclear nucleosome	histone H2A (HTA1 and HTA2 code for nearly identical proteins)	0.645	0.73	0.74	0.705	0.853	0.326	0.433	0.537333
YJR012C_01	YJR012C_ORF	YJR012C	transport	molecular_function	cellular_component	Protein required for cell viability	0.768		0.641	0.7045		0.727	0.992	0.8595
YML009C_01	MRPL39	YML009C	translation	structural constituent of ribosome	mitochondrion*	Mitochondrial ribosomal protein of the large subunit	0.738	0.84	0.535	0.704333	0.926	0.393		0.6595
YDR178W_01	SDH4	YDR178W	tricarboxylic acid cycle*	succinate dehydrogenase (ubiquinone) activity	mitochondrion*	succinate dehydrogenase membrane anchor subunit			0.704	0.704		0.747		0.747
YBOX_JXN1000054	LSM2	YBL026W	nuclear mRNA splicing, via spliceosome*	RNA binding*	nucleolus*	S000000122	0.914	0.494		0.704		0.208	0.134	0.171
YML025C_01	YML6	YML025C	translation*	structural constituent of ribosome	mitochondrion*	Mitochondrial ribosomal protein of the large subunit	0.905		0.503	0.704
YPR068C_01	HOS1	YPR068C	regulation of transcription, DNA-dependent*	histone deacetylase activity	histone deacetylase complex	Protein with similarity to Hda1p, Rpd3p, Hos2p, and Hos3p			0.704	0.704
YDR374C_01	YDR374C_ORF	YDR374C	biological_process	molecular_function	cellular_component	Hypothetical ORF			0.704	0.704
YER119CA01	YER119C-A_ORF	YER119C-A				Hypothetical ORF	0.619		0.788	0.7035		0.159		0.159
YDR280W_01	RRP45	YDR280W	35S primary transcript processing*	3'-5'-exoribonuclease activity	nuclear exosome (RNase complex)*	3'->5' exoribonuclease	0.948		0.458	0.703	0.636	0.977	0.614	0.742333
YIL099W_01	SGA1	YIL099W	sporulation (sensu Fungi)*	glucan 1,4-alpha-glucosidase activity	vacuole, cell cycle-correlated morphology	glucoamylase	0.703			0.703
YBOX_OCH1000101	RPL20A	YMR242C	translation	structural constituent of ribosome	cytosolic large ribosomal subunit (sensu Eukaryota)	S000004855	0.58	0.702	0.826	0.702667	0.653	0.614	0.42	0.562333
YBL021C_01	HAP3	YBL021C	transcription*	transcriptional activator activity	nucleus*	transcriptional activator protein of CYC1 (component of HAP2/HAP3 heteromer)	0.887		0.518	0.7025	0.777	0.284	0.736	0.599
YDL130WA01	STF1	YDL130W-A	ATP synthesis coupled proton transport	molecular_function	mitochondrion*	ATPase stabilizing factor	0.884		0.521	0.7025	0.441	0.495		0.468
YBR065C_01	ECM2	YBR065C	cell wall organization and biogenesis*	molecular_function	nucleus	ExtraCellular Mutant	0.827	0.578		0.7025		0.264		0.264
YKL160W_01	ELF1	YKL160W	RNA elongation from RNA polymerase II promoter*	RNA polymerase II transcription elongation factor activity	nucleus	0	0.82	0.779	0.508	0.702333	0.784	0.393		0.5885
YGR098C_01	ESP1	YGR098C	mitotic sister chromatid segregation*	cysteine-type endopeptidase activity	cytoplasm*	separase		0.6	0.804	0.702	0.856	0.687		0.7715
YCR090C_01	YCR090C_ORF	YCR090C	biological_process	molecular_function	cytoplasm*	Hypothetical ORF	0.564	0.846	0.696	0.702	0.861	0.634		0.7475
YBOX_ONO1000102	YNL097C-A_ONO_ORF	YNL097C-A				--			0.702	0.702		0.735		0.735
YBOX_OCH1000048	RPL24A	YGL031C	translation	structural constituent of ribosome*	cytosolic large ribosomal subunit (sensu Eukaryota)	S000002999	0.551	0.742	0.813	0.702	0.686	0.527	0.359	0.524
YDR210W_01	YDR210W_ORF	YDR210W	biological_process	molecular_function	cellular_component	Protein of unknown function; green fluorescent protein (GFP)-fusion protein localizes to the cell periphery	0.746	0.628	0.731	0.701667	0.601	0.874		0.7375
YOL129W_01	VPS68	YOL129W	protein targeting to vacuole	molecular_function	mitochondrion*	0	0.682	0.863	0.56	0.701667	0.84	0.274	0.722	0.612
YBOX_OCH1000091	RPL31B	YLR406C	translation	structural constituent of ribosome	cytosolic large ribosomal subunit (sensu Eukaryota)	S000004398	0.751	0.782	0.572	0.701667	0.69	0.745	0.159	0.531333
YBOX_OCH1000025	BPH1	YCR032W	cell wall organization and biogenesis*	molecular_function	mitochondrion*	S000000628	0.749		0.654	0.7015	0.558	0.812		0.685
YDR009W_01	GAL3	YDR009W	positive regulation of transcription by galactose*	transcriptional activator activity	cytoplasm	Involved in galactose induction of GAL genes	0.885		0.518	0.7015		0.221		0.221
YGL090W_01	LIF1	YGL090W	double-strand break repair via nonhomologous end joining	structural molecule activity	nucleus	Ligase Interacting Factor 1; physically interacts with DNA ligase 4 protein (Lig4p)	0.674		0.729	0.7015		0.02		0.02
YIL043C_01	CBR1	YIL043C	electron transport	cytochrome-b5 reductase activity	mitochondrion*	cytochrome b reductase	0.399	0.835	0.869	0.701	0.887	0.93	0.462	0.759667
YBOX_IGR1000207						#N/A			0.701	0.701
YOR212W_01	STE4	YOR212W	invasive growth (sensu Saccharomyces)*	signal transducer activity	plasma membrane*	G protein beta subunit|coupled to mating factor receptor	0.346	0.888	0.867	0.700333	0.944	0.879		0.9115
YER046W_01	SPO73	YER046W	sporulation (sensu Fungi)*	molecular_function	cytosol	Meiosis-specific protein of unknown function, required for spore wall formation during sporulation; dispensible for both nuclear divisions during meiosis	0.473		0.927	0.7	0.858			0.858
YKL022C_01	CDC16	YKL022C	mitotic sister chromatid segregation*	protein binding*	anaphase-promoting complex	metal-binding nucleic acid-binding protein, interacts with Cdc23p and Cdc27p to catalyze the conjugation of ubiquitin to cyclin B (putative)	0.854	0.686	0.56	0.7	0.531	0.803		0.667
YBOX_TIL1000307	RPO31	YOR116C	transcription from RNA polymerase III promoter	DNA-directed RNA polymerase activity	DNA-directed RNA polymerase III complex	S000005642			0.7	0.7	0.915	0.353		0.634
YER084W_01	YER084W_ORF	YER084W				Hypothetical ORF	0.502		0.898	0.7		0.953	0.312	0.6325
YKL052C_01	ASK1	YKL052C	mitotic spindle organization and biogenesis in nucleus*	structural constituent of cytoskeleton	condensed nuclear chromosome kinetochore*	Associated with Spindles and Kinetochores			0.7	0.7		0.523		0.523
YPR020W_01	ATP20	YPR020W	ATP synthesis coupled proton transport	structural molecule activity	mitochondrion*	ATP synthase subunit g homolog	0.746		0.654	0.7	0.378	0.806	0.336	0.506667
YGL193C_01	YGL193C_ORF	YGL193C	biological_process	molecular_function	cellular_component	Hypothetical ORF			0.7	0.7	0.162	0.464	0.523	0.383
YGL102C_01	YGL102C_ORF	YGL102C				Protein required for cell viability		0.587	0.813	0.7	0.469	0.274		0.3715
YDR169C_01	STB3	YDR169C	biological_process	molecular_function	cytoplasm	binds Sin3p in two-hybrid assay	0.811	0.589		0.7		0.331		0.331
YDL123W_01	SNA4	YDL123W	biological_process	molecular_function	membrane of vacuole with cell cycle-correlated morphology	Protein of unknown function, localized to the vacuolar outer membrane	0.551		0.849	0.7
YEL044W_01	IES6	YEL044W	metabolic process	molecular_function	nucleus	Protein that associates with the INO80 chromatin remodeling complex under low-salt conditions	0.616		0.783	0.6995	0.34	0.675	0.593	0.536
YLL034C_01	RIX7	YLL034C	ribosomal large subunit export from nucleus	ATPase activity	nucleus*	Putative ATPase of the AAA family, required for export of pre-ribosomal large subunits from the nucleus; distributed between the nucleolus, nucleoplasm, and nuclear periphery depending on growth conditions	0.713		0.686	0.6995	0.842	0.144		0.493
YBOX_TIL1000225	TOM1	YDR457W	regulation of cell size*	ubiquitin-protein ligase activity	nucleus*	S000002865	0.865		0.534	0.6995		0.109	0.755	0.432
YKL167C_01	MRP49	YKL167C	translation	structural constituent of ribosome	mitochondrion*	16 kDa mitochondrial ribosomal large subunit protein	0.738		0.66	0.699	0.805			0.805
YBR244W_01	GPX2	YBR244W	response to oxidative stress	glutathione peroxidase activity*	cytoplasm*	Phospholipid hydroperoxide glutathione peroxidase induced by glucose starvation that protects cells from phospholipid hydroperoxides and nonphospholipid peroxides during oxidative stress	0.836		0.562	0.699		0.124		0.124
YBOX_ONO1000082	YLR342W-A_ONO_ORF	YLR342W-A	biological_process	molecular_function	cellular_component	S000028571			0.699	0.699	0.865	0.78		0.8225
YIL042C_01	PKP1	YIL042C	telomere maintenance*	protein kinase activity*	mitochondrion	Hypothetical ORF			0.699	0.699		0.685		0.685
YOR067C_01	ALG8	YOR067C	protein amino acid N-linked glycosylation*	dolichyl pyrophosphate Glc1Man9GlcNAc2 alpha-1,3-glucosyltransferase activity	endoplasmic reticulum membrane	glycosyl transferase			0.699	0.699	0.657			0.657
YHR162W_01	YHR162W_ORF	YHR162W	biological_process	molecular_function	mitochondrion	Hypothetical ORF	0.688	0.836	0.572	0.698667	0.82	0.757		0.7885
YER090W_01	TRP2	YER090W	tryptophan biosynthetic process	anthranilate synthase activity	cytoplasm*	anthranilate synthase component I		0.833	0.564	0.6985		0.813		0.813
YNL307C_01	MCK1	YNL307C	protein amino acid phosphorylation*	glycogen synthase kinase 3 activity*	soluble fraction	43.1 kDa serine/threonine/tyrosine protein kinase	0.747	0.51	0.838	0.698333	0.638	0.783		0.7105
YDR134C_01	YDR134C_ORF	YDR134C	biological_process	molecular_function	chitin- and beta-glucan-containing cell wall	Hypothetical ORF	0.63	0.655	0.809	0.698	0.879	0.55	0.586	0.671667
YBOX_OCH1000036	HXT3	YDR345C	hexose transport	glucose transporter activity*	plasma membrane	S000002753	0.598	0.818	0.675	0.697	0.812	0.417		0.6145
YDL198C_01	GGC1	YDL198C	mitochondrial genome maintenance*	guanine nucleotide transporter activity	mitochondrion*	high copy suppressor of abf2 lacking the HMG1-like mitochondrial HM protein; putative mitochondrial carrier protein	0.564		0.83	0.697	0.686	0.871		0.7785
YML058W_01	SML1	YML058W	response to DNA damage stimulus*	enzyme inhibitor activity	cytoplasm*	Suppressor of mec lethality. Ribonucleotide reductase inhibitor.	0.789	0.561	0.74	0.696667	0.768	0.326	0.535	0.543
YDR017C_01	KCS1	YDR017C	response to drug*	inositol hexakisphosphate kinase activity	cytoplasm	Inositol polyphosphate kinase	0.848		0.545	0.6965	0.655	0.532	0.843	0.676667
YBOX_TEL1000008						#N/A	0.703	0.69		0.6965	0.882	0.573	0.559	0.671333
YNL302C_01	RPS19B	YNL302C	translation*	structural constituent of ribosome	cytosolic small ribosomal subunit (sensu Eukaryota)	ribosomal protein S19B (rp55B) (S16aB) (YS16B)	0.965	0.631	0.493	0.696333	0.525	0.791	0.684	0.666667
YLR193C_01	UPS1	YLR193C	mitochondrial protein processing	molecular_function	mitochondrion*	Hypothetical ORF	0.919	0.731	0.438	0.696		0.514	0.633	0.5735
YKL086W_01	SRX1	YKL086W	response to oxidative stress	oxidoreductase activity, acting on sulfur group of donors	cytoplasm*	ATP-dependent cysteine sulfinic acid reductase	0.572		0.82	0.696		0.811		0.811
YDR460W_01	TFB3	YDR460W	transcription initiation from RNA polymerase II promoter*	general RNA polymerase II transcription factor activity	holo TFIIH complex*	TFIIH subunit			0.696	0.696		0.767		0.767
YIL061C_01	SNP1	YIL061C	nuclear mRNA splicing, via spliceosome	mRNA binding*	snRNP U1*	U1snRNP 70K protein homolog			0.696	0.696		0.703		0.703
YHR057C_01	CPR2	YHR057C	biological_process	peptidyl-prolyl cis-trans isomerase activity	cellular_component	cyclophilin|peptidyl-prolyl cis-trans isomerase (PPIase)			0.696	0.696	0.636	0.716		0.676
YBOX_TIL1000309	RPO31	YOR116C	transcription from RNA polymerase III promoter	DNA-directed RNA polymerase activity	DNA-directed RNA polymerase III complex	S000005642	0.713		0.679	0.696	0.54			0.54
YDR045C_01	RPC11	YDR045C	transcription from RNA polymerase III promoter	DNA-directed RNA polymerase activity	DNA-directed RNA polymerase III complex	TFIIS-like small Pol III subunit C11	0.889		0.503	0.696	0.078	0.72		0.399
YBOX_IGR1000241						#N/A			0.696	0.696
YGL180W_01	ATG1	YGL180W	autophagy*	protein serine/threonine kinase activity	cytosol*	protein kinase			0.696	0.696
YLR137W_01	YLR137W_ORF	YLR137W	biological_process	molecular_function	cellular_component	Hypothetical ORF			0.696	0.696
YNR010W_01	CSE2	YNR010W	transcription from RNA polymerase II promoter*	RNA polymerase II transcription mediator activity	mediator complex	RNA polymerase II mediator subcomplex component			0.696	0.696
YEL019C_01	MMS21	YEL019C	DNA repair	SUMO ligase activity	cytoplasm*	Protein involved in DNA repair			0.696	0.696
YBOX_INT1000106	YRA1	YDR381W	mRNA export from nucleus	RNA binding	transcription export complex	S000002789	0.619		0.772	0.6955	0.764			0.764
YDL066W_01	IDP1	YDL066W	glutamate biosynthetic process*	isocitrate dehydrogenase (NADP+) activity	mitochondrion*	NADP-dependent isocitrate dehydrogenase	0.813	0.706	0.567	0.695333	0.566			0.566
YMR196W_01	YMR196W_ORF	YMR196W	biological_process	molecular_function	cytoplasm	Hypothetical ORF	0.695			0.695	0.819	0.343	0.179	0.447
YMR111C_01	YMR111C_ORF	YMR111C	biological_process	molecular_function	nucleus	Hypothetical ORF			0.695	0.695	0.229			0.229
YBR257W_01	POP4	YBR257W	rRNA processing*	ribonuclease P activity*	ribonuclease MRP complex*	Required for normal 5.8S rRNA processing and for tRNA processing; associated with RNase MRP and RNase P	0.695			0.695
YER087W_01	YER087W_ORF	YER087W	biological_process	proline-tRNA ligase activity	mitochondrion	Hypothetical ORF	0.695			0.695
YJR094WA01	RPL43B	YJR094W-A	translation	structural constituent of ribosome	cytosolic large ribosomal subunit (sensu Eukaryota)	ribosomal protein L43B	0.707	0.846	0.531	0.694667	0.907	0.646	0.492	0.681667
YBL082C_01	ALG3	YBL082C	protein amino acid glycosylation*	alpha-1,3-mannosyltransferase activity	endoplasmic reticulum	Dol-P-Man dependent alpha(1-3) mannosyltransferase (putative)	0.238	0.966	0.879	0.694333	0.952	0.937		0.9445
YPR165W_01	RHO1	YPR165W	cell wall organization and biogenesis*	GTPase activity*	mitochondrion*	GTP-binding protein|rho subfamily	0.89	0.572	0.621	0.694333	0.645	0.649	0.312	0.535333
YNL329C_01	PEX6	YNL329C	peroxisome organization and biogenesis	ATPase activity	cytoplasm*	AAA ATPase	0.969		0.419	0.694		0.799		0.799
YHR097C_01	YHR097C_ORF	YHR097C	biological_process	molecular_function	cytoplasm*	Hypothetical ORF			0.694	0.694
YML119W_01	YML119W_ORF	YML119W	biological_process	molecular_function	cellular_component	Hypothetical ORF			0.694	0.694
YBOX_OCH1000138	PMP2	YEL017C-A	cation transport	molecular_function	membrane	S000002103	0.688	0.506	0.887	0.693667	0.643	0.896	0.379	0.639333
YDR428C_01	YDR428C_ORF	YDR428C	biological_process	molecular_function	cellular_component	Hypothetical ORF	0.688		0.699	0.6935
YJL112W_01	MDV1	YJL112W	mitochondrial genome maintenance*	molecular_function	mitochondrion*	WD repeat protein that regulates steps in the Dnm1p-dependent process of mitochondrial fission.	0.845		0.541	0.693	0.918		0.819	0.8685
YBOX_IGR1000232						#N/A	0.776	0.61		0.693
YBR248C_01	HIS7	YBR248C	histidine biosynthetic process*	imidazoleglycerol-phosphate synthase activity	intracellular	imidazole glycerol phosphate synthase	0.699		0.686	0.6925	0.79	0.886		0.838
YNL067WA_01	YNL067W-A_ORF	YNL067W-A				Hypothetical ORF identified by homology. See FEBS Letters [2000] 487:31-36.	0.449		0.936	0.6925			0.711	0.711
YKR057W_01	RPS21A	YKR057W	translation*	structural constituent of ribosome	cytosolic small ribosomal subunit (sensu Eukaryota)	ribosomal protein S21A (S26A) (YS25)	0.583	0.79	0.704	0.692333	0.863	0.774	0.42	0.685667
YBOX_OCH1000057	ENO1	YGR254W	glycolysis*	phosphopyruvate hydratase activity	cytoplasm*	S000003486	0.668	0.91	0.499	0.692333	0.529	0.507	0.619	0.551667
YPR126C_01	YPR126C_ORF	YPR126C				Hypothetical ORF			0.692	0.692		0.759		0.759
YPL142C_01	YPL142C_ORF	YPL142C				Protein required for cell viability		0.537	0.847	0.692	0.424	0.762		0.593
YER182W_01	YER182W_ORF	YER182W	biological_process	molecular_function	mitochondrion	The authentic, non-tagged protein was localized to the mitochondria			0.692	0.692	0.159		0.684	0.4215
YHR090C_01	YNG2	YHR090C	DNA repair*	methylated histone residue binding*	nucleus*	NuA4 histone acetyltransferase complex component			0.692	0.692	0.17			0.17
YBOX_IGR1000173						#N/A			0.692	0.692
YHR078W_01	YHR078W_ORF	YHR078W	biological_process	molecular_function	cellular_component	Hypothetical ORF		0.892	0.49	0.691	0.525	0.169		0.347
YGR034W_01	RPL26B	YGR034W	translation	structural constituent of ribosome*	cytosolic large ribosomal subunit (sensu Eukaryota)	ribosomal protein L26B (L33B) (YL33)	0.639	0.754	0.679	0.690667	0.805	0.43	0.359	0.531333
YBOX_OCH1000124	HTA2	YBL003C	DNA repair*	DNA binding	nuclear nucleosome	S000000099	0.633	0.737	0.701	0.690333	0.762	0.832	0.336	0.643333
YMR019W_01	STB4	YMR019W	biological_process	DNA binding	nucleus	binds Sin3p in two-hybrid assay	0.806		0.574	0.69	0.683		0.605	0.644
YIL022W_01	TIM44	YIL022W	protein import into mitochondrial matrix	protein transporter activity	mitochondrion*	48.8 kDa protein involved in mitochondrial protein import	0.958		0.422	0.69	0.601	0.148	0.898	0.549
YBOX_INT1000253	YLR464W_INT_1	YLR464W	biological_process	molecular_function	cellular_component	S000004456	0.641	0.734	0.695	0.69	0.421	0.553		0.487
YDR380W_01	ARO10	YDR380W	leucine catabolic process*	pyruvate decarboxylase activity*	cytoplasm	Phenylpyruvate decarboxylase, catalyzes decarboxylation of phenylpyruvate to phenylacetaldehyde, which is the first specific step in the Ehrlich pathway			0.69	0.69	0.134	0.537		0.3355
YNL161W_01	CBK1	YNL161W	regulation of exit from mitosis*	protein kinase activity	cytoplasm*	serine/threonine protein kinase	0.68	0.844	0.545	0.689667	0.8	0.514	0.576	0.63
YER142C_01	MAG1	YER142C	DNA dealkylation	alkylbase DNA N-glycosylase activity	nucleus	3-methyladenine DNA glycosylase	0.734		0.645	0.6895	0.597	0.691	0.839	0.709
YIL116W_01	HIS5	YIL116W	histidine biosynthetic process	histidinol-phosphate transaminase activity	intracellular	histidinol-phosphate aminotransferase	0.619		0.76	0.6895		0.585	0.312	0.4485
YNL252C_01	MRPL17	YNL252C	translation	structural constituent of ribosome	mitochondrion*	Mitochondrial ribosomal protein of the large subunit	0.718		0.66	0.689	0.688	0.577		0.6325
YOR394W_01	YOR394W_ORF	YOR394W	biological_process	molecular_function	cellular_component	Hypothetical ORF	0.478		0.9	0.689			0.201	0.201
YGR121C_01	MEP1	YGR121C	nitrogen utilization*	ammonium transporter activity	plasma membrane	ammonia permease			0.689	0.689	0.219	0.759		0.489
YJL185C_01	YJL185C_ORF	YJL185C	biological_process	molecular_function	cellular_component	Hypothetical ORF	0.518		0.859	0.6885
YBOX_ONO1000018	YCR024C-B_ONO_ORF	YCR024C-B	biological_process	molecular_function	cellular_component	S000028818	0.812	0.641	0.612	0.688333	0.878	0.727	0.275	0.626667
YPL249CA01	RPL36B	YPL249C-A	translation	structural constituent of ribosome*	cytosolic large ribosomal subunit (sensu Eukaryota)	ribosomal protein L36B (L39) (YL39)	0.757	0.811	0.496	0.688	0.8	0.971	0.593	0.788
YJR131W_01	MNS1	YJR131W	ER-associated protein catabolic process*	mannosyl-oligosaccharide 1,2-alpha-mannosidase activity	endoplasmic reticulum	alpha-mannosidase	0.668	0.659	0.737	0.688	0.499	0.764	0.719	0.660667
YMR288W_01	HSH155	YMR288W	spliceosome assembly	mRNA binding	snRNP U2	U2-snRNP associated splicing factor that forms extensive associations with the branch site-3' splice site-3' exon region upon prespliceosome formation; ortholog of the mammalian U2 snRNP-associated splicing factor SAP155			0.688	0.688		0.683	0.925	0.804
YBOX_JXN1000034	RUB1	YDR139C	protein neddylation	protein tag	cytoplasm	S000002546	0.713		0.663	0.688		0.573		0.573
YJR107W_01	YJR107W_ORF	YJR107W	biological_process	lipase activity	cellular_component	Hypothetical ORF		0.53	0.845	0.6875		0.507	0.813	0.66
YMR021C_01	MAC1	YMR021C	response to drug*	specific RNA polymerase II transcription factor activity	nucleus	metal-binding transcriptional activator		0.927	0.448	0.6875
YPL170W_01	DAP1	YPL170W	regulation of ergosterol biosynthetic process	heme binding	membrane	sterol-binding protein (putative)	0.735		0.639	0.687	0.771	0.716		0.7435
YGL048C_01	RPT6	YGL048C	ubiquitin-dependent protein catabolic process	ATPase activity*	nucleus*	ATPase	0.65	0.724		0.687	0.686	0.937	0.159	0.594
YMR143W_01						#N/A	0.598	0.792	0.671	0.687	0.58	0.673	0.224	0.492333
YKL115C_01	YKL115C_ORF	YKL115C				Hypothetical ORF	0.639	0.643	0.779	0.687	0.058	0.766		0.412
YDR183W_01	PLP1	YDR183W	positive regulation of transcription from RNA polymerase II promoter by pheromones*	GTPase inhibitor activity	cytoplasm	Phosducin-Like Protein	0.692		0.681	0.6865		0.899		0.899
YGR035C_01	YGR035C_ORF	YGR035C	biological_process	molecular_function	cellular_component	Protein of unknown function, potential Cdc28p substrate	0.484		0.889	0.6865	0.571			0.571
YBOX_IGX1000015						#N/A			0.686	0.686	0.25	0.561		0.4055
YMR087W_01	YMR087W_ORF	YMR087W	tRNA splicing	phosphoric monoester hydrolase activity	cellular_component	Hypothetical ORF			0.686	0.686	0.092			0.092
YPR176C_01	BET2	YPR176C	protein amino acid geranylgeranylation	Rab-protein geranylgeranyltransferase activity	Rab-protein geranylgeranyltransferase complex	geranylgeranyltransferase type II beta subunit	0.715		0.657	0.686		0.706		0.706
YGL025C_01	PGD1	YGL025C	telomere maintenance*	RNA polymerase II transcription mediator activity	mediator complex	Probable transcription factor, polyglutamine domain protein	0.794	0.888	0.376	0.686	0.066	0.804	0.559	0.476333
YBR122C_01	MRPL36	YBR122C	translation	structural constituent of ribosome	mitochondrion*	Mitochondrial ribosomal protein of the large subunit; overproduction suppresses mutations in the COX2 leader peptide-encoding region	0.499		0.872	0.6855	0.678	0.643	0.179	0.5
YJL114W_01	YJL114W_ORF	YJL114W				TyA Gag protein; the main structural constituent of virus-like particles (VLPs)	0.713		0.658	0.6855		0.024	0.224	0.124
YNL145W_01	MFA2	YNL145W	pheromone-dependent signal transduction during conjugation with cellular fusion	mating pheromone activity	extracellular region	a-factor mating pheromone precursor	0.527	0.692	0.837	0.685333	0.713	0.154	0.312	0.393
YCR045C_01	YCR045C_ORF	YCR045C	biological_process	serine-type peptidase activity	cellular_component	Hypothetical ORF	0.484	0.731	0.841	0.685333	0.288			0.288
YAL015C_01	NTG1	YAL015C	DNA repair*	DNA-(apurinic or apyrimidinic site) lyase activity*	nucleus*	DNA glycosylase			0.685	0.685		0.88	0.791	0.8355
YBOX_LTR1000006	YHRCSIGMA3_LTR	YHRCSIGMA3				S000007004	0.685			0.685	0.378	0.667	0.559	0.534667
YGR036C_01	CAX4	YGR036C	telomere maintenance*	pyrophosphatase activity	integral to endoplasmic reticulum membrane	contains 3 short stretches of amino acids that are characteristic for a wide variety of phosphatases, including lipid phosphatases and a protein phosphatase	0.685			0.685
YLR379W_01	YLR379W_ORF	YLR379W				Protein required for cell viability		0.685		0.685
YMR097C_01	MTG1	YMR097C	translation*	GTPase activity	mitochondrion*	GTPase			0.685	0.685
YAL012W_01	CYS3	YAL012W	response to drug*	cystathionine gamma-lyase activity	cytoplasm	cystathionine gamma-lyase	0.607	0.79	0.657	0.684667	0.893	0.561	0.492	0.648667
YMR280C_01	CAT8	YMR280C	positive regulation of transcription from RNA polymerase II promoter*	specific RNA polymerase II transcription factor activity	nucleus	zinc-cluster protein involved in activating gluconeogenic genes; related to Gal4p	0.541		0.828	0.6845
YOR269W_01	PAC1	YOR269W	nuclear migration, microtubule-mediated	molecular_function	cytoplasm*	Required for viability in the absence of the kinesin-related Cin8p mitotic motor.	0.741	0.87	0.441	0.684	0.857	0.581	0.829	0.755667
YIL155C_01	GUT2	YIL155C	carbohydrate metabolic process*	glycerol-3-phosphate dehydrogenase activity	mitochondrion*	glycerol-3-phosphate dehydrogenase	0.796		0.572	0.684
YBR177C_01	EHT1	YBR177C	lipid metabolic process*	serine hydrolase activity*	mitochondrion*	alcohol acyl transferase	0.473	0.864	0.714	0.683667	0.13	0.363		0.2465
YIL015CA01	YIL014C-A_ORF	YIL014C-A	biological_process	molecular_function	cellular_component	Hypothetical ORF	0.518		0.848	0.683		0.882		0.882
YNL003C_01	PET8	YNL003C	S-adenosylmethionine transport	S-adenosylmethionine transporter activity	mitochondrion*	S-adenosylmethionine transporter of the mitochondrial inner membrane, member of the mitochondrial carrier family; required for biotin biosynthesis and respiratory growth			0.683	0.683		0.799		0.799
YNL036W_01	NCE103	YNL036W	response to oxidative stress	carbonate dehydratase activity	cytoplasm*	carbonic anhydrase-like protein	0.677		0.689	0.683		0.77		0.77
YBR157C_01	ICS2	YBR157C	biological_process	molecular_function	cellular_component	Protein of unknown function; null mutation does not confer any obvious defects in growth, spore germination, viability, or carbohydrate utilization	0.723		0.643	0.683			0.66	0.66
YPL140C_01	MKK2	YPL140C	protein amino acid phosphorylation*	MAP kinase kinase activity	intracellular	protein kinase			0.683	0.683		0.679	0.559	0.619
YBOX_TIL1000265	CSF1	YLR087C	fermentation	molecular_function	mitochondrion	S000004077			0.683	0.683		0.113		0.113
YBOX_OCH1000107	RPL18A	YOL120C	translation	structural constituent of ribosome	cytosolic large ribosomal subunit (sensu Eukaryota)	S000005480	0.381	0.814	0.854	0.683	0.645	0.716	0.201	0.520667
YFR013W_01	IOC3	YFR013W	chromatin remodeling	protein binding	ISW1 complex	Iswi One Complex	0.974	0.721	0.353	0.682667	0.733	0.729		0.731
YKL006W_01	RPL14A	YKL006W	translation	structural constituent of ribosome*	cytosolic large ribosomal subunit (sensu Eukaryota)	ribosomal protein L14A	0.639	0.676	0.733	0.682667	0.883	0.284	0.359	0.508667
YNL073W_01	MSK1	YNL073W	lysyl-tRNA aminoacylation	lysine-tRNA ligase activity	mitochondrion	lysine-tRNA ligase			0.682	0.682		0.706		0.706
YJR066W_01	TOR1	YJR066W	ribosome biogenesis and assembly*	protein binding*	plasma membrane*	phosphatidylinositol kinase homolog			0.682	0.682		0.511		0.511
YFL064C_01	YFL064C_ORF	YFL064C	biological_process	molecular_function	cellular_component	Hypothetical ORF	0.555	0.709	0.782	0.682	0.708	0.089		0.3985
YDL231C_01	BRE4	YDL231C	endocytosis	molecular_function	integral to membrane	contains several putative trans-membrane domains	0.682			0.682
YOR376W_01	YOR376W_ORF	YOR376W				Hypothetical ORF	0.682			0.682
YBOX_INT1000192	REC107	YJR021C	meiotic recombination	molecular_function	cellular_component	S000003782			0.682	0.682
YNL136W_01	EAF7	YNL136W	DNA repair*	molecular_function	nucleus*	Subunit of the NuA4 histone acetyltransferase complex	0.953		0.411	0.682		0.519	0.69	0.6045
YOR298W_01	MUM3	YOR298W	spore wall assembly (sensu Fungi)*	acyltransferase activity	cellular_component	Hypothetical ORF	0.406		0.956	0.681		0.932	0.656	0.794
YBOX_ONO1000130	SUS1	YBR111W-A	positive regulation of transcription from RNA polymerase II promoter*	molecular_function	nuclear pore*	S000028510			0.681	0.681		0.751		0.751
YBOX_INT1000099	RPS13	YDR064W	translation	structural constituent of ribosome	cytosolic small ribosomal subunit (sensu Eukaryota)	S000002471	0.69	0.595	0.758	0.681	0.523	0.72		0.6215
YBOX_OCH1000003	RPL12A	YEL054C	translation*	structural constituent of ribosome	cytosolic large ribosomal subunit (sensu Eukaryota)	S000000780	0.647	0.775	0.621	0.681	0.828		0.336	0.582
YBR150C_01	TBS1	YBR150C	biological_process	molecular_function	cytoplasm*	Probable Zn-finger protein			0.681	0.681	0.828	0.336		0.582
YJL030W_01	MAD2	YJL030W	mitotic spindle checkpoint*	molecular_function	nuclear pore*	spindle checkpoint complex subunit	0.568		0.793	0.6805		0.828	0.684	0.756
YAR061W_01	YAR061W_ORF	YAR061W	biological_process	molecular_function	cellular_component	Hypothetical ORF	0.72		0.641	0.6805
YPL086C_01	ELP3	YPL086C	regulation of transcription from RNA polymerase II promoter*	histone acetyltransferase activity	cytoplasm*	histone acetyltransferase|RNA polymerase II Elongator subunit	0.68			0.68		0.64	0.656	0.648
YBOX_OCH1000185	RPL13A	YDL082W	translation	structural constituent of ribosome	cytosolic large ribosomal subunit (sensu Eukaryota)	S000002240	0.698		0.662	0.68	0.382	0.598		0.49
YKL186C_01	MTR2	YKL186C	poly(A)+ mRNA export from nucleus	protein binding	nuclear pore	mRNA transport regulator	0.849	0.552	0.639	0.68	0.651	0.254		0.4525
YGR042W_01	YGR042W_ORF	YGR042W	telomere maintenance	molecular_function	cytoplasm*	Hypothetical ORF	0.927		0.433	0.68	0.065	0.305		0.185
YBOX_INT1000250	YEL076C-A_INT_1	YEL076C-A	biological_process	molecular_function	cellular_component	S000002955	0.449	0.74	0.85	0.679667	0.716	0.453		0.5845
YPL041C_01	YPL041C_ORF	YPL041C	telomere maintenance	molecular_function	cellular_component	Hypothetical ORF	0.527		0.832	0.6795
YDR121W_01	DPB4	YDR121W	chromatin silencing at telomere*	epsilon DNA polymerase activity	epsilon DNA polymerase complex*	DNA polymerase II (epsilon) 4th subunit	0.959	0.712	0.367	0.679333	0.804	0.27	0.874	0.649333
[truncated: 4,981 more rows]
